# Supplementary material for: Contribution of rare and common variants to intellectual disability in a sub-isolate of Northern Finland
Source: Nat Commun. 2019 Jan 24;10:410. doi: 10.1038/s41467-018-08262-y (PMC6345990; doi:10.1038/s41467-018-08262-y)
Supplement: Supplementary file 5 — Supplementary Data 2 [file 41467_2018_8262_MOESM5_ESM.xlsx]

## Sheet: Sheet1
variant	Patient ID	likely diagnosis (0=not diagnostic, 1=no conflicting evidence from families or phenotype, 2= no conflicting evidence from the other parent, 3=confirmed de novo	duo	trio	de novo	Notes:	variant	high confidence PTV	missense	SIFT	PolyPhen	consequence	HGVSc	HGVSp	mpc	cadd	gene	type	CLIN_PHENO_Level_of_ID	CLIN_PHENO_Epilepsy	CLIN_PHENO_ASD	CLIN_PHENO_Schizophrenia	DDD_META_GENES_Missense	DDD_META_GENES_PTV	DDD_META_GENES_P.value	DDD_CURATED_GENES_gene_mim	DDD_CURATED_GENES_disease_name	DDD_CURATED_GENES_disease_mim	DDD_CURATED_GENES_DDD_category	DDD_CURATED_GENES_allelic_requirement	DDD_CURATED_GENES_mutation_consequence	DDD_CURATED_GENES_phenotypes	DDD_CURATED_GENES_organ_specificity_list	DDD_CURATED_GENES_pmids	DDD_CURATED_GENES_panel	DDD_CURATED_GENES_prev_symbols
5:88027590:G:A	5	2	1	0	NA		5:88027590:G:A	TRUE	FALSE	NA	NA	stop_gained	ENST00000340208.5:c.820C>T	ENSP00000340874.5:p.Arg274Ter	NA	42	MEF2C	dominant	Profound	YES	YES	n/a	4 (1)	4	6.4e-13	600662	MENTAL RETARDATION-STEREOTYPIC MOVEMENTS-EPILEPSY AND/OR CEREBRAL MALFORMATIONS	613443	confirmed	monoallelic	loss of function	HP:0000322;HP:0000463;HP:0003196;HP:0010864;HP:0000316;HP:0000337;HP:0002119;HP:0000331;HP:0001250;HP:0000582;HP:0002540;HP:0001270;HP:0002500;HP:0005280;HP:0000369;HP:0002714;HP:0000817	Face;Brain/Cognition	20513142;19592390;23001426	DD
17:29665815:C:G	10	0	1	0	NA	phenotype does not fit to NF1	17:29665815:C:G	FALSE	TRUE	deleterious(0)	possibly_damaging(0.78)	missense_variant	ENST00000358273.4:c.6913C>G	ENSP00000351015.4:p.Leu2305Val	2.30172	27.5	NF1	dominant	Profound	YES	n/a	n/a	NA	NA	NA	613113|613113|613113|613113	NEUROFIBROMATOSIS-NOONAN SYNDROME|NEUROFIBROMATOSIS TYPE 1|WATSON SYNDROME|FAMILIAL SPINAL NEUROFIBROMATOSIS	601321|162200|193520|162210	confirmed|confirmed|confirmed|confirmed	monoallelic|monoallelic|monoallelic|monoallelic	loss of function|loss of function|loss of function|loss of function	HP:0000256;HP:0009734;HP:0001684;HP:0002967;HP:0000006;HP:0000286;HP:0004322;HP:0001324;HP:0001642;HP:0000316;HP:0000915;HP:0002162;HP:0001328;HP:0001067;HP:0009737;HP:0000272;HP:0000997;HP:0000508;HP:0000917;HP:0000494;HP:0000470;HP:0000369;HP:0000465;HP:0005272;HP:0000028;HP:0002650;HP:0000957;HP:0000750;HP:0000358|HP:0000256;HP:0009734;HP:0000006;HP:0001920;HP:0004322;HP:0009736;HP:0002666;HP:…	Skin;Spinal cord/Peripheral nerves;Brain/Cognition|Skin;Spinal cord/Peripheral nerves;Brain/Cognition|Skin;Spinal cord/Peripheral nerves;Brain/Cognition|Skin;Spinal cord/Peripheral nerves;Brain/Cognition	12707950;19845691|15520408;19449407;15523642;9003501;7633431;1568247;1783401;9668168;1719426;11258625;10712197;10677298;8664912;1937470;12438263;13680360;1302608;12483293;15948193|1302608;8317503|11704931;9529361;1745350	DD|DD|DD|DD	|||
22:42609933:C:CT	17	3	0	1	1		22:42609933:C:CT	TRUE	FALSE	NA	NA	frameshift_variant	ENST00000359486.3:c.1378dup	ENSP00000352463.3:p.Ser460LysfsTer9	NA	NA	TCF20	dominant	Mild	YES	n/a	n/a	2	5	1.3e-08	No gene mim	TCF20 syndrome	No disease mim	confirmed	monoallelic	loss of function				DD
6:33409479:T:A	22	0	0	1	0	inherited from mother NFID_0169	6:33409479:T:A	FALSE	TRUE	tolerated(0.39)	benign(0.316)	missense_variant	ENST00000418600.2:c.2237T>A	ENSP00000403636.2:p.Val746Glu	2.20355	13.11	SYNGAP1	dominant	Moderate	YES	n/a	n/a	0 (3)	15 (8)	3.8e-46	603384|603384	EPILEPTIC ENCEPHALOPATHY|MENTAL RETARDATION AUTOSOMAL DOMINANT TYPE 5	No disease mim|612621	confirmed|confirmed	monoallelic|monoallelic	loss of function|loss of function	|HP:0001249;HP:0002463;HP:0000006;HP:0001270;HP:0001250;HP:0001252	Brain/Cognition|Brain/Cognition	23708187|21237447;19196676;23141534;23033978;23161826	DD|DD	|
5:88119562:C:T	24	3	0	1	1		5:88119562:C:T	FALSE	TRUE	deleterious(0)	probably_damaging(0.998)	missense_variant	ENST00000340208.5:c.44G>A	ENSP00000340874.5:p.Arg15His	2.69601	32	MEF2C	dominant	Mild	NO	n/a	n/a	4 (1)	4	6.4e-13	600662	MENTAL RETARDATION-STEREOTYPIC MOVEMENTS-EPILEPSY AND/OR CEREBRAL MALFORMATIONS	613443	confirmed	monoallelic	loss of function	HP:0000322;HP:0000463;HP:0003196;HP:0010864;HP:0000316;HP:0000337;HP:0002119;HP:0000331;HP:0001250;HP:0000582;HP:0002540;HP:0001270;HP:0002500;HP:0005280;HP:0000369;HP:0002714;HP:0000817	Face;Brain/Cognition	20513142;19592390;23001426	DD
1:154543972:A:C	39	1	0		NA		1:154543972:A:C	FALSE	TRUE	deleterious(0)	probably_damaging(0.99)	missense_variant	ENST00000368476.3:c.673A>C	ENSP00000357461.3:p.Thr225Pro	2.57828	24.8	CHRNB2	dominant	Profound	NO	n/a	n/a	NA	NA	NA	No gene mim|No gene mim	CHRNB2-RELATED NOCTURNAL FRONTAL LOBE EPILEPSY, AUTOSOMAL DOMINANT|NOCTURNAL FRONTAL LOBE EPILEPSY, AUTOSOMAL DOMINANT	605375|117426	probable|probable	monoallelic|monoallelic	activating|activating	HP:0000006|	Brain/Cognition|Brain/Cognition	|11062464	DD|DD	|
5:37049384:G:T	45	3	0	1	1		5:37049384:G:T	FALSE	TRUE	deleterious(0)	probably_damaging(1)	missense_variant	ENST00000282516.8:c.6935G>T	ENSP00000282516.8:p.Gly2312Val	2.26744	29	NIPBL	dominant	Mild	YES	n/a	n/a	NA	NA	NA	608667	CORNELIA DE LANGE SYNDROME TYPE 1	122470	confirmed	monoallelic	loss of function	HP:0000108;HP:0000347;HP:0000076;HP:0100716;HP:0000175;HP:0000482;HP:0004691;HP:0000405;HP:0005217;HP:0000248;HP:0002557;HP:0002750;HP:0001511;HP:0000219;HP:0000486;HP:0000113;HP:0000879;HP:0003812;HP:0000453;HP:0005815;HP:0000965;HP:0004785;HP:0000059;HP:0002984;HP:0000023;HP:0000047;HP:0004322;HP:0000006;HP:0000107;HP:0000520;HP:0002987;HP:0000664;HP:0003745;HP:0001250;HP:0009623;HP:0012210;HP:…	Bone Marrow/Immune;Face;Skeleton;Brain/Cognition;GI tract;Genitalia;Ear;Heart/Cardiovasculature/Lymphatic	15146185;11391654;15146186;16799922;15318302	DD
6:157510805:A:AC	48	3	0	1	1		6:157510805:A:AC	TRUE	FALSE	NA	NA	frameshift_variant	ENST00000346085.5:c.3586dup	ENSP00000344546.4:p.Gln1196ProfsTer14	NA	NA	ARID1B	dominant	Moderate	YES	YES	n/a	1 (1)	31 (4)	3.9e-69	614556|614556	COFFIN SIRIS SYNDROME|MENTAL RETARDATION, AUTOSOMAL DOMINANT 12	No disease mim|614562	confirmed|confirmed	monoallelic|monoallelic	loss of function|loss of function	|	Skin;Skeleton;Brain/Cognition|Skin;Skeleton;Brain/Cognition	|22426309;22405089;22426308	DD|DD	|
1:1735936:C:G	57	2	0	0	NA		1:1735936:C:G	FALSE	TRUE	deleterious(0)	probably_damaging(0.992)	missense	ENST00000378609.4:c.352G>C	ENSP00000367872.3:p.Asp118His	3.26551	31	GNB1	dominant	Moderate	n/a	n/a	n/a	NA	NA	NA	No gene mim	Severe Neurodevelopmental Disability, Hypotonia, and Seizures	No disease mim	confirmed	monoallelic	activating		Brain/Cognition	27108799	DD
1:151384788:ATC:A	58	3	0	1	1		1:151384788:ATC:A	TRUE	FALSE	NA	NA	frameshift_variant	ENST00000271715.2:c.1761_1762del	ENSP00000271715.2:p.Glu587AspfsTer17	NA	NA	POGZ	egative	Moderate	NO	n/a	n/a	1 (1)	6 (2)	3.9e-13	No gene mim	INTELLECTUAL DISABILITY	No disease mim	confirmed	monoallelic	loss of function		Brain/Cognition	25533962;26942287	DD
14:102478712:G:A	60	3	0	1	1		14:102478712:G:A	FALSE	TRUE	deleterious(0)	probably_damaging(1)	missense_variant	ENST00000360184.4:c.6919G>A	ENSP00000348965.4:p.Val2307Met	2.41357	28	DYNC1H1	dominant	Moderate	NO	n/a	n/a	12 (6)	0	7.2e-09	No gene mim|No gene mim	SPINAL MUSCULAR ATROPHY, LOWER EXTREMITY-PREDOMINANT, AD|SEVERE ID WITH NEURONAL MIGRATION DISORDER	158600|600112	confirmed|confirmed	monoallelic|monoallelic	all missense/in frame|all missense/in frame	HP:0003445;HP:0003677;HP:0011463;HP:0011808;HP:0000006;HP:0009046;HP:0001760;HP:0003474;HP:0008994;HP:0007269;HP:0008956;HP:0002515;HP:0010602|	Brain/Cognition|Brain/Cognition	22459677|	DD|DD	DNECL;DNCH1;DNCL|DNECL;DNCH1;DNCL
9:140671200:CG:C	67	3	0	1	1		9:140671200:CG:C	TRUE	FALSE	NA	NA	frameshift_variant	ENST00000460843.1:c.1923del	ENSP00000417980.1:p.Ile642Ter	NA	NA	EHMT1	dominant	Mild	NO	n/a	n/a	3	7	8.4e-13	607001	9Q SUBTELOMERIC DELETION SYNDROME	610253	confirmed	monoallelic	loss of function	HP:0010806;HP:0000722;HP:0002205;HP:0002786;HP:0000316;HP:0000232;HP:0002360;HP:0000248;HP:0002020;HP:0000158;HP:0000252;HP:0000272;HP:0010808;HP:0000741;HP:0000377;HP:0000028;HP:0000054;HP:0001762;HP:0000047;HP:0000463;HP:0001249;HP:0000006;HP:0010864;HP:0001252;HP:0001513;HP:0000303;HP:0000280;HP:0001710;HP:0000365;HP:0000718;HP:0000664;HP:0000695;HP:0003745;HP:0006335;HP:0001250;HP:0000717;HP:…	Face;Brain/Cognition;Heart/Cardiovasculature/Lymphatic	19264732;16826528	DD
5:14280452:G:A	78	1	1		0	inherited from NFID_0190. Mother has learning disability	5:14280452:G:A	FALSE	TRUE	deleterious(0)	probably_damaging(1)	missense_variant	ENST00000344204.4:c.254G>A	ENSP00000339299.4:p.Gly85Asp	2.20945	32	TRIO	dominant	Mild	NO	n/a	n/a	4 (6)	0 (1)	9.5e-08	No gene mim	INTELLECTUAL DISABILITY	No disease mim	probable	monoallelic	all missense/in frame		Brain/Cognition	26235986	DD
5:14387590:G:A	88	1	0	0	NA		5:14387590:G:A	FALSE	TRUE	tolerated(0.26)	probably_damaging(0.947)	missense_variant	ENST00000344204.4:c.3614G>A	ENSP00000339299.4:p.Gly1205Asp	2.2103	25.4	TRIO	dominant	Profound	NO	YES	n/a	4 (6)	0 (1)	9.5e-08	No gene mim	INTELLECTUAL DISABILITY	No disease mim	probable	monoallelic	all missense/in frame		Brain/Cognition	26235986	DD
7:40102492:C:T	90	1	0	0	NA		7:40102492:C:T	TRUE	FALSE	NA	NA	stop_gained	ENST00000181839.4:c.2668C>T	ENSP00000181839.4:p.Arg890Ter	NA	42	CDK13	dominant	Moderate	n/a	n/a	n/a	11	1	3.7e-19	No gene mim	Syndromic INTELLECTUAL DISABILITY with or without congenital heart disease	No disease mim	confirmed	monoallelic	all missense/in frame		Brain/Cognition;Heart/Cardiovasculature/Lymphatic	27479907	DD	CDC2L5
15:93496628:A:G	90	1	0	0	NA		15:93496628:A:G	FALSE	TRUE	deleterious(0)	probably_damaging(1)	missense_variant	ENST00000394196.4:c.1544A>G	ENSP00000377747.4:p.Lys515Arg	2.35052	26.4	CHD2	dominant	Moderate	n/a	n/a	n/a	3 (3)	6 (3)	1.2e-13	No gene mim	EPILEPTIC ENCEPHALOPATHY	No disease mim	confirmed	monoallelic	loss of function		Brain/Cognition	23708187	DD
16:90001241:G:A	92	1	0	0	NA		16:90001241:G:A	FALSE	TRUE	deleterious_low_confidence(0.01)	probably_damaging(0.912)	missense_variant	ENST00000315491.7:c.382G>A	ENSP00000320295.7:p.Asp128Asn	2.63769	32	TUBB3	dominant	Profound	n/a	n/a	n/a	NA	NA	NA	No gene mim|No gene mim	CONGENITAL FIBROSIS OF THE EXTRAOCULAR MUSCLES|CORTICAL DYSPLASIA, COMPLEX, WITH OTHER BRAIN MALFORMATIONS 1	600638|614039	probable|probable	monoallelic|monoallelic	all missense/in frame|all missense/in frame	HP:0003477;HP:0007831;HP:0000006;HP:0001274;HP:0000577;HP:0001263;HP:0001477;HP:0001328;HP:0012241;HP:0000508;HP:0003812;HP:0010628;HP:0000646;HP:0001491;HP:0001239;HP:0100490|HP:0003577;HP:0000486;HP:0000252;HP:0002126;HP:0000006;HP:0001274;HP:0002342;HP:0001263;HP:0000639;HP:0008936;HP:0002079;HP:0002365;HP:0001257;HP:0001250	Brain/Cognition;Eye|Brain/Cognition	20074521|20829227	DD|DD	FEOM3|FEOM3
X:23410887:C:T	101	1	0	1	0	inherited from mother to son!	X:23410887:C:T	FALSE	TRUE	tolerated(0.56)	probably_damaging(0.946)	missense_variant	ENST00000379361.4:c.1252C>T	ENSP00000368666.4:p.Leu418Phe	1.61834	22.9	PTCHD1	recessive	Mild	NO	n/a	n/a	NA	NA	NA	No gene mim	AUTISM/ID	300830	confirmed	hemizygous	loss of function		Brain/Cognition	20844286	DD
X:67412811:C:G	116	1	0	1	0	inherited from mother to son!	X:67412811:C:G	FALSE	TRUE	deleterious(0.01)	probably_damaging(0.999)	missense_variant	ENST00000355520.5:c.1226G>C	ENSP00000347710.5:p.Arg409Pro	2.54765	34	OPHN1	recessive	Moderate	NO	n/a	n/a	NA	NA	NA	300127	MENTAL RETARDATION X-LINKED OPHN1-RELATED	300486	confirmed	hemizygous	loss of function	HP:0000256;HP:0000322;HP:0001249;HP:0001263;HP:0003189;HP:0001252;HP:0000303;HP:0000639;HP:0000276;HP:0002280;HP:0011220;HP:0006951;HP:0001250;HP:0001257;HP:0000219;HP:0002007;HP:0000486;HP:0003593;HP:0000046;HP:0002066;HP:0001321;HP:0000752;HP:0007065;HP:0000490;HP:0000336;HP:0000028;HP:0000400;HP:0000601;HP:0000054;HP:0001419;HP:0000750	Face;Brain/Cognition	9582072;16158428;20528889;12805098;12807966	DD	MRX60
16:89348553:CTG:C	118	1	0	0			16:89348553:CTG:C	TRUE	FALSE	NA	NA	frameshift_variant	ENST00000301030.4:c.4395_4396del	ENSP00000301030.4:p.His1465GlnfsTer88	NA	NA	ANKRD11	dominant	Undefined	NO	n/a	n/a	2	32 (1)	3e-68	611192	KBG SYNDROME	148050	confirmed	monoallelic	loss of function	HP:0000463;HP:0000902;HP:0001249;HP:0000006;HP:0000637;HP:0004322;HP:0000294;HP:0000891;HP:0001263;HP:0008438;HP:0001566;HP:0001572;HP:0000316;HP:0002162;HP:0000325;HP:0002948;HP:0000677;HP:0000574;HP:0002750;HP:0000252;HP:0000506;HP:0002942;HP:0009466;HP:0000430;HP:0000343;HP:0000311;HP:0000028;HP:0001159;HP:0000400;HP:0000954	Teeth & Dentitian;Skeleton;Brain/Cognition	15378538;21782149;15523620	DD
12:13828725:G:A	120	1	0	0	NA		12:13828725:G:A	FALSE	TRUE	deleterious(0)	probably_damaging(1)	missense_variant	ENST00000609686.1:c.1079C>T	ENSP00000477455.1:p.Pro360Leu	2.42876	32	GRIN2B	dominant	Moderate	NO	n/a	YES	7 (3)	0 (3)	5.5e-14	138252|138252|138252	AUTISM|MENTAL RETARDATION, AUTOSOMAL DOMINANT 6|EPILEPTIC ENCEPHALOPATHY	209850|613970|No disease mim	confirmed|confirmed|confirmed	monoallelic|monoallelic|monoallelic	loss of function|loss of function|all missense/in frame	||	Brain/Cognition|Brain/Cognition|Brain/Cognition	23160955|23160955;20890276;23033978|23934111	DD|DD|DD	NMDAR2B|NMDAR2B|NMDAR2B
2:239988489:C:T	124	1	0	0	NA		2:239988489:C:T	FALSE	TRUE	deleterious(0)	probably_damaging(1)	missense_variant	ENST00000345617.3:c.2917G>A	ENSP00000264606.3:p.Glu973Lys	2.18392	35	HDAC4	dominant	Moderate	NO	n/a	n/a	NA	NA	NA	605314	BRACHYDACTYLY-MENTAL RETARDATION SYNDROME	600430	confirmed	monoallelic	loss of function	HP:0001249;HP:0007021;HP:0004322;HP:0100716;HP:0001263;HP:0010049;HP:0001265;HP:0009803;HP:0001513;HP:0000283;HP:0010743;HP:0000718;HP:0000248;HP:0001682;HP:0001831;HP:0001250;HP:0001428;HP:0003577;HP:0000964;HP:0011675;HP:0000272;HP:0000752;HP:0000311	Skeleton;Brain/Cognition	20691407	DD	BDMR
6:165809816:C:A	126	2	1	0	NA		6:165809816:C:A	TRUE	FALSE	NA	NA	stop_gained	ENST00000539869.2:c.1411G>T	ENSP00000438284.2:p.Glu471Ter	NA	39	PDE10A	dominant	Undefined	n/a	n/a	n/a	NA	NA	NA	No gene mim	Childhood-Onset Chorea with Bilateral Striatal Lesions	No disease mim	probable	monoallelic	all missense/in frame		Brain/Cognition	27058447	DD
19:11132473:C:T	130	2	1	0	NA		19:11132473:C:T	FALSE	TRUE	deleterious(0)	probably_damaging(0.998)	missense_variant	ENST00000429416.3:c.2689C>T	ENSP00000395654.1:p.Leu897Phe	3.41357	25	SMARCA4	dominant	Moderate	YES	n/a	n/a	NA	NA	NA	603254|603254	COFFIN SIRIS|RHABDOID TUMOR PREDISPOSITION SYNDROME 2	135900|613325	confirmed|confirmed	monoallelic|monoallelic	loss of function|loss of function	HP:0001636;HP:0001028;HP:0004227;HP:0000175;HP:0008897;HP:0009747;HP:0002750;HP:0001511;HP:0000486;HP:0000879;HP:0000453;HP:0001631;HP:0000965;HP:0001305;HP:0006863;HP:0001388;HP:0000023;HP:0000047;HP:0008872;HP:0004322;HP:0001252;HP:0008398;HP:0000365;HP:0000154;HP:0001250;HP:0000007;HP:0002576;HP:0005280;HP:0002079;HP:0000729;HP:0006498;HP:0000960;HP:0000954;HP:0002205;HP:0002219;HP:0002673;HP:…	Skeleton;Brain/Cognition;Cancer predisposition|Skeleton;Brain/Cognition;Cancer predisposition	|20137775	DD|DD	SNF2L4|SNF2L4
3:176767788:C:G	133	1	0	0	NA		3:176767788:C:G	FALSE	TRUE	deleterious(0)	probably_damaging(1)	missense_variant	ENST00000430069.1:c.699G>C	ENSP00000405574.1:p.Trp233Cys	2.83236	34	TBL1XR1	dominant	Mild	NO	n/a	n/a	6 (1)	4 (1)	9.7e-17	No gene mim	AUTISM	209850	probable	monoallelic	loss of function	HP:0000717;HP:0000758;HP:0011463;HP:0001249;HP:0001426;HP:0000733;HP:0002353;HP:0003144;HP:0000732;HP:0000723;HP:0003745;HP:0001250;HP:0000750;HP:0000728;HP:0000721	Brain/Cognition	23160955	DD
20:472989:C:T	135	2	1	0	NA		20:472989:C:T	FALSE	TRUE	deleterious(0)	probably_damaging(1)	missense_variant	ENST00000217244.3:c.530G>A	ENSP00000217244.3:p.Gly177Asp	3.37465	34	CSNK2A1	dominant	Moderate	YES	YES	n/a	8	0	8.6e-15	No gene mim	CSNK2A1 syndrome	No disease mim	confirmed	monoallelic	activating				DD
19:44251631:A:G	139	1	0	0	NA		19:44251631:A:G	FALSE	TRUE	deleterious(0)	benign(0.015)	missense_variant	ENST00000270066.6:c.551T>C	ENSP00000270066.6:p.Val184Ala	0.65355	24.3	SMG9	recessive	Mild	n/a	n/a	n/a	NA	NA	NA	No gene mim	SMG9 Multiple Congenital Anomaly Syndrome	No disease mim	probable	biallelic	loss of function		Face;Brain/Cognition;Heart/Cardiovasculature/Lymphatic	27018474	DD	C19orf61
16:30731534:C:T	146	1	0	0	NA		16:30731534:C:T	TRUE	FALSE	NA	NA	stop_gained	ENST00000262518.4:c.2869C>T	ENSP00000262518.4:p.Arg957Ter	NA	38	SRCAP	dominant	Profound	n/a	YES	n/a	NA	NA	NA	611421	FLOATING-HARBOR SYNDROME	136140	confirmed	monoallelic	dominant negative	HP:0010230;HP:0002162;HP:0000405;HP:0002750;HP:0000448;HP:0000486;HP:0001631;HP:0001007;HP:0001388;HP:0000028;HP:0000233;HP:0001537;HP:0002474;HP:0000358;HP:0000023;HP:0000047;HP:0000126;HP:0004209;HP:0000006;HP:0000319;HP:0004322;HP:0010957;HP:0000121;HP:0000325;HP:0000527;HP:0000154;HP:0000403;HP:0000540;HP:0001680;HP:0000470;HP:0000490;HP:0002714;HP:0005301;HP:0002608;HP:0011599	Skeleton;Brain/Cognition	20358590;22265015	DD
10:292711:G:C	162	1	0	0	NA		10:292711:G:C	FALSE	TRUE	tolerated(0.1)	probably_damaging(0.999)	missense_variant	ENST00000397962.3:c.956G>C	ENSP00000381053.3:p.Trp319Ser	2.30806	32	ZMYND11	dominant	Profound	YES	n/a	n/a	NA	NA	NA	No gene mim	INTELLECTUAL DISABILITY	No disease mim	probable	monoallelic	loss of function		Face;Brain/Cognition	25281490;25217958;27626064	DD
2:166201120:T:C	175	2	1	0	NA		2:166201120:T:C	FALSE	TRUE	deleterious(0.03)	probably_damaging(0.999)	missense_variant	ENST00000357398.3:c.2618T>C	ENSP00000349973.3:p.Ile873Thr	3.14057	25.9	SCN2A	dominant	Mild	n/a	n/a	n/a	12 (11)	5 (8)	8.9e-41	182390|182390|182390	NONSPECIFIC SEVERE ID|BENIGN FAMILIAL NEONATAL INFANTILE SEIZURES|INFANTILE EPILEPTIC ENCEPHALOPATHY	No disease mim|248968|No disease mim	confirmed|confirmed|confirmed	monoallelic|monoallelic|monoallelic (autosome)	loss of function|loss of function|all missense/in frame	||HP:0012759;HP:0002197;HP:0012469;HP:0007105;HP:0001250	Brain/Cognition|Brain/Cognition|Brain/Cognition	||23935176;26291284	DD|DD|DD	SCN2A2;SCN2A1|SCN2A2;SCN2A1|SCN2A2;SCN2A1
16:67654643:G:A	186	3	0	1	1		16:67654643:G:A	FALSE	TRUE	deleterious(0)	probably_damaging(0.997)	missense_variant	ENST00000264010.4:c.1130G>A	ENSP00000264010.4:p.Arg377His	3.41357	35	CTCF	dominant	Moderate	NO	n/a	n/a	7 (1)	0 (1)	4.6e-12	No gene mim	INTELLECTUAL DISABILITY	No disease mim	confirmed	monoallelic	loss of function		Brain/Cognition	23746550	DD
5:176719016:G:A	202	1	0	0	NA		5:176719016:G:A	FALSE	TRUE	deleterious(0)	probably_damaging(0.99)	missense_variant	ENST00000439151.2:c.6320G>A	ENSP00000395929.2:p.Arg2107His	2.84318	34	NSD1	dominant	Profound	YES	n/a	n/a	3 (2)	7	2.9e-11	606681|606681|606681	WEAVER SYNDROME|BECKWITH-WIEDEMANN SYNDROME|SOTOS SYNDROME	277590|130650|117550	confirmed|confirmed|confirmed	monoallelic|monoallelic|monoallelic	loss of function|uncertain|loss of function	HP:0000256;HP:0000278;HP:0000034;HP:0000286;HP:0006956;HP:0001331;HP:0001608;HP:0002673;HP:0000316;HP:0011304;HP:0001840;HP:0000486;HP:0001176;HP:0009466;HP:0003066;HP:0000973;HP:0001350;HP:0001761;HP:0000028;HP:0002650;HP:0000400;HP:0001814;HP:0200000;HP:0001537;HP:0002866;HP:0000708;HP:0001762;HP:0004689;HP:0003186;HP:0000023;HP:0001249;HP:0000006;HP:0001848;HP:0001263;HP:0000773;HP:0001845;HP:…	Face;Skeleton;Brain/Cognition|Face;Skeleton;Brain/Cognition|Face;Skeleton;Brain/Cognition	||12525543;16222665;11896389	DD|DD|DD	STO|STO|STO
7:5568238:A:G	204	3	0	1	1		7:5568238:A:G	FALSE	TRUE	deleterious_low_confidence(0.02)	possibly_damaging(0.645)	missense_variant	ENST00000331789.5:c.476T>C	ENSP00000349960.4:p.Val159Ala	2.40021	23.1	ACTB	dominant	Moderate	n/a	n/a	n/a	NA	NA	NA	102630	BARAITSER-WINTER SYNDROME	No disease mim	confirmed	monoallelic	all missense/in frame	HP:0003196;HP:0000396;HP:0008897;HP:0001939;HP:0002162;HP:0000316;HP:0000219;HP:0001302;HP:0000252;HP:0000508;HP:0000028;HP:0000054;HP:0000567;HP:0000612;HP:0007930;HP:0000006;HP:0004322;HP:0000243;HP:0001274;HP:0001263;HP:0001252;HP:0001643;HP:0001650;HP:0000154;HP:0001250;HP:0000007;HP:0000431;HP:0000470;HP:0000369;HP:0000343;HP:0001647;HP:0001339;HP:0000407	Brain/Cognition;Eye	22366783	DD
15:26866533:A:T	204	0	0	1	0	inherited from mother NFID_0460	15:26866533:A:T	FALSE	TRUE	tolerated(0.1)	possibly_damaging(0.861)	missense_variant	ENST00000311550.5:c.389T>A	ENSP00000308725.5:p.Phe130Tyr	2.55137	25	GABRB3	dominant	Moderate	n/a	n/a	n/a	3 (4)	0 (1)	6.4e-09	No gene mim|No gene mim	CHILDHOOD ABSENCE EPILEPSY TYPE 5|EPILEPTIC ENCEPHALOPATHIES	612269|No disease mim	confirmed|confirmed	monoallelic|monoallelic	all missense/in frame|all missense/in frame	HP:0000006;HP:0002121|	Brain/Cognition|Brain/Cognition	18514161|23934111	DD|DD	|
15:66729179:C:G	208	3	0	1	1		15:66729179:C:G	FALSE	TRUE	deleterious(0.01)	probably_damaging(0.994)	missense_variant	ENST00000307102.5:c.387C>G	ENSP00000302486.4:p.Phe129Leu	2.63769	29.6	MAP2K1	dominant	Undefined	NO	n/a	n/a	NA	NA	NA	176872	CARDIOFACIOCUTANEOUS SYNDROME	115150	confirmed	monoallelic	activating	HP:0003477;HP:0000347;HP:0000286;HP:0000962;HP:0000316;HP:0002750;HP:0000486;HP:0008113;HP:0001631;HP:0000767;HP:0009908;HP:0009891;HP:0000358;HP:0001622;HP:0000268;HP:0008872;HP:0004322;HP:0000006;HP:0000938;HP:0001048;HP:0004482;HP:0008070;HP:0001252;HP:0000164;HP:0001642;HP:0000520;HP:0008064;HP:0000365;HP:0001250;HP:0003577;HP:0000561;HP:0002013;HP:0005280;HP:0002217;HP:0000768;HP:0007333;HP:…	Skin;Skeleton;Brain/Cognition;Heart/Cardiovasculature/Lymphatic		DD	PRKMK1
8:133184865:G:T	211	2	0	0	NA		8:133184865:G:T	FALSE	TRUE	deleterious(0)	probably_damaging(0.997)	missense_variant	ENST00000388996.4:c.1120C>A	ENSP00000373648.3:p.Pro374Thr	2.16591	27.1	KCNQ3	dominant	Profound	n/a	YES	n/a	4 (3)	0	1.3e-09	No gene mim	KCNQ3 syndrome	No disease mim	confirmed	monoallelic	all missense/in frame				DD
21:38853010:G:T	212	1	0	1	0	inherited from father(NFID_0480). Both parents have learning disability	21:38853010:G:T	FALSE	TRUE	deleterious(0)	possibly_damaging(0.737)	missense_variant	ENST00000398960.2:c.398G>T	ENSP00000381932.2:p.Arg133Leu	2.34935	33	DYRK1A	dominant	Mild	n/a	n/a	n/a	4	14 (4)	7.3e-39	600855	MENTAL RETARDATION AUTOSOMAL DOMINANT TYPE 7	614104	confirmed	monoallelic	loss of function		Face;Brain/Cognition	21294719;23160955;23099646	DD	MNBH;DYRK1;DYRK
1:202715277:T:A	215	0	0	1	0	inherited from mother NFID_0502	1:202715277:T:A	TRUE	FALSE	NA	NA	stop_gained	ENST00000367265.3:c.2191A>T	ENSP00000356234.3:p.Lys731Ter	NA	41	KDM5B	negative	Moderate	n/a	n/a	n/a	0 (2)	3 (2)	4.1e-07	No gene mim	KDM5B syndrome	No disease mim	confirmed	monoallelic	loss of function				DD
11:70332552:G:C	247	1	0	0	NA		11:70332552:G:C	TRUE	FALSE	NA	NA	stop_gained	ENST00000338508.4:c.3849C>G	ENSP00000345193.4:p.Tyr1283Ter	NA	33	SHANK2	dominant	Moderate	n/a	n/a	n/a	NA	NA	NA	No gene mim	SUSCEPTIBILITY TO AUTISM TYPE 17	613436	probable	monoallelic	loss of function		Brain/Cognition	20473310	DD	CORTBP1
10:28822533:CAG:C	255	1	0	0	NA		10:28822533:CAG:C	TRUE	FALSE	NA	NA	frameshift_variant	ENST00000354911.4:c.29_30del	ENSP00000346986.4:p.Arg10ThrfsTer3	NA	NA	WAC	dominant	Moderate	NO	n/a	n/a	1	3 (2)	3e-09	No gene mim|No gene mim	INTELLECTUAL DISABILITY|WAC syndrome	No disease mim|No disease mim	confirmed|confirmed	monoallelic|monoallelic	loss of function|loss of function	|	Brain/Cognition|	26757981|26264232	DD|DD	|
X:148577888:C:T	269	1	0	0	NA		X:148577888:C:T	FALSE	TRUE	tolerated(0.1)	possibly_damaging(0.657)	missense_variant	ENST00000422081.2:c.235G>A	ENSP00000477056.1:p.Val79Met	0.463649	24.6	IDS	recessive	Moderate	NO	n/a	n/a	NA	NA	NA	300823	MUCOPOLYSACCHARIDOSIS TYPE 2	309900	confirmed	hemizygous	loss of function	HP:0000256;HP:0001654;HP:0002159;HP:0002786;HP:0001171;HP:0002187;HP:0002180;HP:0000158;HP:0000238;HP:0000508;HP:0000687;HP:0001761;HP:0001371;HP:0001744;HP:0001537;HP:0000179;HP:0000684;HP:0001085;HP:0000023;HP:0000268;HP:0000943;HP:0001635;HP:0002341;HP:0002870;HP:0004322;HP:0002240;HP:0008301;HP:0000280;HP:0000998;HP:0000365;HP:0000403;HP:0002099;HP:0001250;HP:0003502;HP:0000470;HP:0001609;HP:…	Skeleton;Endocrine/Metabolic;Brain/Cognition;GI tract	1284597;1303211;7581397;1639384;1550586;8940265;12794697;8364592;1355630	DD	SIDS
1:244217827:C:CTG	273	2	1	0	NA		1:244217827:C:CTG	TRUE	FALSE	NA	NA	frameshift_variant	ENST00000358704.4:c.753_754dup	ENSP00000351539.4:p.Ser252CysfsTer13	NA	NA	ZBTB18	dominant	Profound	YES	n/a	n/a	1 (1)	4	4.8e-09	No gene mim	ZBTB18 syndrome	No disease mim	confirmed	monoallelic	loss of function				DD
3:11070426:G:A	276	2	1	0	NA		3:11070426:G:A	FALSE	TRUE	deleterious(0)	possibly_damaging(0.864)	missense_variant	ENST00000287766.4:c.1084G>A	ENSP00000287766.4:p.Gly362Arg	2.31234	28.6	SLC6A1	dominant	Moderate	n/a	n/a	n/a	6 (4)	2 (1)	1.2e-15	No gene mim	EPILEPSY WITH MYOCLONIC-ATONIC SEIZURES	No disease mim	confirmed	monoallelic	loss of function		Brain/Cognition	25865495	DD
X:69712093:G:A	285	1	0	1	0	inherited from mother NFID_0654 to son!	X:69712093:G:A	FALSE	TRUE	deleterious(0.01)	possibly_damaging(0.839)	missense_variant	ENST00000374360.3:c.1657G>A	ENSP00000363480.3:p.Gly553Arg	1.69523	29.2	DLG3	recessive	Profound	n/a	YES	n/a	NA	NA	NA	300189	MENTAL RETARDATION X-LINKED TYPE 90	300189	confirmed	hemizygous	loss of function		Brain/Cognition		DD
11:17793941:G:A	290	2	1	0	NA		11:17793941:G:A	FALSE	TRUE	deleterious(0.02)	probably_damaging(0.987)	missense_variant	ENST00000265969.6:c.1300G>A	ENSP00000265969.6:p.Val434Ile	2.40021	26.9	KCNC1	dominant	Moderate	n/a	n/a	n/a	NA	NA	NA	No gene mim	EPILEPSY, PROGRESSIVE MYOCLONIC 7	616187	confirmed	monoallelic	activating		Brain/Cognition	25401298	DD
X:148044448:T:C	291	1	0	1	0	inherited from mother NFID_0730 to son!	X:148044448:T:C	FALSE	TRUE	tolerated(0.35)	probably_damaging(0.918)	missense_variant	ENST00000370460.2:c.2894T>C	ENSP00000359489.2:p.Phe965Ser	0.820148	24.7	AFF2	recessive	Profound	YES	n/a	n/a	NA	NA	NA	300806	FRAGILE X-E MENTAL RETARDATION SYNDROME	309548	confirmed	hemizygous	loss of function	HP:0100710;HP:0000722;HP:0001249;HP:0000286;HP:0000713;HP:0000752;HP:0001939;HP:0000426;HP:0000718;HP:0001419;HP:0000750	Brain/Cognition	21739600;8334699	DD	FMR2
12:52080242:G:A	307	1	0	0	NA		12:52080242:G:A	TRUE	FALSE	NA	NA	splice_donor_variant	ENST00000354534.6:c.485+1G>A	-	NA	27.4	SCN8A	dominant	Mild	NO	n/a	n/a	7 (4)	0	1.6e-08	600702|600702	COGNITIVE IMPAIRMENT WITH OR WITHOUT CEREBELLAR ATAXIA|EPILEPTIC ENCEPHALOPATHY, EARLY INFANTILE, 13	614306|614558	confirmed|confirmed	monoallelic|monoallelic	loss of function|dominant negative	HP:0000609;HP:0000712;HP:0000640;HP:0001249;HP:0000006;HP:0000646;HP:0001260;HP:0001310|HP:0000717;HP:0001249;HP:0000006;HP:0001263;HP:0011097	Brain/Cognition|Brain/Cognition	16236810|22365152	DD|DD	MED|MED
3:11070534:G:C	310	1	0	0	NA		3:11070534:G:C	TRUE	FALSE	NA	NA	splice_donor_variant	ENST00000287766.4:c.1191+1G>C	-	NA	26.2	SLC6A1	dominant	Moderate	NO	n/a	n/a	6 (4)	2 (1)	1.2e-15	No gene mim	EPILEPSY WITH MYOCLONIC-ATONIC SEIZURES	No disease mim	confirmed	monoallelic	loss of function		Brain/Cognition	25865495	DD
12:6707166:G:A	315	1	0	0	NA		12:6707166:G:A	TRUE	FALSE	NA	NA	stop_gained	ENST00000357008.2:c.1786C>T	ENSP00000349508.2:p.Arg596Ter	NA	35	CHD4	dominant	Profound	YES	n/a	n/a	8 (1)	1	9.2e-08	No gene mim|No gene mim	CHD4 syndrome|Syndromic INTELLECTUAL DISABILITY with or without congenital heart disease	No disease mim|No disease mim	confirmed|confirmed	monoallelic|monoallelic	loss of function|loss of function	|	|Brain/Cognition;Heart/Cardiovasculature/Lymphatic	|27616479;27479907	DD|DD	|
15:93521485:A:G	316	1	0	0	NA	no primary epilepsy. Not all reported have epilepsy e.g https://decipher.sanger.ac.uk/patient/280231#genotype/snv/38252/browser, https://www.ncbi.nlm.nih.gov/pmc/articles/PMC4022362/, https://www.dovepress.com/absence-epilepsy-and-the-chd2-gene-an-adolescent-male-with-moderate-in-peer-reviewed-article-NDT	15:93521485:A:G	FALSE	TRUE	deleterious(0)	probably_damaging(0.999)	missense_variant	ENST00000394196.4:c.2599A>G	ENSP00000377747.4:p.Thr867Ala	2.55137	26.9	CHD2	dominant	Mild	n/a	YES	n/a	3 (3)	6 (3)	1.2e-13	No gene mim	EPILEPTIC ENCEPHALOPATHY	No disease mim	confirmed	monoallelic	loss of function		Brain/Cognition	23708187	DD
16:67654631:A:C	329	2	1	0	NA		16:67654631:A:C	FALSE	TRUE	deleterious(0)	probably_damaging(0.996)	missense_variant	ENST00000264010.4:c.1118A>C	ENSP00000264010.4:p.His373Pro	4.31666	28.3	CTCF	dominant	Moderate	NO	YES	n/a	7 (1)	0 (1)	4.6e-12	No gene mim	INTELLECTUAL DISABILITY	No disease mim	confirmed	monoallelic	loss of function		Brain/Cognition	23746550	DD
19:18273784:G:A	334	2	1	0	NA		19:18273784:G:A	FALSE	TRUE	deleterious(0)	probably_damaging(1)	missense_variant	ENST00000222254.8:c.1117G>A	ENSP00000222254.6:p.Gly373Arg	2.11663	27.4	PIK3R2	dominant	Profound	YES	n/a	n/a	NA	NA	NA	603157	MEGALENCEPHALY-POLYMICROGYRIA-POLYDACTYLY-HYDROCEPHALUS SYNDROME 1	603387	confirmed	monoallelic	activating	HP:0010775;HP:0000006;HP:0000637;HP:0001355;HP:0003202;HP:0001263;HP:0002187;HP:0002943;HP:0006380;HP:0001250;HP:0000238;HP:0002007;HP:0000618;HP:0002126;HP:0001302;HP:0001629;HP:0001653;HP:0000508;HP:0007074;HP:0001631;HP:0008936;HP:0100259;HP:0002079;HP:0001090;HP:0002808	Brain/Cognition		DD
12:23696229:A:C	342	1	0	0	NA		12:23696229:A:C	FALSE	TRUE	deleterious(0)	probably_damaging(1)	missense_variant	ENST00000451604.2:c.1687T>G	ENSP00000398273.2:p.Phe563Val	3.24662	30	SOX5	dominant	Moderate	NO	n/a	n/a	NA	NA	NA	No gene mim	12P12.5 INTRAGENIC DELETIONS ASSOCIATED WITH INTELLECTUAL DISABILITY	No disease mim	probable	monoallelic	loss of function		Brain/Cognition	22290657	DD
15:26806227:A:C	350	1	0	0	NA		15:26806227:A:C	FALSE	TRUE	deleterious(0)	probably_damaging(0.932)	missense_variant	ENST00000311550.5:c.932T>G	ENSP00000308725.5:p.Met311Arg	2.80145	27.2	GABRB3	dominant	Mild	NO	n/a	YES	3 (4)	0 (1)	6.4e-09	No gene mim|No gene mim	CHILDHOOD ABSENCE EPILEPSY TYPE 5|EPILEPTIC ENCEPHALOPATHIES	612269|No disease mim	confirmed|confirmed	monoallelic|monoallelic	all missense/in frame|all missense/in frame	HP:0000006;HP:0002121|	Brain/Cognition|Brain/Cognition	18514161|23934111	DD|DD	|
10:76735156:G:A	351	0	0	1	0	inherited from mother NFID_0776	10:76735156:G:A	TRUE	FALSE	NA	NA	splice_acceptor_variant	ENST00000287239.4:c.1062-1G>A		NA	24.3	KAT6B	dominant	Profound	YES	n/a	n/a	2 (1)	8	3.6e-14	605880|605880	BLEPHAROPHIMOSIS/INTELLECTUAL DISABILITY PHENOTYPE WHICH IS NOONAN-LIKE|GENITOPATELLAR SYNDROME	No disease mim|606170	confirmed|confirmed	monoallelic|monoallelic	loss of function|dominant negative	|HP:0000347;HP:0003175;HP:0001601;HP:0000426;HP:0009803;HP:0002974;HP:0001374;HP:0000448;HP:0006887;HP:0008665;HP:0002999;HP:0000252;HP:0008694;HP:0001631;HP:0002089;HP:0000028;HP:0000054;HP:0000684;HP:0001762;HP:0000126;HP:0000003;HP:0001274;HP:0001263;HP:0001252;HP:0002015;HP:0000280;HP:0006443;HP:0000365;HP:0006380;HP:0000445;HP:0003273;HP:0000007;HP:0008823;HP:0007165;HP:0002209;HP:0001629;HP…	Skeleton;Brain/Cognition;Genitalia|Skeleton;Brain/Cognition;Genitalia	|16761293;12949978;22265014;12210329;12210330	DD|DD	MYST4|MYST4
8:42693239:A:G	369	0	0	1	nherited from fatherNFID_0833	Inherited from father NFID_0833 .THAP1 variants cause dystonia which the patient does not have! Cognition annotation maybe misleading in DDD annotation	8:42693239:A:G	FALSE	TRUE	deleterious(0)	probably_damaging(0.99)	missense_variant	ENST00000254250.3:c.508T>C	ENSP00000254250.3:p.Cys170Arg	2.03336	26	THAP1	dominant	Mild	NO	NO	n/a	NA	NA	NA	No gene mim	DYSTONIA 6, TORSION	602629	both DD and IF	monoallelic	loss of function	HP:0000234;HP:0000473;HP:0001336;HP:0000006;HP:0002356;HP:0012048;HP:0003829;HP:0002451;HP:0001304;HP:0001260;HP:0012049	Brain/Cognition		DD	DYT6
6:143074732:G:A	371	1	0	0	NA		6:143074732:G:A	TRUE	FALSE	NA	NA	stop_gained	ENST00000367603.2:c.6853C>T	ENSP00000356575.2:p.Arg2285Ter	NA	36	HIVEP2	dominant	Mild	n/a	n/a	n/a	NA	NA	NA	No gene mim	HIVEP2 associated syndromic developmental delay with intellectual disability	No disease mim	confirmed	monoallelic	loss of function		Brain/Cognition	27003583;26153216	DD
9:140638543:G:A	388	1	0	0	NA		9:140638543:G:A	TRUE	FALSE	NA	NA	splice_donor_variant	ENST00000334856.6:c.1077+1G>A	-	NA	24.1	EHMT1	dominant	Mild	NO	n/a	n/a	3	7	8.4e-13	607001	9Q SUBTELOMERIC DELETION SYNDROME	610253	confirmed	monoallelic	loss of function	HP:0010806;HP:0000722;HP:0002205;HP:0002786;HP:0000316;HP:0000232;HP:0002360;HP:0000248;HP:0002020;HP:0000158;HP:0000252;HP:0000272;HP:0010808;HP:0000741;HP:0000377;HP:0000028;HP:0000054;HP:0001762;HP:0000047;HP:0000463;HP:0001249;HP:0000006;HP:0010864;HP:0001252;HP:0001513;HP:0000303;HP:0000280;HP:0001710;HP:0000365;HP:0000718;HP:0000664;HP:0000695;HP:0003745;HP:0006335;HP:0001250;HP:0000717;HP:…	Face;Brain/Cognition;Heart/Cardiovasculature/Lymphatic	19264732;16826528	DD
12:49579353:G:A	402	3	0	1	1		12:49579353:G:A	FALSE	TRUE	deleterious_low_confidence(0)	probably_damaging(1)	missense_variant	ENST00000301071.7:c.796C>T	ENSP00000301071.7:p.His266Tyr	3.80478	25.2	TUBA1A	dominant	Profound	YES	n/a	n/a	NA	NA	NA	602529|602529	INTELLECTUAL DISABILITY|LISSENCEPHALY TYPE 3	No disease mim|611603	confirmed|confirmed	monoallelic|monoallelic	loss of function|all missense/in frame	|HP:0002126;HP:0001302;HP:0000252;HP:0000006;HP:0001251;HP:0001274;HP:0001270;HP:0002510;HP:0002282;HP:0010864;HP:0001339;HP:0002119;HP:0001320;HP:0002079;HP:0002365;HP:0001250	Brain/Cognition|Brain/Cognition	|18728072;18954413;17218254;17584854;21403111	DD|DD	|
2:166866311:G:C	406	2	1		NA		2:166866311:G:C	TRUE	FALSE	NA	NA	stop_gained	ENST00000303395.4:c.3920C>G	ENSP00000303540.4:p.Ser1307Ter	NA	45	SCN1A	dominant	Profound	YES	n/a	n/a	2 (7)	0 (4)	7.3e-10	182389	SCN1A-RELATED SEIZURE DISORDERS	607208	confirmed	monoallelic	loss of function	HP:0002133;HP:0003593;HP:0006813;HP:0000252;HP:0001945;HP:0000006;HP:0003812;HP:0001251;HP:0001270;HP:0002123;HP:0002059;HP:0002373;HP:0000505;HP:0002384;HP:0001268;HP:0002121	Brain/Cognition	11359211;21555645;18680191;17000989;16505326;12566275;21753172	DD	SCN1;FEB3
16:9934565:T:A	406	2	1		NA		16:9934565:T:A	FALSE	TRUE	deleterious(0)	probably_damaging(0.927)	missense_variant	ENST00000396573.2:c.1590A>T	ENSP00000379818.2:p.Glu530Asp	2.48575	26	GRIN2A	dominant	Profound	YES	n/a	n/a	NA	NA	NA	138253|138253	EPILEPSY WITH NEURODEVELOPMENTAL DEFECTS|LANDAU-KLEFFNER SYNDROME	613971|245570	confirmed|confirmed	monoallelic|monoallelic	loss of function|loss of function	HP:0000252;HP:0001249;HP:0002373;HP:0000006;HP:0002123;HP:0003828|HP:0002353;HP:0002381;HP:0000708;HP:0010524;HP:0001250	Brain/Cognition|Brain/Cognition	20890276;23033978|23933818	DD|DD	NMDAR2A|NMDAR2A
X:79946666:G:A	411	1	0	1	0	inherited from mother to son NFID_0959	X:79946666:G:A	FALSE	TRUE	deleterious(0.01)	possibly_damaging(0.791)	missense_variant	ENST00000373275.4:c.3488C>T	ENSP00000362372.4:p.Ala1163Val	2.00703	32	BRWD3	recessive	Mild	n/a	n/a	n/a	NA	NA	NA	300553	MENTAL RETARDATION X-LINKED TYPE 93	300659	confirmed	hemizygous	loss of function	HP:0000256;HP:0002007;HP:0001256;HP:0001763;HP:0000378;HP:0001252;HP:0000028;HP:0000276;HP:0000400;HP:0011220;HP:0001419;HP:0000750	Brain/Cognition	17668385	DD
22:21242054:G:A	419	1	0		NA		22:21242054:G:A	FALSE	TRUE	tolerated(0.08)	benign(0.329)	missense_variant	ENST00000215730.7:c.707G>A	ENSP00000215730.6:p.Arg236Gln	0.132297	24.1	SNAP29	recessive	Mild	n/a	n/a	n/a	NA	NA	NA	604202	CEDNIK SYNDROME	609528	probable	biallelic	loss of function	HP:0000253;HP:0001271;HP:0002421;HP:0009830;HP:0001263;HP:0001508;HP:0010864;HP:0001252;HP:0001284;HP:0000982;HP:0000316;HP:0000276;HP:0002539;HP:0008064;HP:0006887;HP:0000007;HP:0003593;HP:0001302;HP:0000431;HP:0000494;HP:0005280;HP:0001273;HP:0000407;HP:0007766	Skin;Spinal cord/Peripheral nerves;Brain/Cognition	21073448;15968592	DD
3:41275721:T:A	421	3	0	1	1		3:41275721:T:A	TRUE	FALSE	NA	NA	stop_gained	ENST00000349496.5:c.1616T>A	ENSP00000344456.5:p.Leu539Ter	NA	37	CTNNB1	dominant	Moderate	NO	n/a	n/a	0 (1)	11 (2)	2.3e-24	No gene mim	MENTAL RETARDATION, AUTOSOMAL DOMINANT 19	615075	confirmed	monoallelic	loss of function		Brain/Cognition		DD	CTNNB
3:11067502:T:C	426	3	0	1	1		3:11067502:T:C	FALSE	TRUE	deleterious(0)	probably_damaging(0.992)	missense_variant	ENST00000287766.4:c.893T>C	ENSP00000287766.4:p.Leu298Pro	2.69341	31	SLC6A1	dominant	Mild	YES	n/a	n/a	6 (4)	2 (1)	1.2e-15	No gene mim	EPILEPSY WITH MYOCLONIC-ATONIC SEIZURES	No disease mim	confirmed	monoallelic	loss of function		Brain/Cognition	25865495	DD
12:52099200:G:C	432	2	1		NA		12:52099200:G:C	TRUE	FALSE	NA	NA	splice_acceptor_variant	ENST00000354534.6:c.1135-1G>C	-	NA	25.9	SCN8A	dominant	Mild	NO	n/a	n/a	7 (4)	0	1.6e-08	600702|600702	COGNITIVE IMPAIRMENT WITH OR WITHOUT CEREBELLAR ATAXIA|EPILEPTIC ENCEPHALOPATHY, EARLY INFANTILE, 13	614306|614558	confirmed|confirmed	monoallelic|monoallelic	loss of function|dominant negative	HP:0000609;HP:0000712;HP:0000640;HP:0001249;HP:0000006;HP:0000646;HP:0001260;HP:0001310|HP:0000717;HP:0001249;HP:0000006;HP:0001263;HP:0011097	Brain/Cognition|Brain/Cognition	16236810|22365152	DD|DD	MED|MED
2:145155888:G:A	434	2	1		NA		2:145155888:G:A	TRUE	FALSE	NA	NA	stop_gained	ENST00000558170.2:c.2866C>T	ENSP00000454157.1:p.Gln956Ter	NA	39	ZEB2	dominant	Moderate	NO	n/a	n/a	NA	NA	NA	605802	MOWAT-WILSON SYNDROME	235730	confirmed	monoallelic	loss of function	HP:0001547;HP:0002342;HP:0000307;HP:0003270;HP:0001939;HP:0000565;HP:0000316;HP:0000048;HP:0003720;HP:0004961;HP:0001344;HP:0000252;HP:0000508;HP:0001270;HP:0000378;HP:0000687;HP:0002307;HP:0001631;HP:0005274;HP:0009765;HP:0000176;HP:0000028;HP:0000767;HP:0011229;HP:0000684;HP:0004415;HP:0000612;HP:0009909;HP:0000047;HP:0001249;HP:0004322;HP:0000006;HP:0001274;HP:0001252;HP:0001642;HP:0001643;HP:…	Face;Brain/Cognition;GI tract	9719364;16532472;16688751;11279515;11891681;12920073;12451214;11592033;16088920;11595972	DD	ZFHX1B
