# Supplementary material for: Contribution of rare and common variants to intellectual disability in a sub-isolate of Northern Finland
Source: Nat Commun. 2019 Jan 24;10:410. doi: 10.1038/s41467-018-08262-y (PMC6345990; doi:10.1038/s41467-018-08262-y)
Supplement: Supplementary file 6 — Supplementary Data 3 [file 41467_2018_8262_MOESM6_ESM.xlsx]

## Sheet: Sheet1
PATIENT_NUMBER	AGE_AT_ENROLLMENT	GENDER	ID_LEVEL	trio	duo	MOTHER_HAS_ID	MOTHER_HAS_LEARNING_DISABILITY	FATHER_HAS_ID	FATHER_HAS_LEARNING_DISABILITY	SIBLING_HAS_ID_OR_LEARNING_DIS	Dysmorphism	Schizophrenia	ADHD	ASD	FISH	KARYOTYPING	IMAGING
1	15	Male	Moderate	TRUE	FALSE	n/a	n/a	n/a	n/a	NO	NO	NO	YES	NO	NO	Negative	n/a
2	18	Male	Moderate	TRUE	FALSE	n/a	n/a	n/a	n/a	NO	YES	NO	NO	NO	Negative	Negative	n/a
3	8	Male	Mild	FALSE	TRUE	n/a	n/a	n/a	n/a	NO	YES	NO	NO	NO	NO	n/a	n/a
4	16	Female	Mild	TRUE	FALSE	n/a	n/a	n/a	n/a	NO	YES	NO	NO	NO	Negative	NO	n/a
5	15	Female	Profound	FALSE	TRUE	n/a	YES	n/a	NO	NO	YES	NO	NO	YES	Negative	Negative	n/a
6	36	Male	Moderate	TRUE	FALSE	n/a	n/a	n/a	n/a	NO	NO	NO	NO	NO	NO	NO	n/a
7	15	Female	Profound	FALSE	TRUE	n/a	n/a	n/a	n/a	NO	YES	NO	NO	NO	NO	NO	n/a
8	15	Male	Mild	TRUE	FALSE	n/a	n/a	n/a	n/a	n/a	NO	NO	NO	NO	Negative	Negative	n/a
9	6	Male	Severe	TRUE	FALSE	n/a	n/a	n/a	n/a	YES	NO	NO	NO	YES	NO	Negative	n/a
10	20	Female	Severe	FALSE	TRUE	n/a	n/a	n/a	n/a	YES	YES	NO	NO	NO	Negative	Negative	n/a
11	49	Male	Severe	FALSE	TRUE	n/a	n/a	n/a	YES	n/a	YES	NO	NO	YES	NO	Negative	MRI: Somewhat loose occipital wings of ventricles
12	30	Female	Moderate	FALSE	FALSE	n/a	n/a	n/a	n/a	NO	YES	NO	NO	NO	n/a	n/a	MRI: Cerebellar dysmorphism presumably by MRI
13	18	Male	Undefined	TRUE	FALSE	n/a	n/a	n/a	n/a	NO	YES	NO	NO	YES	n/a	Negative	n/a
14	12	Male	Mild	TRUE	FALSE	n/a	n/a	n/a	n/a	NO	YES	NO	NO	NO	NO	Negative	n/a
15	15	Male	Mild	FALSE	TRUE	n/a	n/a	n/a	n/a	YES	NO	NO	NO	NO	NO	NO	n/a
16	7	Male	Mild	TRUE	FALSE	n/a	n/a	n/a	n/a	NO	YES	NO	NO	NO	n/a	Negative	n/a
17	4	Female	Mild	TRUE	FALSE	n/a	n/a	n/a	n/a	NO	YES	NO	NO	NO	n/a	Negative	n/a
18	62	Female	Profound	FALSE	FALSE	n/a	n/a	n/a	n/a	NO	YES	NO	NO	NO	n/a	n/a	n/a
19	-1	Male	Moderate	FALSE	TRUE	n/a	n/a	n/a	n/a	n/a	NO	NO	NO	NO	n/a	n/a	n/a
20	-1	Male	Moderate	FALSE	TRUE	n/a	n/a	n/a	n/a	NO	NO	NO	NO	NO	NO	Klinefelter	n/a
21	-1	Male	Moderate	TRUE	FALSE	n/a	n/a	n/a	n/a	NO	NO	NO	NO	NO	Negative	Negative	n/a
22	48	Male	Moderate	TRUE	FALSE	n/a	n/a	n/a	n/a	NO	YES	NO	NO	NO	NO	Negative	Cerebral atrophy with hypoplasia of the facial nuclei (both sides)
23	13	Male	Mild	TRUE	FALSE	n/a	n/a	n/a	YES	NO	NO	NO	NO	NO	NO	Negative	n/a
24	7	Male	Mild	TRUE	FALSE	n/a	n/a	n/a	n/a	NO	NO	NO	YES	NO	NO	Negative	n/a
25	10	Male	Mild	FALSE	TRUE	n/a	n/a	n/a	n/a	YES	NO	NO	NO	NO	n/a	n/a	n/a
26	23	Male	Mild	FALSE	FALSE	n/a	n/a	n/a	n/a	n/a	NO	NO	NO	NO	NO	Negative	n/a
27	54	Female	Severe	FALSE	FALSE	n/a	n/a	n/a	n/a	YES	NO	NO	NO	NO	n/a	n/a	Head CT: Generalized atrophy
28	-1	Male	Mild	TRUE	FALSE	n/a	YES	n/a	YES	NO	NO	NO	NO	NO	NO	Negative	n/a
29	10	Male	Mild	FALSE	TRUE	n/a	n/a	n/a	n/a	n/a	YES	NO	NO	YES	Negative	Negative	n/a
30	16	Female	Severe	FALSE	TRUE	n/a	n/a	n/a	n/a	n/a	YES	NO	NO	NO	Negative	Negative	MRI: Myelinization retarded, but caught up in follow-up
31	11	Male	Mild	TRUE	FALSE	n/a	n/a	n/a	n/a	YES	NO	NO	NO	NO	n/a	Negative	n/a
32	10	Male	Mild	FALSE	TRUE	n/a	n/a	n/a	YES	NO	NO	NO	YES	YES	NO	Negative	n/a
33	18	Male	Moderate	TRUE	FALSE	n/a	n/a	n/a	YES	n/a	YES	NO	NO	YES	n/a	n/a	MRI: Normal
34	22	Female	Mild	TRUE	FALSE	n/a	YES	n/a	n/a	n/a	NO	NO	NO	NO	NO	NO	MRI: Normal
35	-1	Male	Profound	FALSE	FALSE	n/a	n/a	n/a	n/a	NO	YES	NO	NO	NO	Negative	Negative	n/a
36	36	Female	Severe	FALSE	TRUE	n/a	n/a	n/a	n/a	NO	YES	NO	NO	NO	n/a	n/a	n/a
37	9	Male	Moderate	TRUE	FALSE	n/a	n/a	n/a	n/a	NO	YES	NO	NO	NO	n/a	Negative	n/a
38	-1	Male	Profound	TRUE	FALSE	n/a	n/a	n/a	n/a	n/a	NO	NO	NO	NO	n/a	n/a	n/a
39	10	Female	Profound	FALSE	FALSE	n/a	n/a	n/a	n/a	NO	YES	NO	NO	NO	NO	Negative	n/a
40	15	Male	Moderate	TRUE	FALSE	n/a	n/a	n/a	n/a	NO	YES	NO	NO	NO	Negative	Negative	n/a
41	-1	Male	Mild	TRUE	FALSE	n/a	n/a	n/a	n/a	NO	NO	NO	NO	NO	NO	NO	n/a
42	-1	Male	Mild	TRUE	FALSE	n/a	n/a	n/a	n/a	n/a	NO	NO	NO	NO	n/a	n/a	n/a
43	9	Male	Mild	TRUE	FALSE	n/a	n/a	n/a	n/a	YES	NO	NO	NO	NO	n/a	n/a	MRI: Normal
44	8	Male	Mild	TRUE	FALSE	n/a	n/a	n/a	n/a	YES	NO	NO	NO	NO	NO	Negative	n/a
45	10	Male	Mild	TRUE	FALSE	n/a	n/a	n/a	n/a	NO	YES	NO	NO	NO	NO	Negative	n/a
46	18	Male	Mild	FALSE	FALSE	n/a	n/a	n/a	n/a	NO	YES	NO	NO	NO	NO	NO	n/a
47	7	Female	Mild	FALSE	TRUE	n/a	n/a	n/a	n/a	YES	NO	NO	NO	NO	NO	Negative	n/a
48	16	Male	Moderate	TRUE	FALSE	n/a	n/a	n/a	n/a	NO	YES	NO	NO	YES	Negative	NO	n/a
49	13	Male	Mild	TRUE	FALSE	n/a	n/a	n/a	n/a	n/a	YES	NO	NO	NO	NO	Negative	n/a
50	20	Female	Mild	TRUE	FALSE	n/a	n/a	n/a	n/a	NO	YES	NO	NO	NO	n/a	Negative	MRI: Normal
51	-1	Male	Mild	FALSE	FALSE	n/a	n/a	n/a	n/a	n/a	NO	NO	NO	NO	n/a	n/a	n/a
52	53	Female	Mild	FALSE	FALSE	n/a	n/a	n/a	n/a	NO	YES	NO	NO	NO	n/a	Negative	n/a
53	60	Female	Mild	FALSE	FALSE	n/a	n/a	n/a	n/a	n/a	NO	NO	YES	NO	n/a	n/a	??: Normal
54	-1	Female	Mild	FALSE	FALSE	n/a	n/a	n/a	n/a	n/a	NO	NO	NO	NO	n/a	n/a	n/a
55	-1	Female	Moderate	TRUE	FALSE	n/a	n/a	n/a	n/a	n/a	NO	NO	NO	NO	n/a	n/a	n/a
56	-1	Female	Mild	FALSE	FALSE	n/a	YES	n/a	n/a	YES	YES	NO	NO	NO	n/a	Negative	MRI: Normal
57	-1	Female	Moderate	FALSE	FALSE	n/a	n/a	n/a	n/a	n/a	YES	NO	NO	NO	n/a	n/a	n/a
58	19	Female	Moderate	TRUE	FALSE	n/a	n/a	n/a	n/a	NO	YES	NO	NO	NO	n/a	Negative	MRI: Normal
59	-1	Male	Profound	FALSE	FALSE	n/a	n/a	n/a	n/a	n/a	YES	NO	NO	NO	n/a	n/a	n/a
60	33	Female	Moderate	TRUE	FALSE	n/a	n/a	n/a	n/a	NO	YES	NO	NO	NO	n/a	Negative	n/a
61	10	Male	Moderate	FALSE	TRUE	n/a	n/a	n/a	n/a	NO	YES	NO	NO	NO	Negative	Negative	n/a
62	-1	Male	Mild	FALSE	FALSE	n/a	YES	n/a	n/a	n/a	NO	NO	NO	YES	NO	NO	Normal
63	-1	Male	Profound	FALSE	FALSE	n/a	n/a	n/a	n/a	n/a	YES	NO	NO	NO	n/a	n/a	n/a
64	28	Male	Moderate	TRUE	FALSE	n/a	n/a	n/a	n/a	YES	NO	NO	NO	NO	n/a	n/a	n/a
65	14	Male	Mild	TRUE	FALSE	n/a	n/a	n/a	n/a	YES	YES	NO	NO	NO	n/a	Negative	n/a
66	42	Female	Moderate	FALSE	TRUE	n/a	n/a	n/a	n/a	NO	YES	YES	NO	NO	n/a	n/a	n/a
67	6	Female	Mild	TRUE	FALSE	n/a	n/a	n/a	n/a	NO	YES	NO	NO	NO	Negative	Negative	n/a
68	9	Male	Mild	FALSE	TRUE	n/a	n/a	n/a	n/a	YES	NO	NO	YES	NO	NO	NO	n/a
69	-1	Female	Mild	TRUE	FALSE	n/a	n/a	n/a	n/a	NO	YES	NO	NO	NO	n/a	Negative	MRI: Chiari I
70	53	Male	Severe	FALSE	FALSE	n/a	n/a	n/a	n/a	n/a	YES	NO	NO	NO	n/a	Negative	n/a
71	13	Male	Mild	FALSE	FALSE	n/a	n/a	n/a	n/a	NO	NO	NO	YES	YES	n/a	Negative	n/a
72	16	Male	Moderate	TRUE	FALSE	n/a	n/a	n/a	YES	n/a	NO	NO	NO	NO	n/a	Negative	MRI: Cyst in medial side of left temporal horn
73	-1	Male	Mild	FALSE	FALSE	n/a	n/a	n/a	n/a	n/a	NO	NO	YES	YES	n/a	n/a	n/a
74	7	Male	Mild	FALSE	TRUE	n/a	n/a	n/a	n/a	NO	NO	NO	NO	YES	NO	Negative	n/a
75	-1	Male	Mild	FALSE	TRUE	n/a	n/a	n/a	n/a	NO	NO	NO	NO	NO	NO	Negative	MRI: High signal on posterior horn of right lateral ventricle
76	13	Male	Mild	FALSE	FALSE	n/a	n/a	n/a	n/a	NO	NO	NO	NO	NO	n/a	Negative	n/a
77	13	Male	Mild	TRUE	FALSE	n/a	n/a	n/a	n/a	YES	YES	NO	NO	NO	n/a	Negative	n/a
78	14	Female	Mild	FALSE	TRUE	n/a	YES	n/a	YES	YES	NO	NO	NO	NO	NO	NO	n/a
79	39	Male	Moderate	FALSE	TRUE	n/a	n/a	n/a	n/a	NO	YES	NO	NO	NO	n/a	n/a	n/a
80	12	Female	Mild	TRUE	FALSE	n/a	n/a	n/a	n/a	n/a	NO	NO	NO	NO	NO	Negative	MRI: postinfarction-type finding at age 10
81	16	Male	Severe	FALSE	TRUE	n/a	n/a	n/a	n/a	NO	YES	NO	NO	NO	Negative	Negative	n/a
82	29	Female	Moderate	TRUE	FALSE	n/a	n/a	n/a	n/a	NO	YES	NO	NO	NO	Negative	Negative	n/a
83	-1	Male	Mild	FALSE	TRUE	n/a	n/a	n/a	n/a	n/a	NO	NO	NO	NO	n/a	n/a	n/a
84	30	Female	Mild	FALSE	FALSE	n/a	n/a	n/a	n/a	YES	NO	NO	YES	NO	n/a	Negative	n/a
85	-1	Female	Undefined	TRUE	FALSE	n/a	n/a	n/a	n/a	n/a	NO	NO	NO	YES	n/a	n/a	n/a
86	38	Female	Mild	FALSE	FALSE	n/a	n/a	n/a	n/a	NO	NO	NO	NO	NO	n/a	Negative	n/a
87	2	Male	Severe	TRUE	FALSE	n/a	n/a	n/a	n/a	YES	YES	NO	NO	NO	Negative	n/a	MRI: Central and cortical liquorspaces loose --> atrophy
88	27	Male	Severe	FALSE	FALSE	n/a	n/a	n/a	n/a	NO	YES	NO	NO	YES	Negative	Negative	n/a
89	27	Male	Severe	FALSE	FALSE	n/a	n/a	n/a	YES	NO	YES	NO	NO	NO	n/a	Negative	n/a
90	40	Male	Moderate	FALSE	FALSE	n/a	n/a	n/a	n/a	NO	YES	NO	NO	NO	n/a	Negative	CT: Normal
91	46	Male	Mild	FALSE	TRUE	n/a	n/a	n/a	n/a	NO	NO	NO	NO	YES	NO	Negative	CT: Normal
92	48	Male	Severe	FALSE	FALSE	n/a	n/a	n/a	n/a	NO	NO	NO	NO	NO	n/a	n/a	n/a
93	15	Male	Moderate	FALSE	TRUE	n/a	n/a	n/a	n/a	n/a	YES	NO	NO	NO	NO	NO	n/a
94	15	Female	Undefined	TRUE	FALSE	n/a	n/a	n/a	n/a	YES	NO	NO	NO	NO	n/a	n/a	n/a
95	11	Male	Mild	FALSE	FALSE	n/a	YES	n/a	n/a	NO	YES	NO	NO	NO	Catch22	Negative	n/a
96	11	Male	Mild	FALSE	FALSE	n/a	n/a	n/a	YES	NO	NO	NO	NO	NO	NO	Negative	n/a
97	52	Male	Profound	FALSE	FALSE	n/a	n/a	n/a	n/a	NO	YES	NO	NO	YES	NO	NO	PEG: Cisterna magna and IV ventricle enlarged
98	65	Male	Moderate	FALSE	FALSE	n/a	n/a	n/a	n/a	n/a	YES	NO	NO	NO	NO	Negative	n/a
99	-1	Female	Mild	FALSE	TRUE	n/a	n/a	n/a	n/a	YES	YES	NO	NO	NO	NO	NO	CT & MRI: Normal
100	-1	Female	Profound	TRUE	FALSE	n/a	n/a	n/a	n/a	NO	NO	NO	NO	YES	NO	Negative	PEG: IV ventricle loose
101	9	Male	Mild	TRUE	FALSE	n/a	n/a	n/a	n/a	YES	NO	NO	NO	NO	n/a	n/a	n/a
102	16	Male	Moderate	FALSE	FALSE	n/a	n/a	n/a	n/a	NO	YES	NO	NO	NO	n/a	Negative	n/a
103	43	Male	Moderate	FALSE	FALSE	n/a	n/a	n/a	n/a	n/a	YES	YES	NO	NO	n/a	Negative	n/a
104	14	Female	Moderate	TRUE	FALSE	n/a	YES	n/a	n/a	YES	NO	NO	NO	NO	Negative	Negative	??: Vetnriculomegaly; myelinization retarded
105	12	Male	Profound	TRUE	FALSE	n/a	n/a	n/a	n/a	NO	NO	NO	NO	NO	NO	NO	n/a
106	-1	Male	Moderate	TRUE	FALSE	n/a	n/a	n/a	n/a	NO	YES	NO	NO	NO	Negative	Negative	MRI: Normal
107	8	Female	Mild	TRUE	FALSE	n/a	YES	n/a	n/a	NO	YES	NO	NO	NO	NO	Negative	MRI: No pathological findings
108	16	Male	Undefined	FALSE	TRUE	n/a	n/a	n/a	n/a	YES	NO	NO	NO	NO	n/a	n/a	n/a
109	9	Female	Mild	TRUE	FALSE	n/a	n/a	n/a	n/a	NO	YES	NO	NO	NO	n/a	Negative	n/a
110	8	Male	Moderate	FALSE	FALSE	n/a	n/a	n/a	n/a	NO	YES	NO	NO	NO	NO	Negative	n/a
111	9	Male	Mild	FALSE	TRUE	n/a	n/a	n/a	n/a	n/a	YES	NO	NO	NO	Negative	Negative	MRI: Normal
112	-1	Male	Mild	FALSE	FALSE	n/a	NO	n/a	YES	NO	NO	NO	NO	NO	n/a	n/a	n/a
113	49	Female	Mild	FALSE	FALSE	YES	n/a	n/a	n/a	YES	NO	YES	NO	NO	Negative	n/a	n/a
114	14	Female	Moderate	FALSE	TRUE	n/a	YES	n/a	n/a	n/a	YES	NO	NO	NO	n/a	Negative	MRI: Small cyst in choroid fissure
115	12	Male	Mild	FALSE	TRUE	n/a	n/a	n/a	n/a	NO	YES	NO	NO	NO	Negative	Negative	n/a
116	15	Male	Moderate	TRUE	FALSE	n/a	n/a	n/a	n/a	NO	NO	NO	NO	NO	NO	Negative	MRI: Cerebellar arachnoid cyst
117	8	Male	Mild	TRUE	FALSE	n/a	n/a	n/a	n/a	NO	NO	NO	NO	YES	n/a	n/a	n/a
118	-1	Female	Undefined	FALSE	FALSE	n/a	n/a	n/a	n/a	n/a	YES	NO	NO	NO	n/a	n/a	n/a
119	61	Male	Mild	FALSE	FALSE	n/a	n/a	n/a	n/a	n/a	YES	YES	NO	NO	n/a	n/a	n/a
120	71	Female	Moderate	FALSE	FALSE	n/a	n/a	n/a	n/a	n/a	YES	YES	NO	NO	n/a	n/a	n/a
121	-1	Male	Severe	FALSE	FALSE	n/a	n/a	n/a	n/a	n/a	YES	NO	NO	NO	NO	NO	n/a
122	15	Female	Undefined	TRUE	FALSE	n/a	n/a	n/a	n/a	YES	NO	NO	NO	NO	NO	Negative	n/a
123	29	Male	Mild	FALSE	TRUE	n/a	n/a	n/a	n/a	NO	YES	NO	NO	NO	Negative	Negative	n/a
124	-1	Female	Moderate	FALSE	FALSE	n/a	n/a	n/a	YES	YES	YES	NO	NO	NO	NO	Negative	n/a
125	37	Male	Mild	FALSE	FALSE	n/a	n/a	n/a	n/a	NO	NO	NO	NO	NO	n/a	n/a	n/a
126	-1	Male	Undefined	FALSE	TRUE	n/a	n/a	n/a	n/a	n/a	NO	NO	YES	NO	n/a	n/a	n/a
127	11	Male	Profound	TRUE	FALSE	n/a	n/a	n/a	n/a	NO	YES	NO	NO	NO	Negative	Negative	MRI: Myelinization delayed; corpus callosum hypoplastic
128	-1	Female	Moderate	FALSE	FALSE	n/a	n/a	n/a	n/a	n/a	NO	YES	NO	NO	n/a	n/a	n/a
129	15	Female	Mild	FALSE	TRUE	n/a	YES	n/a	YES	NO	NO	NO	NO	NO	n/a	Negative	n/a
130	9	Female	Moderate	FALSE	TRUE	n/a	n/a	n/a	n/a	YES	YES	NO	NO	NO	n/a	n/a	MRI: Normal
131	-1	Male	Mild	TRUE	FALSE	n/a	n/a	n/a	n/a	n/a	NO	NO	YES	NO	n/a	n/a	n/a
132	28	Female	Severe	TRUE	FALSE	n/a	n/a	n/a	n/a	NO	NO	NO	NO	YES	Negative	Negative	CT: Suspected residual of subdural effusion
133	-1	Female	Mild	FALSE	FALSE	n/a	n/a	n/a	n/a	NO	NO	NO	NO	NO	NO	Negative	CT: Normal
134	29	Female	Mild	FALSE	FALSE	n/a	YES	n/a	NO	NO	YES	NO	NO	NO	n/a	Negative	??: Subdural hematoma
135	22	Male	Moderate	FALSE	TRUE	n/a	n/a	n/a	n/a	NO	YES	NO	NO	YES	Negative	Negative	n/a
136	-1	Male	Moderate	FALSE	FALSE	n/a	n/a	n/a	n/a	n/a	YES	NO	NO	NO	NO	Negative	CT: Ventricular asymmetry
137	-1	Female	Moderate	FALSE	FALSE	n/a	n/a	n/a	n/a	n/a	NO	YES	NO	NO	n/a	n/a	n/a
138	-1	Female	Moderate	FALSE	FALSE	n/a	n/a	n/a	n/a	n/a	NO	NO	NO	NO	n/a	n/a	n/a
139	50	Male	Mild	FALSE	FALSE	n/a	n/a	n/a	n/a	YES	NO	NO	NO	NO	n/a	n/a	n/a
140	60	Female	Severe	FALSE	FALSE	n/a	YES	n/a	n/a	NO	YES	YES	NO	NO	n/a	n/a	n/a
141	24	Male	Profound	FALSE	FALSE	YES	n/a	n/a	n/a	NO	NO	NO	NO	NO	NO	NO	CT: Leukomalacy
142	50	Male	Moderate	FALSE	FALSE	n/a	n/a	n/a	n/a	NO	YES	YES	NO	NO	n/a	Negative	n/a
143	-1	Female	Moderate	FALSE	FALSE	n/a	n/a	n/a	n/a	n/a	NO	NO	NO	NO	n/a	n/a	n/a
144	12	Female	Mild	TRUE	FALSE	n/a	n/a	n/a	n/a	NO	NO	NO	NO	NO	NO	Negative	n/a
145	29	Female	Mild	FALSE	TRUE	n/a	n/a	n/a	n/a	NO	NO	NO	NO	NO	NO	NO	n/a
146	55	Male	Profound	FALSE	FALSE	n/a	n/a	n/a	n/a	YES	NO	NO	NO	YES	n/a	n/a	n/a
147	48	Male	Mild	FALSE	FALSE	YES	YES	YES	YES	YES	YES	NO	NO	NO	NO	Negative	CT: Normal
148	52	Female	Severe	FALSE	FALSE	n/a	n/a	n/a	n/a	NO	NO	NO	NO	NO	n/a	Negative	n/a
149	48	Female	Severe	FALSE	TRUE	n/a	n/a	n/a	n/a	NO	NO	NO	NO	NO	n/a	n/a	n/a
150	10	Female	Mild	FALSE	TRUE	n/a	n/a	n/a	n/a	NO	NO	NO	YES	NO	n/a	n/a	n/a
151	-1	Female	Mild	FALSE	FALSE	n/a	n/a	n/a	n/a	n/a	NO	NO	NO	NO	NO	NO	n/a
152	17	Female	Moderate	FALSE	FALSE	n/a	n/a	n/a	n/a	NO	NO	NO	NO	NO	Negative	Negative	n/a
153	14	Male	Mild	FALSE	TRUE	n/a	n/a	n/a	n/a	NO	NO	NO	NO	NO	n/a	n/a	n/a
154	-1	Male	Undefined	FALSE	TRUE	n/a	n/a	n/a	n/a	n/a	NO	NO	NO	NO	n/a	n/a	n/a
155	17	Female	Mild	FALSE	TRUE	n/a	n/a	n/a	n/a	NO	NO	NO	NO	NO	NO	Negative	n/a
156	-1	Male	Mild	FALSE	FALSE	n/a	n/a	n/a	n/a	NO	YES	NO	NO	NO	NO	Negative	n/a
157	-1	Female	Mild	TRUE	FALSE	n/a	n/a	n/a	n/a	YES	NO	NO	NO	NO	Negative	Negative	MRI: Normal
158	32	Male	Severe	FALSE	FALSE	n/a	n/a	n/a	n/a	n/a	NO	NO	NO	YES	n/a	n/a	n/a
159	21	Male	Mild	FALSE	TRUE	n/a	n/a	n/a	YES	NO	NO	NO	NO	YES	NO	NO	n/a
160	24	Female	Mild	TRUE	FALSE	n/a	n/a	n/a	n/a	NO	NO	NO	NO	NO	Negative	Negative	n/a
161	8	Male	Mild	TRUE	FALSE	n/a	n/a	n/a	n/a	NO	NO	NO	NO	NO	n/a	Negative	n/a
162	15	Male	Profound	FALSE	FALSE	NO	n/a	NO	n/a	NO	YES	NO	NO	NO	n/a	n/a	n/a
163	-1	Male	Mild	FALSE	TRUE	n/a	n/a	n/a	n/a	NO	YES	NO	NO	NO	Negative	Negative	n/a
164	9	Male	Moderate	TRUE	FALSE	n/a	n/a	n/a	n/a	NO	NO	NO	YES	NO	Negative	Negative	n/a
165	6	Male	Undefined	FALSE	FALSE	n/a	n/a	n/a	n/a	n/a	NO	NO	NO	NO	n/a	Negative	n/a
166	-1	Male	Moderate	FALSE	FALSE	n/a	n/a	n/a	n/a	NO	NO	NO	NO	NO	n/a	n/a	n/a
167	48	Female	Severe	FALSE	FALSE	n/a	n/a	n/a	n/a	NO	YES	NO	NO	NO	n/a	Negative	n/a
168	-1	Male	Undefined	FALSE	FALSE	n/a	n/a	n/a	n/a	n/a	NO	NO	NO	NO	n/a	n/a	n/a
169	56	Male	Moderate	FALSE	FALSE	n/a	n/a	n/a	n/a	NO	YES	NO	NO	NO	n/a	Negative	n/a
170	10	Female	Mild	TRUE	FALSE	n/a	n/a	n/a	n/a	YES	YES	NO	NO	NO	NO	Negative	n/a
171	14	Male	Mild	FALSE	TRUE	n/a	n/a	n/a	n/a	NO	YES	NO	YES	NO	NO	Negative	n/a
172	6	Male	Mild	FALSE	TRUE	n/a	n/a	n/a	n/a	NO	YES	NO	YES	NO	NO	Negative	??: Mega cisterna magna; cerebellar hypoplasia; agenesia corpus callosum
173	12	Female	Mild	TRUE	FALSE	n/a	n/a	n/a	n/a	YES	NO	NO	NO	YES	n/a	Negative	n/a
174	11	Male	Moderate	TRUE	FALSE	n/a	n/a	n/a	n/a	NO	YES	NO	NO	NO	Negative	Negative	n/a
175	-1	Male	Mild	FALSE	TRUE	n/a	n/a	n/a	n/a	n/a	NO	NO	NO	NO	n/a	n/a	n/a
176	5	Male	Mild	TRUE	FALSE	n/a	n/a	n/a	n/a	YES	NO	NO	NO	NO	n/a	n/a	n/a
177	7	Male	Mild	TRUE	FALSE	n/a	YES	n/a	NO	NO	NO	NO	NO	NO	n/a	n/a	n/a
178	15	Female	Mild	TRUE	FALSE	n/a	n/a	n/a	n/a	NO	NO	NO	NO	NO	n/a	n/a	n/a
179	13	Male	Mild	FALSE	TRUE	n/a	n/a	n/a	n/a	NO	NO	NO	NO	NO	NO	NO	n/a
180	13	Male	Mild	TRUE	FALSE	n/a	n/a	n/a	n/a	YES	NO	NO	NO	YES	n/a	Negative	n/a
181	36	Male	Severe	FALSE	TRUE	n/a	n/a	n/a	n/a	NO	YES	NO	NO	YES	n/a	Negative	n/a
182	-1	Male	Mild	FALSE	FALSE	n/a	n/a	n/a	n/a	NO	YES	NO	NO	NO	n/a	Negative	n/a
183	6	Male	Mild	FALSE	TRUE	n/a	YES	n/a	n/a	n/a	NO	NO	NO	NO	n/a	Negative	n/a
184	47	Male	Severe	FALSE	FALSE	n/a	n/a	n/a	n/a	NO	YES	NO	NO	NO	n/a	Negative	n/a
185	-1	Female	Undefined	FALSE	FALSE	n/a	n/a	n/a	n/a	n/a	YES	NO	NO	NO	n/a	n/a	n/a
186	24	Male	Moderate	TRUE	FALSE	n/a	n/a	n/a	n/a	NO	NO	NO	NO	NO	Negative	Negative	n/a
187	8	Male	Mild	FALSE	TRUE	n/a	n/a	n/a	n/a	NO	NO	NO	NO	NO	n/a	n/a	n/a
188	20	Male	Severe	TRUE	FALSE	n/a	n/a	n/a	n/a	NO	NO	NO	NO	NO	NO	NO	n/a
189	5	Male	Mild	TRUE	FALSE	n/a	n/a	n/a	n/a	n/a	NO	NO	NO	NO	n/a	n/a	n/a
190	18	Male	Profound	FALSE	TRUE	n/a	n/a	n/a	n/a	NO	YES	NO	NO	NO	n/a	n/a	n/a
191	13	Male	Mild	TRUE	FALSE	n/a	YES	n/a	YES	NO	NO	NO	NO	NO	n/a	n/a	n/a
192	37	Male	Mild	FALSE	FALSE	n/a	n/a	n/a	n/a	NO	NO	NO	NO	NO	n/a	n/a	n/a
193	17	Male	Moderate	FALSE	TRUE	n/a	n/a	n/a	n/a	YES	NO	NO	NO	YES	n/a	Negative	n/a
194	6	Male	Mild	TRUE	FALSE	n/a	n/a	n/a	n/a	NO	NO	NO	NO	YES	n/a	n/a	n/a
195	-1	Male	Undefined	TRUE	FALSE	n/a	n/a	n/a	n/a	n/a	NO	NO	NO	NO	n/a	n/a	n/a
196	14	Male	Mild	FALSE	TRUE	n/a	n/a	n/a	n/a	NO	NO	NO	YES	NO	n/a	n/a	n/a
197	6	Male	Moderate	TRUE	FALSE	n/a	n/a	n/a	n/a	NO	NO	NO	NO	NO	NO	Negative	n/a
198	7	Female	Moderate	TRUE	FALSE	n/a	n/a	n/a	n/a	NO	NO	NO	NO	NO	n/a	n/a	n/a
199	-1	Female	Mild	FALSE	FALSE	n/a	n/a	n/a	n/a	n/a	NO	NO	NO	YES	n/a	n/a	n/a
200	14	Male	Moderate	FALSE	TRUE	n/a	n/a	n/a	n/a	NO	NO	NO	NO	YES	n/a	Negative	n/a
201	-1	Male	Mild	FALSE	FALSE	n/a	n/a	n/a	n/a	n/a	NO	YES	YES	NO	n/a	n/a	n/a
202	-1	Male	Profound	FALSE	FALSE	n/a	NO	n/a	NO	n/a	YES	NO	NO	NO	Negative	Negative	MRI: mild cerebral and cerebellar atrophy at age 1; dilated peripheral liquor spaces; reduced white matter; myelinization delayed
203	22	Male	Moderate	FALSE	TRUE	n/a	n/a	n/a	n/a	NO	NO	NO	NO	NO	NO	NO	n/a
204	6	Female	Moderate	TRUE	FALSE	n/a	n/a	n/a	n/a	NO	NO	NO	NO	NO	n/a	n/a	n/a
205	-1	Male	Mild	FALSE	FALSE	n/a	n/a	n/a	n/a	YES	NO	NO	NO	NO	n/a	n/a	n/a
206	-1	Male	Moderate	FALSE	FALSE	n/a	n/a	n/a	n/a	n/a	NO	NO	NO	NO	n/a	n/a	n/a
207	15	Male	Undefined	FALSE	TRUE	n/a	n/a	n/a	n/a	NO	NO	NO	NO	NO	n/a	n/a	n/a
208	16	Male	Undefined	TRUE	FALSE	n/a	n/a	n/a	n/a	NO	NO	NO	NO	NO	NO	NO	n/a
209	11	Male	Mild	TRUE	FALSE	n/a	NO	n/a	NO	NO	NO	NO	NO	NO	NO	NO	n/a
210	-1	Female	Mild	FALSE	FALSE	n/a	NO	n/a	NO	NO	YES	NO	NO	NO	NO	Negative	n/a
211	9	Male	Severe	FALSE	FALSE	n/a	n/a	n/a	n/a	NO	NO	NO	NO	YES	n/a	n/a	n/a
212	10	Female	Mild	TRUE	FALSE	n/a	YES	n/a	YES	NO	YES	NO	NO	NO	n/a	n/a	n/a
213	38	Female	Mild	FALSE	TRUE	n/a	n/a	n/a	n/a	NO	NO	NO	NO	NO	n/a	n/a	n/a
214	19	Female	Moderate	TRUE	FALSE	n/a	n/a	n/a	n/a	NO	NO	NO	NO	NO	NO	NO	n/a
215	-1	Male	Moderate	TRUE	FALSE	n/a	n/a	n/a	n/a	n/a	NO	NO	NO	NO	n/a	n/a	n/a
216	15	Male	Profound	TRUE	FALSE	n/a	n/a	n/a	n/a	NO	NO	NO	NO	YES	Negative	Negative	n/a
217	15	Female	Mild	FALSE	TRUE	n/a	n/a	n/a	n/a	NO	NO	NO	NO	NO	n/a	n/a	n/a
218	-1	Female	Mild	FALSE	FALSE	n/a	n/a	n/a	n/a	YES	NO	YES	NO	NO	NO	NO	n/a
219	-1	Male	Moderate	FALSE	TRUE	n/a	n/a	YES	YES	NO	YES	NO	YES	NO	NO	Negative	n/a
220	10	Female	Profound	TRUE	FALSE	n/a	n/a	n/a	n/a	YES	NO	NO	NO	YES	n/a	n/a	n/a
221	-1	Male	Severe	FALSE	FALSE	n/a	n/a	n/a	n/a	n/a	NO	NO	NO	YES	n/a	n/a	n/a
222	7	Male	Mild	TRUE	FALSE	n/a	n/a	n/a	n/a	YES	NO	NO	NO	NO	n/a	n/a	n/a
223	13	Female	Mild	FALSE	TRUE	n/a	n/a	n/a	n/a	n/a	NO	NO	NO	NO	n/a	n/a	n/a
224	8	Female	Mild	FALSE	TRUE	n/a	n/a	n/a	n/a	n/a	NO	NO	NO	NO	n/a	n/a	n/a
225	-1	Female	Moderate	FALSE	FALSE	n/a	YES	n/a	YES	NO	YES	NO	NO	NO	NO	NO	CT: Normal
226	18	Female	Mild	FALSE	TRUE	n/a	n/a	n/a	n/a	NO	YES	NO	NO	NO	NO	Negative	Negative/Normal
227	66	Female	Moderate	FALSE	FALSE	n/a	n/a	n/a	n/a	NO	YES	NO	NO	NO	n/a	n/a	CT: Periventricular leukomalacy l.a.
228	32	Female	Mild	FALSE	TRUE	n/a	n/a	n/a	n/a	NO	NO	NO	NO	NO	n/a	n/a	n/a
229	-1	Female	Moderate	FALSE	FALSE	n/a	n/a	n/a	n/a	YES	YES	NO	NO	NO	NO	Negative	??: Frontal pachygyria, arachnoid cyst
230	11	Male	Undefined	FALSE	TRUE	n/a	n/a	n/a	n/a	NO	NO	NO	NO	NO	n/a	Negative	MRI: Normal
231	-1	Female	Mild	FALSE	FALSE	n/a	n/a	n/a	n/a	n/a	NO	NO	NO	NO	n/a	n/a	n/a
232	-1	Female	Mild	FALSE	FALSE	n/a	n/a	n/a	n/a	n/a	NO	NO	NO	NO	n/a	n/a	n/a
233	-1	Male	Mild	FALSE	TRUE	n/a	n/a	n/a	n/a	n/a	NO	NO	NO	NO	n/a	n/a	n/a
234	21	Female	Severe	FALSE	FALSE	n/a	n/a	n/a	n/a	NO	YES	NO	NO	NO	Negative	Negative	??: Meningomyocele
235	-1	Female	Moderate	FALSE	FALSE	n/a	n/a	n/a	n/a	n/a	NO	YES	NO	NO	n/a	n/a	n/a
236	-1	Male	Mild	FALSE	FALSE	n/a	n/a	n/a	n/a	NO	YES	NO	NO	NO	n/a	n/a	n/a
237	23	Male	Mild	FALSE	TRUE	n/a	n/a	n/a	n/a	NO	NO	NO	NO	YES	Negative	Negative	MRI: Transient spinal cavitation at C2-C3 level, disappeared in follow-up
238	7	Male	Mild	FALSE	TRUE	n/a	n/a	n/a	n/a	NO	NO	NO	NO	NO	n/a	n/a	n/a
239	18	Female	Mild	FALSE	TRUE	n/a	n/a	n/a	n/a	YES	NO	NO	NO	NO	n/a	n/a	n/a
240	24	Female	Mild	FALSE	TRUE	n/a	n/a	n/a	n/a	NO	YES	NO	NO	NO	n/a	n/a	??: Occipital meningoencephalocele; spinally scapula sende's (?) malformations
241	-1	Male	Undefined	FALSE	TRUE	n/a	n/a	n/a	n/a	n/a	NO	NO	NO	NO	n/a	n/a	n/a
242	13	Female	Moderate	TRUE	FALSE	n/a	n/a	n/a	n/a	n/a	YES	NO	NO	NO	Negative	Negative	??: Pachygyria
243	20	Male	Mild	FALSE	TRUE	n/a	n/a	n/a	n/a	NO	NO	NO	NO	NO	n/a	Negative	n/a
244	12	Female	Mild	FALSE	TRUE	n/a	n/a	n/a	n/a	NO	NO	NO	NO	NO	n/a	n/a	n/a
245	-1	Male	Moderate	FALSE	FALSE	n/a	n/a	n/a	n/a	n/a	NO	NO	NO	NO	NO	NO	CT: Mild central looseness; signs of cerebellar atrophy
246	-1	Female	Severe	FALSE	FALSE	n/a	n/a	n/a	n/a	NO	NO	NO	NO	NO	n/a	n/a	n/a
247	51	Male	Moderate	FALSE	FALSE	n/a	n/a	n/a	n/a	n/a	YES	NO	NO	NO	n/a	Negative	n/a
248	23	Male	Moderate	FALSE	FALSE	n/a	n/a	n/a	n/a	NO	NO	NO	NO	NO	n/a	n/a	n/a
249	-1	Female	Moderate	TRUE	FALSE	n/a	n/a	n/a	n/a	NO	NO	NO	NO	NO	n/a	n/a	n/a
250	55	Male	Mild	FALSE	FALSE	n/a	n/a	n/a	n/a	NO	NO	NO	NO	NO	n/a	n/a	n/a
251	12	Male	Mild	FALSE	TRUE	n/a	n/a	n/a	n/a	NO	NO	NO	NO	NO	NO	NO	n/a
252	-1	Male	Mild	TRUE	FALSE	n/a	n/a	n/a	n/a	NO	YES	NO	NO	NO	NO	NO	n/a
253	40	Male	Mild	FALSE	FALSE	n/a	n/a	n/a	n/a	NO	NO	YES	NO	YES	n/a	n/a	n/a
254	-1	Male	Moderate	FALSE	FALSE	n/a	n/a	n/a	n/a	n/a	NO	NO	NO	NO	n/a	n/a	n/a
255	68	Female	Moderate	FALSE	FALSE	n/a	n/a	n/a	n/a	NO	YES	NO	NO	NO	NO	Negative	n/a
256	59	Female	Mild	FALSE	FALSE	n/a	n/a	n/a	n/a	NO	YES	NO	NO	NO	n/a	n/a	n/a
257	-1	Female	Moderate	FALSE	FALSE	n/a	n/a	n/a	n/a	n/a	NO	NO	NO	NO	n/a	n/a	n/a
258	39	Female	Mild	FALSE	TRUE	n/a	n/a	n/a	n/a	YES	NO	YES	NO	NO	n/a	n/a	n/a
259	24	Female	Undefined	TRUE	FALSE	n/a	n/a	n/a	n/a	n/a	YES	NO	NO	NO	n/a	n/a	n/a
260	63	Female	Moderate	FALSE	FALSE	n/a	n/a	n/a	n/a	NO	NO	NO	NO	NO	n/a	n/a	n/a
261	18	Male	Moderate	FALSE	FALSE	n/a	n/a	n/a	n/a	NO	NO	NO	NO	NO	n/a	Negative	n/a
262	19	Male	Mild	FALSE	TRUE	n/a	n/a	n/a	n/a	n/a	NO	NO	NO	NO	NO	Negative	n/a
263	14	Female	Mild	TRUE	FALSE	n/a	n/a	n/a	n/a	NO	NO	NO	YES	NO	NO	Negative	Negative/Normal
264	12	Female	Mild	TRUE	FALSE	n/a	n/a	n/a	n/a	NO	NO	NO	NO	NO	n/a	Negative	MRI: Frontotemporal pachygyria
265	49	Male	Mild	FALSE	FALSE	n/a	n/a	n/a	n/a	NO	NO	NO	NO	NO	n/a	n/a	n/a
266	57	Male	Severe	FALSE	FALSE	n/a	n/a	n/a	n/a	n/a	YES	NO	NO	YES	n/a	Negative	n/a
267	-1	Male	Mild	FALSE	FALSE	n/a	n/a	n/a	n/a	n/a	NO	NO	NO	YES	Negative	Negative	n/a
268	10	Female	Mild	TRUE	FALSE	n/a	n/a	n/a	n/a	NO	YES	NO	NO	NO	NO	Negative	MRI: Small parasagittal lipoma
269	41	Male	Moderate	FALSE	FALSE	n/a	n/a	n/a	n/a	NO	YES	NO	NO	NO	NO	Negative	n/a
270	-1	Male	Mild	FALSE	TRUE	n/a	n/a	n/a	n/a	n/a	NO	NO	YES	NO	n/a	n/a	n/a
271	23	Female	Moderate	TRUE	FALSE	n/a	n/a	n/a	n/a	NO	YES	NO	NO	NO	Negative	Negative	n/a
272	8	Male	Mild	FALSE	TRUE	n/a	n/a	n/a	n/a	n/a	NO	NO	YES	NO	n/a	n/a	n/a
273	13	Female	Severe	FALSE	TRUE	n/a	n/a	n/a	n/a	NO	YES	NO	NO	NO	n/a	n/a	n/a
274	-1	Male	Mild	FALSE	FALSE	n/a	n/a	n/a	n/a	n/a	NO	NO	NO	NO	n/a	n/a	n/a
275	18	Male	Moderate	FALSE	TRUE	n/a	n/a	n/a	n/a	NO	NO	NO	NO	NO	n/a	n/a	n/a
276	15	Female	Moderate	FALSE	TRUE	n/a	YES	n/a	n/a	NO	NO	NO	NO	NO	n/a	n/a	n/a
277	19	Male	Severe	FALSE	TRUE	n/a	n/a	n/a	n/a	n/a	NO	NO	NO	YES	NO	Negative	n/a
278	4	Female	Undefined	FALSE	FALSE	n/a	n/a	n/a	n/a	NO	YES	NO	NO	NO	n/a	Negative	MRI: Ventriculomegaly, suspected polymicrogyria, T2 signal changes on right temporal side
279	-1	Male	Moderate	FALSE	FALSE	n/a	n/a	n/a	n/a	n/a	NO	NO	NO	NO	n/a	n/a	n/a
280	24	Male	Mild	FALSE	TRUE	n/a	n/a	n/a	n/a	NO	YES	NO	NO	NO	Negative	n/a	??: L5 pedicle asymmetric
281	13	Female	Moderate	FALSE	TRUE	n/a	n/a	n/a	n/a	NO	NO	NO	NO	YES	Negative	Negative	MRI: signal enrichment at the occipital horn
282	32	Female	Mild	FALSE	TRUE	n/a	n/a	n/a	n/a	NO	NO	NO	NO	NO	n/a	n/a	n/a
283	7	Female	Mild	FALSE	TRUE	n/a	n/a	n/a	n/a	NO	NO	NO	NO	NO	n/a	n/a	n/a
284	14	Female	Mild	FALSE	TRUE	n/a	n/a	n/a	n/a	YES	NO	NO	NO	NO	n/a	n/a	n/a
285	15	Male	Severe	TRUE	FALSE	n/a	n/a	n/a	n/a	NO	NO	NO	NO	YES	n/a	n/a	n/a
286	16	Female	Mild	TRUE	FALSE	n/a	n/a	n/a	n/a	NO	NO	NO	NO	NO	NO	Negative	n/a
287	16	Female	Mild	TRUE	FALSE	n/a	n/a	n/a	n/a	YES	NO	NO	NO	NO	n/a	n/a	n/a
288	14	Female	Severe	TRUE	FALSE	n/a	n/a	n/a	YES	NO	YES	NO	NO	YES	n/a	n/a	n/a
289	21	Male	Mild	FALSE	FALSE	n/a	n/a	n/a	n/a	NO	YES	NO	NO	NO	n/a	Negative	n/a
290	-1	Male	Moderate	FALSE	TRUE	n/a	n/a	n/a	n/a	n/a	NO	NO	YES	NO	n/a	n/a	n/a
291	7	Male	Severe	TRUE	FALSE	n/a	n/a	n/a	n/a	NO	YES	NO	NO	NO	NO	Negative	MRI: mild atrophy in frontal liquorspaces; delayed myelinization
292	20	Female	Moderate	FALSE	FALSE	n/a	n/a	n/a	n/a	NO	YES	NO	NO	NO	Negative	Negative	MRI: loose ventricles
293	8	Male	Mild	TRUE	FALSE	n/a	n/a	n/a	n/a	NO	NO	NO	YES	NO	NO	Negative	MRI: Normal
294	17	Male	Moderate	FALSE	TRUE	n/a	n/a	n/a	n/a	NO	YES	NO	NO	NO	NO	Negative	MRI: Normal
295	29	Male	Mild	FALSE	FALSE	n/a	n/a	n/a	n/a	n/a	YES	NO	NO	NO	n/a	n/a	n/a
296	19	Male	Mild	FALSE	FALSE	n/a	n/a	n/a	n/a	NO	YES	NO	NO	NO	NO	n/a	n/a
297	11	Male	Severe	FALSE	FALSE	n/a	NO	n/a	n/a	n/a	YES	NO	NO	NO	Negative	Negative	n/a
298	6	Male	Mild	TRUE	FALSE	n/a	n/a	n/a	n/a	NO	YES	NO	NO	NO	NO	NO	n/a
299	-1	Male	Mild	FALSE	TRUE	n/a	n/a	n/a	n/a	NO	NO	NO	NO	NO	n/a	n/a	n/a
300	22	Male	Mild	TRUE	FALSE	n/a	n/a	n/a	n/a	NO	YES	NO	NO	NO	n/a	Negative	n/a
301	-1	Female	Mild	FALSE	FALSE	n/a	n/a	n/a	n/a	n/a	NO	NO	NO	NO	n/a	n/a	n/a
302	-1	Male	Mild	FALSE	TRUE	n/a	n/a	n/a	n/a	n/a	NO	NO	NO	NO	n/a	n/a	n/a
303	-1	Male	Undefined	FALSE	FALSE	n/a	n/a	n/a	n/a	n/a	NO	NO	NO	NO	n/a	n/a	n/a
304	-1	Male	Moderate	FALSE	FALSE	n/a	n/a	n/a	n/a	NO	NO	NO	NO	NO	n/a	n/a	n/a
305	11	Male	Mild	FALSE	FALSE	n/a	n/a	n/a	n/a	NO	NO	NO	YES	NO	NO	Negative	n/a
306	46	Male	Moderate	FALSE	FALSE	n/a	n/a	n/a	n/a	NO	YES	NO	NO	YES	NO	n/a	n/a
307	10	Male	Mild	FALSE	FALSE	n/a	n/a	n/a	n/a	NO	NO	NO	NO	NO	n/a	Negative	n/a
308	9	Female	Mild	FALSE	TRUE	n/a	n/a	n/a	n/a	NO	YES	NO	NO	NO	Negative	n/a	n/a
309	23	Female	Moderate	FALSE	FALSE	n/a	n/a	n/a	n/a	NO	YES	NO	NO	NO	n/a	Negative	n/a
310	34	Female	Moderate	FALSE	FALSE	n/a	n/a	n/a	n/a	n/a	YES	NO	NO	NO	n/a	n/a	n/a
311	5	Male	Undefined	TRUE	FALSE	n/a	n/a	n/a	n/a	NO	NO	NO	NO	NO	n/a	n/a	n/a
312	9	Female	Mild	FALSE	TRUE	n/a	n/a	n/a	n/a	YES	NO	NO	NO	NO	NO	Negative	n/a
313	11	Male	Moderate	FALSE	TRUE	n/a	n/a	n/a	YES	NO	NO	NO	NO	NO	NO	NO	n/a
314	8	Male	Mild	FALSE	TRUE	n/a	n/a	n/a	n/a	NO	NO	NO	NO	NO	n/a	n/a	n/a
315	-1	Male	Severe	FALSE	FALSE	n/a	n/a	n/a	n/a	n/a	NO	NO	NO	NO	n/a	n/a	n/a
316	33	Male	Mild	FALSE	FALSE	n/a	n/a	n/a	n/a	NO	NO	NO	NO	YES	n/a	n/a	n/a
317	-1	Female	Mild	TRUE	FALSE	n/a	n/a	n/a	n/a	n/a	NO	NO	NO	NO	n/a	n/a	n/a
318	21	Male	Moderate	FALSE	TRUE	n/a	n/a	n/a	n/a	NO	YES	NO	NO	YES	NO	NO	n/a
319	-1	Female	Mild	FALSE	FALSE	n/a	n/a	n/a	n/a	NO	NO	NO	NO	NO	n/a	n/a	CT: Normal
320	-1	Female	Moderate	FALSE	FALSE	n/a	n/a	n/a	n/a	n/a	YES	NO	NO	NO	n/a	n/a	n/a
321	6	Male	Mild	TRUE	FALSE	n/a	n/a	n/a	n/a	NO	YES	NO	NO	NO	n/a	n/a	n/a
322	-1	Female	Mild	FALSE	TRUE	n/a	YES	n/a	n/a	YES	YES	NO	NO	NO	NO	Negative	n/a
323	-1	Male	Undefined	TRUE	FALSE	n/a	n/a	n/a	n/a	YES	YES	NO	NO	NO	n/a	n/a	n/a
324	15	Male	Mild	FALSE	FALSE	n/a	n/a	n/a	n/a	n/a	NO	NO	NO	YES	n/a	n/a	n/a
325	-1	Female	Mild	FALSE	FALSE	n/a	NO	n/a	NO	NO	NO	NO	NO	NO	Negative	Negative	MRI: Normal
326	-1	Male	Moderate	FALSE	TRUE	n/a	n/a	n/a	n/a	YES	YES	NO	NO	NO	NO	Negative	MRI: Normal
327	8	Female	Mild	TRUE	FALSE	n/a	n/a	n/a	n/a	NO	YES	NO	NO	NO	n/a	n/a	n/a
328	18	Female	Mild	FALSE	FALSE	n/a	n/a	n/a	n/a	NO	NO	NO	NO	NO	NO	NO	n/a
329	14	Female	Moderate	FALSE	TRUE	n/a	n/a	n/a	n/a	NO	YES	NO	NO	YES	Negative	Negative	n/a
330	24	Male	Mild	FALSE	FALSE	n/a	n/a	n/a	n/a	NO	NO	NO	NO	NO	n/a	n/a	n/a
331	15	Male	Mild	TRUE	FALSE	n/a	n/a	n/a	n/a	NO	NO	NO	NO	NO	n/a	Negative	n/a
332	-1	Female	Moderate	FALSE	FALSE	n/a	n/a	n/a	n/a	n/a	NO	NO	NO	NO	n/a	n/a	n/a
333	-1	Male	Moderate	FALSE	FALSE	n/a	n/a	n/a	n/a	n/a	NO	NO	NO	NO	n/a	n/a	n/a
334	6	Male	Severe	FALSE	TRUE	n/a	n/a	n/a	n/a	NO	YES	NO	NO	NO	n/a	n/a	n/a
335	-1	Female	Mild	FALSE	FALSE	n/a	n/a	n/a	n/a	n/a	NO	NO	NO	NO	n/a	n/a	n/a
336	7	Male	Mild	TRUE	FALSE	n/a	n/a	n/a	n/a	NO	NO	NO	NO	NO	n/a	Negative	n/a
337	-1	Male	Mild	TRUE	FALSE	n/a	n/a	n/a	n/a	n/a	NO	NO	YES	NO	n/a	Negative	n/a
338	14	Male	Mild	TRUE	FALSE	n/a	n/a	n/a	n/a	NO	NO	NO	YES	NO	n/a	Negative	n/a
339	5	Male	Undefined	TRUE	FALSE	n/a	n/a	n/a	n/a	NO	YES	NO	NO	NO	n/a	n/a	n/a
340	23	Male	Mild	FALSE	FALSE	n/a	n/a	n/a	n/a	NO	NO	NO	NO	NO	n/a	n/a	n/a
341	15	Male	Mild	FALSE	TRUE	n/a	n/a	n/a	n/a	n/a	NO	NO	NO	NO	n/a	Negative	MRI: Normal
342	53	Female	Moderate	FALSE	FALSE	n/a	n/a	n/a	n/a	NO	YES	NO	NO	NO	n/a	Negative	n/a
343	37	Male	Moderate	FALSE	FALSE	n/a	n/a	n/a	n/a	NO	NO	NO	NO	NO	n/a	n/a	n/a
344	-1	Male	Moderate	FALSE	FALSE	n/a	n/a	n/a	n/a	NO	NO	NO	NO	YES	n/a	Negative	n/a
345	39	Male	Moderate	TRUE	FALSE	n/a	n/a	n/a	n/a	YES	YES	NO	NO	NO	NO	Negative	n/a
346	-1	Male	Mild	TRUE	FALSE	NO	YES	NO	NO	YES	NO	NO	NO	NO	n/a	n/a	n/a
347	-1		Mild	FALSE	TRUE	n/a	n/a	n/a	n/a	n/a	NO	NO	NO	NO	NO	Negative	n/a
348	15	Male	Severe	FALSE	TRUE	n/a	n/a	n/a	n/a	NO	YES	NO	NO	NO	Negative	Negative	n/a
349	52	Female	Mild	FALSE	FALSE	n/a	n/a	n/a	n/a	n/a	YES	NO	NO	NO	n/a	Negative	n/a
350	-1	Male	Mild	FALSE	FALSE	n/a	n/a	n/a	n/a	n/a	NO	YES	NO	NO	n/a	n/a	n/a
351	28	Female	Profound	TRUE	FALSE	n/a	n/a	n/a	n/a	NO	YES	NO	NO	NO	NO	Negative	n/a
352	29	Male	Severe	FALSE	FALSE	n/a	n/a	n/a	n/a	YES	NO	NO	NO	NO	NO	Negative	CT: Hypoplastic pons; frontal white matter dense
353	25	Male	Mild	FALSE	FALSE	n/a	n/a	n/a	n/a	n/a	YES	NO	NO	NO	n/a	Negative	MRI: Parieto-occipital enlarged perivascular likvorspaces
354	51	Male	Severe	FALSE	FALSE	n/a	n/a	n/a	n/a	n/a	NO	YES	NO	NO	n/a	n/a	n/a
355	-1	Male	Profound	FALSE	TRUE	n/a	n/a	n/a	n/a	n/a	NO	NO	NO	YES	n/a	n/a	n/a
356	52	Male	Mild	FALSE	FALSE	n/a	n/a	n/a	n/a	NO	YES	NO	NO	NO	n/a	Negative	n/a
357	10	Female	Profound	TRUE	FALSE	n/a	n/a	n/a	n/a	NO	YES	NO	NO	NO	Negative	Negative	n/a
358	14	Male	Mild	TRUE	FALSE	n/a	n/a	n/a	n/a	n/a	NO	NO	NO	NO	n/a	n/a	n/a
359	7	Male	Mild	FALSE	FALSE	n/a	n/a	n/a	n/a	NO	YES	NO	YES	NO	Negative	Negative	MRI: Normal
360	20	Male	Moderate	FALSE	FALSE	n/a	n/a	n/a	n/a	NO	NO	NO	NO	YES	n/a	n/a	n/a
361	12	Male	Mild	FALSE	FALSE	n/a	n/a	n/a	n/a	YES	YES	NO	NO	NO	n/a	Negative	MRI: Normal
362	15	Female	Mild	FALSE	TRUE	n/a	n/a	n/a	n/a	YES	NO	NO	NO	NO	n/a	Negative	n/a
363	29	Female	Mild	FALSE	FALSE	n/a	n/a	n/a	n/a	NO	YES	NO	NO	NO	n/a	n/a	n/a
364	15	Male	Mild	TRUE	FALSE	n/a	n/a	n/a	n/a	NO	NO	NO	NO	NO	n/a	Negative	n/a
365	14	Male	Mild	FALSE	FALSE	n/a	n/a	n/a	n/a	n/a	YES	NO	NO	NO	NO	NO	n/a
366	17	Female	Moderate	TRUE	FALSE	n/a	n/a	n/a	n/a	YES	NO	NO	NO	NO	NO	Negative	n/a
367	67	Female	Moderate	FALSE	FALSE	n/a	n/a	n/a	n/a	n/a	NO	NO	NO	NO	n/a	n/a	MRI showed mild ventriculomegaly and periventricular degeneration at age 60
368	-1	Male	Mild	FALSE	TRUE	n/a	n/a	n/a	n/a	n/a	YES	NO	NO	NO	n/a	Negative	MRI normal
369	10	Male	Mild	TRUE	FALSE	n/a	n/a	n/a	n/a	NO	NO	NO	NO	NO	Negative	Negative	MRI: Normal
370	-1	Female	Undefined	FALSE	FALSE	n/a	n/a	n/a	n/a	n/a	NO	NO	NO	NO	n/a	n/a	n/a
371	33	Female	Mild	FALSE	FALSE	n/a	n/a	n/a	n/a	n/a	YES	NO	NO	NO	n/a	n/a	CT: cortical liquor spaces loose frontotemporally for age; MRI confirmed
372	12	Male	Mild	FALSE	TRUE	n/a	n/a	n/a	n/a	NO	YES	NO	NO	NO	n/a	n/a	n/a
373	6	Male	Mild	TRUE	FALSE	n/a	n/a	n/a	YES	NO	YES	NO	NO	NO	n/a	n/a	n/a
374	7	Female	Moderate	TRUE	FALSE	n/a	n/a	n/a	n/a	NO	NO	NO	NO	NO	n/a	n/a	n/a
375	6	Male	Mild	TRUE	FALSE	n/a	n/a	n/a	n/a	NO	NO	NO	NO	NO	n/a	Negative	n/a
376	-1	Female	Moderate	FALSE	TRUE	n/a	n/a	n/a	n/a	YES	YES	NO	NO	NO	NO	n/a	n/a
377	48	Female	Mild	TRUE	FALSE	n/a	n/a	n/a	n/a	NO	NO	NO	NO	NO	n/a	n/a	n/a
378	20	Female	Undefined	FALSE	TRUE	n/a	n/a	n/a	n/a	NO	NO	NO	NO	NO	n/a	n/a	n/a
379	15	Male	Moderate	TRUE	FALSE	n/a	n/a	n/a	n/a	n/a	YES	NO	NO	YES	NO	Negative	n/a
380	39	Female	Moderate	FALSE	FALSE	n/a	n/a	n/a	n/a	NO	NO	NO	NO	NO	n/a	n/a	n/a
381	24	Male	Severe	FALSE	FALSE	n/a	n/a	n/a	n/a	n/a	NO	NO	NO	YES	n/a	Negative	n/a
382	23	Female	Mild	FALSE	TRUE	n/a	n/a	n/a	n/a	NO	YES	NO	NO	YES	n/a	Negative	MRI: slow maturation
383	13	Female	Mild	FALSE	TRUE	YES	n/a	n/a	n/a	n/a	YES	NO	NO	NO	n/a	Negative	n/a
384	8	Male	Mild	FALSE	TRUE	n/a	n/a	n/a	n/a	n/a	NO	NO	NO	YES	Negative	n/a	n/a
385	31	Male	Mild	TRUE	FALSE	n/a	n/a	n/a	n/a	NO	NO	NO	NO	NO	n/a	n/a	CT: loose and asymmetrical IV ventricle
386	62	Female	Mild	FALSE	FALSE	n/a	n/a	n/a	n/a	n/a	YES	YES	NO	NO	n/a	Negative	n/a
387	2	Female	Undefined	TRUE	FALSE	n/a	n/a	n/a	n/a	NO	NO	NO	NO	NO	Negative	NO	MRI: Delayed myelinizatoin; thin corpus callosum; cortical and central liquor spaces looser than normal
388	35	Male	Mild	FALSE	FALSE	NO	NO	NO	NO	NO	NO	NO	NO	NO	Negative	n/a	n/a
389	25	Male	Mild	FALSE	FALSE	n/a	YES	n/a	n/a	YES	NO	NO	NO	NO	n/a	Negative	CT: wide liquor spaces; subdural effusion; MRI normal
390	9	Male	Moderate	TRUE	FALSE	n/a	n/a	n/a	n/a	n/a	YES	NO	NO	NO	NO	Negative	n/a
391	49	Female	Profound	FALSE	FALSE	n/a	n/a	n/a	n/a	YES	NO	NO	NO	NO	n/a	n/a	n/a
392	52	Male	Severe	FALSE	TRUE	NO	NO	NO	NO	NO	NO	NO	NO	YES	n/a	n/a	n/a
393	34	Female	Mild	FALSE	TRUE	n/a	n/a	n/a	n/a	NO	YES	NO	NO	NO	Negative	n/a	n/a
394	64	Female	Mild	FALSE	FALSE	n/a	n/a	n/a	n/a	n/a	NO	NO	NO	NO	n/a	n/a	n/a
395	19	Male	Moderate	FALSE	FALSE	n/a	n/a	n/a	n/a	NO	NO	NO	NO	YES	n/a	n/a	n/a
396	14	Male	Severe	FALSE	FALSE	n/a	n/a	n/a	n/a	NO	NO	NO	NO	YES	NO	n/a	n/a
397	3	Female	Undefined	FALSE	TRUE	n/a	n/a	n/a	n/a	NO	YES	NO	NO	NO	n/a	n/a	n/a
398	49	Female	Mild	FALSE	TRUE	n/a	n/a	n/a	n/a	NO	YES	NO	NO	YES	NO	Negative	n/a
399	17	Female	Mild	TRUE	FALSE	n/a	n/a	n/a	n/a	NO	YES	NO	NO	NO	n/a	Negative	n/a
400	15	Male	Mild	FALSE	TRUE	n/a	NO	n/a	n/a	NO	NO	NO	NO	NO	NO	Negative	n/a
401	16	Female	Mild	FALSE	TRUE	n/a	n/a	n/a	n/a	NO	YES	NO	NO	NO	n/a	Negative	MRI: Normal
402	15	Female	Profound	TRUE	FALSE	n/a	n/a	n/a	n/a	NO	YES	NO	NO	NO	Negative	Negative	MRI: Agenesy of corpus callosum; widened ventricles; delayed myelinization; cerebellum small
403	15	Male	Mild	FALSE	TRUE	n/a	n/a	n/a	YES	YES	NO	NO	NO	NO	NO	Negative	n/a
404	16	Male	Mild	FALSE	FALSE	n/a	YES	n/a	YES	YES	NO	NO	NO	NO	n/a	n/a	MRI: Normal
405	10	Female	Mild	TRUE	FALSE	n/a	n/a	n/a	n/a	YES	NO	NO	NO	NO	n/a	NO	n/a
406	22	Female	Severe	FALSE	TRUE	n/a	n/a	n/a	n/a	NO	YES	NO	NO	NO	n/a	n/a	MRI: high-intensity regions in white matter
407	7	Male	Mild	FALSE	TRUE	n/a	n/a	n/a	n/a	NO	NO	NO	NO	YES	n/a	n/a	n/a
408	13	Male	Mild	FALSE	TRUE	n/a	n/a	n/a	n/a	NO	YES	NO	NO	NO	n/a	Negative	MRI: Normal
409	19	Male	Moderate	FALSE	TRUE	n/a	n/a	n/a	n/a	YES	NO	NO	NO	YES	n/a	Negative	MRI: Normal
410	63	Male	Moderate	FALSE	FALSE	n/a	n/a	n/a	n/a	n/a	YES	NO	NO	YES	n/a	n/a	n/a
411	17	Male	Mild	TRUE	FALSE	n/a	n/a	n/a	n/a	NO	NO	NO	NO	NO	NO	Negative	n/a
412	69	Female	Severe	FALSE	FALSE	n/a	n/a	n/a	n/a	NO	NO	NO	NO	NO	n/a	n/a	n/a
413	13	Male	Mild	FALSE	FALSE	n/a	n/a	n/a	n/a	YES	YES	NO	YES	NO	n/a	Negative	MRI: Normal
414	14	Male	Mild	FALSE	TRUE	n/a	n/a	n/a	n/a	YES	YES	NO	NO	NO	Negative	Negative	n/a
415	15	Female	Mild	FALSE	FALSE	n/a	YES	n/a	n/a	YES	NO	NO	NO	NO	n/a	Negative	n/a
416	4	Male	Undefined	FALSE	FALSE	n/a	YES	n/a	YES	YES	YES	NO	NO	NO	n/a	Negative	MRI: leak of germinal matrix in posterior fossa; walls of lateral ventr. and plexi delayed growth
417	17	Male	Mild	FALSE	FALSE	n/a	YES	n/a	n/a	NO	YES	NO	NO	NO	NO	NO	Chiari I
418	-1	Male	Moderate	FALSE	FALSE	n/a	n/a	n/a	n/a	n/a	NO	NO	NO	NO	n/a	Negative	n/a
419	41	Female	Mild	FALSE	FALSE	n/a	n/a	n/a	n/a	NO	YES	NO	NO	NO	n/a	n/a	n/a
420	57	Male	Moderate	FALSE	FALSE	n/a	n/a	n/a	n/a	n/a	NO	NO	NO	NO	NO	NO	n/a
421	5	Male	Moderate	TRUE	FALSE	n/a	n/a	n/a	n/a	NO	YES	NO	NO	NO	Negative	n/a	n/a
422	50	Male	Mild	TRUE	FALSE	n/a	n/a	n/a	n/a	NO	YES	NO	NO	NO	NO	NO	n/a
423	8	Male	Moderate	TRUE	FALSE	n/a	n/a	n/a	n/a	n/a	YES	NO	NO	NO	Negative	Paracentric inversion in chromosome 3	n/a
424	-1	Male	Severe	FALSE	TRUE	n/a	n/a	n/a	YES	n/a	NO	NO	NO	YES	NO	Negative	MRI: Normal
425	-1	Female	Mild	TRUE	FALSE	n/a	n/a	n/a	n/a	NO	NO	NO	NO	NO	n/a	n/a	n/a
426	5	Male	Mild	TRUE	FALSE	n/a	n/a	n/a	n/a	n/a	YES	NO	NO	NO	n/a	n/a	MRI: possibly small arachnoidal cyst; plexus cysts l.a.
427	-1	Female	Mild	FALSE	TRUE	n/a	n/a	n/a	n/a	n/a	YES	NO	NO	NO	NO	NO	n/a
428	62	Female	Moderate	TRUE	FALSE	n/a	n/a	n/a	n/a	NO	YES	NO	NO	NO	n/a	n/a	n/a
429	6	Female	Mild	TRUE	FALSE	NO	YES	NO	NO	YES	NO	NO	NO	NO	n/a	Negative	MRI normal
430	15	Male	Mild	FALSE	FALSE	n/a	n/a	n/a	n/a	n/a	NO	NO	YES	NO	n/a	n/a	MRI normal
431	13	Male	Mild	FALSE	TRUE	n/a	NO	n/a	NO	n/a	NO	NO	NO	NO	Negative	Negative	MRI normal
432	15	Male	Mild	FALSE	TRUE	n/a	n/a	n/a	n/a	NO	NO	NO	YES	NO	NO	Negative	n/a
433	22	Female	Moderate	FALSE	FALSE	n/a	n/a	n/a	n/a	n/a	NO	NO	NO	NO	n/a	n/a	MRI normal
434	26	Male	Moderate	FALSE	TRUE	n/a	n/a	n/a	n/a	NO	YES	NO	NO	NO	n/a	n/a	n/a
435	11	Male	Mild	FALSE	TRUE	n/a	n/a	n/a	n/a	NO	NO	NO	NO	NO	n/a	Negative	n/a
436	9	Male	Mild	FALSE	TRUE	n/a	n/a	n/a	n/a	NO	YES	NO	NO	NO	n/a	Negative	MRI: Normal
437	-1	Male	Mild	FALSE	FALSE	n/a	n/a	n/a	n/a	n/a	NO	NO	YES	NO	n/a	n/a	n/a
438	-1	Male	Mild	FALSE	FALSE	n/a	n/a	n/a	n/a	n/a	NO	NO	NO	NO	n/a	n/a	n/a
439	13	Male	Mild	FALSE	TRUE	n/a	n/a	n/a	n/a	n/a	NO	NO	NO	NO	n/a	Negative	n/a
440	28	Female	Moderate	FALSE	TRUE	n/a	n/a	n/a	n/a	NO	YES	NO	NO	NO	n/a	n/a	n/a
441	3	Female	Undefined	FALSE	TRUE	n/a	n/a	n/a	n/a	NO	YES	NO	NO	NO	n/a	n/a	MRI: Hippocampal atrophy; liquor spaces loose
442	-1	Male	Mild	FALSE	FALSE	n/a	n/a	n/a	n/a	n/a	NO	NO	NO	NO	n/a	Negative	Apparently normal?
