# Supplementary material for: Contribution of rare and common variants to intellectual disability in a sub-isolate of Northern Finland
Source: Nat Commun. 2019 Jan 24;10:410. doi: 10.1038/s41467-018-08262-y (PMC6345990; doi:10.1038/s41467-018-08262-y)
Supplement: Supplementary file 7 — Supplementary Data 4 [file 41467_2018_8262_MOESM7_ESM.xlsx]

## Sheet: Sheet1
Category	Locus	CNV type	SIZE	Syndromic region overlap	ID gene	High pLI gene
Class I: Large deletions	1p21	DEL	5.32 Mb	-		PTBP2 LPPR5 LPPR4
	2p25-4	DEL	4.05 Mb	-		ASAP2 ADAM17 GRHL1 RRM2 ODC1 ROCK2
	3q29	DEL	1.10 Mb	0.51		UBXN7
	4q35	DEL	1.96 Mb	-
	7p22	DEL	1.22 Mb	-		GET4
	7q11	DEL	1.02 Mb	-		HIP1
	10q23	DEL	2.86 Mb	-		GRID1
	11q14	DEL	1.50 Mb	-
	16p13-p12	DEL	2.67 Mb	0.66		KIAA0430 MYH11 XYLT1
	17q11	DEL	1.10 Mb	-
Class I: Syndromic regionS	15q11-q13	DUP	4.67 Mb	1	GABRB3	UBE3A GABRB3 GABRA5 GABRG3 HERC2
	16p13	DEL	1.18 Mb	0.79		KIAA0430 MYH11
	22q11	DEL	2.57 Mb	1	TBX1	HIRA UFD1L TBX1 DGCR8 ZDHHC8 MED15
	22q11	DEL	2.57 Mb	1	TBX1	HIRA UFD1L TBX1 DGCR8 ZDHHC8 MED15
	22q11	DEL	2.57 Mb	1	TBX1	HIRA UFD1L TBX1 DGCR8 ZDHHC8 MED15
	22q11	DEL	2.57 Mb	1	TBX1	HIRA UFD1L TBX1 DGCR8 ZDHHC8 MED15
	22q11	DEL	2.57 Mb	1	TBX1	HIRA UFD1L TBX1 DGCR8 ZDHHC8 MED15
	22q11	DEL	2.56 Mb	1	TBX1	HIRA UFD1L TBX1 DGCR8 ZDHHC8 MED15
	22q11	DEL	2.54 Mb	1	TBX1	HIRA UFD1L TBX1 DGCR8 ZDHHC8 MED15
	22q13	DEL	1.06 Mb	1	SHANK3	BRD1 ZBED4 PLXNB2 MAPK8IP2 SHANK3
Class I: ID gene deleted	2p24	DEL	0.49 Mb	-	MYCN
	16q11	DEL	0.60 Mb	-	KIF22 PRRT2	MAZ TAOK2 CORO1A
	16q11	DEL	0.60 Mb	-	KIF22 PRRT2	MAZ TAOK2 CORO1A
	16q11	DEL	0.60 Mb	-	KIF22 PRRT2	MAZ TAOK2 CORO1A
	20q12	DEL	1.57 Mb	-	MAFB	TOP1 CHD6 PTPRT
Class II: High pLI gene deleted	1p35	DEL	0.87 Mb	-		BAI2 KPNA6 TXLNA
	3p21	DEL	0.13 Mb	-		CACNA1D
	3p14	DEL	0.11 Mb	-		MAGI1
	6q24	DEL	0.51 Mb	-		STXBP5
	7p21	DEL	0.28 Mb	-		SNX13
	7p21	DEL	0.21 Mb	-		SNX13
	7p14	DEL	0.60 Mb	-		RALA
	7q31	DEL	0.90 Mb	-		FOXP2
	9q31	DEL	0.38 Mb	-		ZNF462 RAD23B
	12p13	DEL	0.12 Mb	-		SLC2A14
	15q11	DEL	0.33 Mb	-		CYFIP1
	15q26	DEL	0.61 Mb	-		ASB7
	19q13	DEL	0.28 Mb	-		PRKCG
