# Supplementary material for: Contribution of rare and common variants to intellectual disability in a sub-isolate of Northern Finland
Source: Nat Commun. 2019 Jan 24;10:410. doi: 10.1038/s41467-018-08262-y (PMC6345990; doi:10.1038/s41467-018-08262-y)
Supplement: Supplementary file 8 — Supplementary Data 5 [file 41467_2018_8262_MOESM8_ESM.xlsx]

## Sheet: Sheet1
var	gene	ExAC pLI	ExAC pRecessive	ExAC mis_z	most_severe	MH meta OR	MH meta p	Firth meta p	GnomAD AF FIN	Gnomad AF popmax non-fin	NFID AC	NFID AN	Control AC	Control AN	OR	Fisher p-value	Firth p-value	Case AC	Case AN	Control AC	Control AN	OR	Fisher p-value	Firth p-value	Case AC	Case AN	Control AC	Control AN	OR	Fisher p-value	Firth p-value
12:105591665:CAT:C	APPL2	5.81e-09	0.824936	-0.663682	frameshift_variant	3.49058	4.59e-06	0.0116194	0.00340807	0.000420725	10	884	20	4412	2.51199	0.0237018	0.185725	11	628	7	3096	7.86032	2.93e-05	0.0631133	2	644	6	3188	1.65187	0.628881	0.442948
17:77079150:C:T	ENGASE	8.73e-19	0.0019286	-0.153691	missense_variant	7.4462	1.14e-05	0.0296729	0.000672646	6.27e-05	4	882	4	4412	5.01837	0.0305089	0.124518	8	628	3	3050	13.0912	7.06e-05	0.269932	0	644	1	3184	0	1	NA
6:159210393:C:T	EZR	0.975379	0.02462	1.45126	missense_variant	9.14486	1.35e-05	0.0337354	0.000538117	0.000261404	4	884	2	4412	10.0182	0.00871108	0.0347624	7	628	4	3094	8.69981	0.000665428	0.740182	0	644	0	3188	NA	NA	NA
12:15784582:T:C	EPS8	0.992718	0.00728229	-0.432651	missense_variant	2.38821	2.48e-05	0.00798566	0.00903261	0.00129534	18	866	30	4412	3.09956	0.00051093	0.0055929	12	624	21	3076	2.85119	0.00762863	0.462833	5	642	23	3172	1.07467	0.802349	0.656013
13:23910850:C:T	SACS	5.2e-09	1	-1.13769	missense_variant	3.3169	3.51e-05	0.001187	0.00453403	0.000628434	7	884	7	4412	5.02067	0.00409284	0.0240601	6	628	6	3062	4.91016	0.00869125	0.189698	7	644	17	3184	2.04677	0.106064	0.104953
7:47847942:C:A	PKD1L1	3.95e-20	0.999995	-1.59089	missense_variant	6.09934	5.97e-05	0.0900171	0.000627803	0.000182282	4	884	4	4412	5.00697	0.0307056	0.17709	7	628	5	3096	6.96288	0.00136137	0.632358	0	644	0	3186	NA	NA	NA
19:37038946:C:T	ZNF529	0.000758303	0.739385	0.051224	missense_variant	8.98033	8.57e-05	0.0305049	0.0010771	0.000182682	4	884	4	4408	5.00243	0.0307846	0.182937	4	628	1	3084	19.7361	0.00351661	0.184507	1	644	0	3188	Inf	0.168058	NA
7:81335708:T:G	HGF	0.999139	0.000860532	2.14884	missense_variant	7.48985	0.000136145	NA	0.0008524	0.000183083	5	884	4	4412	6.2652	0.00895001	0.00212682	2	628	1	3096	9.87869	0.0756479	NA	2	644	1	3186	9.91285	0.0752386	NA
12:123238315:T:G	DENR	0.830949	0.164826	1.03026	missense_variant	7.47186	0.000138424	0.0352376	0.000627803	0	3	878	2	4412	7.55519	0.0350214	0.0472725	5	628	3	3088	8.24577	0.0048578	0.649744	1	644	1	3188	4.95351	0.30791	NA
7:100852166:G:C	PLOD3	6.71e-08	0.96252	-0.263999	missense_variant	3.10374	0.000171163	0.00897947	0.00170694	0.000214911	13	884	19	4398	3.43878	0.00112981	0.0109084	5	628	9	3094	2.74997	0.0717267	0.515048	0	644	1	3186	0	1	NA
11:66083357:G:T	CD248	0.827972	0.171087	1.62152	missense_variant	2.06695	0.000195666	0.0721919	0.00731509	0.00127737	16	884	39	4330	2.02784	0.0277885	0.095444	12	626	30	2988	1.9265	0.0634465	0.16277	10	644	21	3138	2.34047	0.0309363	0.0367978
14:52520465:G:A	NID2	9.26e-05	0.999901	-0.228999	stop_gained	8.01974	0.000269098	0.0268915	0.000448471	0	5	884	5	4412	5.01153	0.015468	0.0512527	2	628	0	3096	Inf	0.0284004	0.497064	1	644	0	3188	Inf	0.168058	NA
12:113384741:A:G	OAS3	3.09e-16	0.0164216	-0.482378	missense_variant	3.02333	0.000333384	0.00234235	0.00345291	0.000547645	7	884	9	4412	3.90343	0.0100424	0.0345837	5	628	9	3088	2.74462	0.0721451	0.337862	5	644	10	3188	2.48591	0.15493	0.0798603
12:113388618:G:A	OAS3	3.09e-16	0.0164216	-0.482378	missense_variant	3.02333	0.000333384	0.00234235	0.00345291	0.000547445	7	884	9	4412	3.90343	0.0100424	0.0345837	5	628	9	3088	2.74462	0.0721451	0.337862	5	644	10	3188	2.48591	0.15493	0.0798603
7:103008368:C:T	PSMC2	0.998447	0.00155308	3.97229	missense_variant	4.98329	0.000337301	0.0207695	0.00076329	0	5	884	6	4404	4.16791	0.024676	0.0309562	5	628	3	3094	8.26179	0.00482251	0.547256	0	644	1	3184	0	1	NA
15:52258677:T:C	LEO1	0.999032	0.000968204	1.9764	missense_variant	11.7607	0.00037589	0.0102682	0.000362943	6.4e-05	4	876	3	4412	6.73785	0.0171869	0.0452664	3	628	0	3016	Inf	0.00509828	0.222863	0	644	0	3134	NA	NA	NA
21:47558810:G:A	FTCD	4.35e-05	0.828152	-1.22016	missense_variant	11.4923	0.00039439	NA	0.000718197	0.000182548	4	884	1	4404	19.9935	0.00336556	0.00650449	0	624	1	2990	0	1	NA	3	640	1	3158	14.8557	0.016665	NA
10:126715433:G:A	CTBP2	0.456127	0.543811	1.53886	missense_variant	2.93554	0.000483866	0.0390412	0.00345446	0.00145985	8	882	10	4412	4.02778	0.00524673	0.0152404	8	624	11	2854	3.35496	0.0121095	0.707704	1	636	7	3140	0.704897	1	0.999204
4:141317095:C:A	CLGN	1.06e-07	0.744938	-0.582178	missense_variant	5.39414	0.000490277	0.0596373	0.000373169	0	6	852	1	4410	31.2147	0.000107135	0.000766837	3	628	7	2934	2.00668	0.395323	0.121273	0	644	0	2958	NA	NA	NA
3:49323755:TCTC:T	USP4	0.000114344	0.999772	0.181603	inframe_deletion	3.73816	0.000567976	0.0336081	0.000852706	0.000196053	10	884	8	4402	6.28102	0.000195756	0.00171261	2	628	7	3096	1.40971	0.653428	0.37748	0	644	1	3188	0	1	NA
17:76396832:C:T	PGS1	0.000531144	0.965491	2.20521	missense_variant	8.68801	0.000569974	0.00448776	0.000494738	0	3	884	2	4382	7.4529	0.03612	0.0567971	4	628	2	3096	9.90716	0.00903016	0.0727341	0	644	0	3178	NA	NA	NA
3:170819385:C:T	TNIK	0.999015	0.000984558	3.83261	missense_variant	2.1571	0.00058195	0.000454301	0.00713196	0.000732601	15	884	19	4408	3.98587	0.000155815	0.000326509	9	628	28	3088	1.58874	0.266249	0.167759	5	644	20	3188	1.23936	0.596728	0.619587
7:130418273:T:G	KLF14	0.218914	0.629355	2.05726	missense_variant	2.29719	0.000623149	0.00714663	0.00623624	0.000185254	14	852	26	4412	2.81727	0.0036584	0.022118	8	444	19	2850	2.73278	0.0219005	0.0627582	2	480	16	3052	0.793981	1	0.908831
1:214564366:T:A	PTPN14	0.992354	0.00764572	1.79231	missense_variant	3.432	0.000635567	0.0103901	0.00139514	0.000188324	7	878	11	4412	3.21444	0.0200071	0.0516129	6	626	7	3090	4.25984	0.0131847	0.201179	0	644	1	3184	0	1	NA
2:108614311:A:T	SLC5A7	0.0612919	0.934563	2.43666	missense_variant	3.55803	0.000786126	0.0665973	0.000899281	9.03e-06	8	870	10	4412	4.08384	0.00487943	0.0269543	4	628	7	3092	2.8239	0.0989668	0.773606	0	644	0	3188	NA	NA	NA
15:55664220:G:C	CCPG1	0.934919	0.0650654	0.00572018	missense_variant	2.99595	0.000814556	0.0346558	0.00192894	0.000547845	7	882	10	4412	3.52042	0.0145111	0.0275727	8	628	13	3096	3.0588	0.0163871	0.408536	0	644	2	3186	0	1	0.941081
15:83718828:T:C	BTBD1	0.0452139	0.948141	1.82911	missense_variant	5.6186	0.00086543	0.000310986	0.00104545	4.49e-05	4	882	2	4268	9.7107	0.00957759	0.00727253	1	624	3	3066	1.63858	0.523526	0.421342	3	634	2	3144	7.4628	0.0360583	0.0201508
9:75403338:A:G	TMC1	7.48e-05	0.999716	0.0393582	missense_variant	7.00283	0.000901232	0.00280479	0.00040366	0	6	884	4	4410	7.52261	0.0024369	0.00434127	1	628	1	3096	4.93318	0.308871	0.361317	0	644	0	3188	NA	NA	NA
19:13255441:C:T	STX10	1.4e-08	0.101936	0.577131	missense_variant	6.9423	0.000946082	0.0655379	0.000269421	8.97e-06	4	884	2	4400	9.98971	0.00878442	0.0561507	3	624	3	3064	4.9261	0.0645983	0.941826	0	640	0	3178	NA	NA	NA
11:65293803:G:A	SCYL1	0.00294282	0.996422	1.64614	missense_variant	1.99313	0.00101877	0.113061	0.0074436	0.00156656	15	864	35	4412	2.20908	0.0188368	0.087011	12	618	21	2386	2.22937	0.0305105	0.595855	6	616	21	2954	1.37363	0.448274	0.478692
19:45860548:G:A	ERCC2	2.41e-14	0.0567129	0.914564	missense_variant	5.20498	0.00102066	0.000334204	0.000408126	0.000182749	6	876	3	4406	10.1134	0.00109261	0.00155335	2	576	4	3016	2.62273	0.248004	0.133277	0	550	1	3122	0	1	NA
17:39280070:C:T	KRTAP4-12	0.73554	0.250505	-0.777146	missense_variant	0.25511	0.00109885	0.00145643	0.00882353	0.000925241	0	840	82	4406	0	9.06e-07	6.66e-06	3	592	20	3022	0.764569	1	0.988495	3	612	19	3084	0.794706	1	0.888024
3:58111431:C:G	FLNB	0.00336291	0.996637	2.00383	missense_variant	3.02973	0.00110558	0.00146129	0.002287	0.00106553	6	884	8	4412	3.76063	0.0190692	0.0111998	4	628	11	3096	1.79744	0.300238	0.810973	4	644	4	3188	4.97204	0.0313829	0.0253553
3:172232707:T:C	TNFSF10	0.35028	0.633815	-0.524338	missense_variant	4.98549	0.00133738	0.0122408	0.00103148	0.000182415	4	884	5	4412	4.00487	0.04811	0.0599665	3	628	3	3096	4.94577	0.0640483	0.208214	1	644	0	3188	Inf	0.168058	NA
3:170244627:C:A	SLC7A14	0.605616	0.393924	-0.132036	missense_variant	1.91317	0.00138426	0.0260205	0.00840298	0.00109449	16	884	33	4412	2.44535	0.0058436	0.0233266	14	614	37	3084	1.92101	0.0548869	0.473956	4	626	20	3180	1.01607	1	0.860501
17:71165820:T:C	SSTR2	0.21114	0.740762	0.783673	missense_variant	2.56345	0.00167316	0.0316614	0.00340868	0.000364564	6	884	9	4410	3.34063	0.0274411	0.0272048	6	628	15	3094	1.97971	0.148865	0.280124	5	644	9	3188	2.76281	0.070716	0.0607959
17:11593386:A:G	DNAH9	1.31e-33	0.999981	-1.72296	missense_variant	2.16539	0.00206961	0.00154998	0.00457522	0.000600595	11	884	24	4412	2.30328	0.0362421	0.02367	8	628	16	3096	2.48306	0.0489415	0.0536657	4	644	13	3182	1.52336	0.510807	0.392431
1:100178020:G:T	FRRS1	6.87e-07	0.873444	-1.01683	missense_variant	2.42635	0.00212101	0.00429886	0.00282613	0.00128158	10	884	16	4412	3.14266	0.00651154	0.0115641	6	628	17	3096	1.7468	0.259143	0.50188	2	644	4	3186	2.47737	0.266745	0.23593
14:102816315:T:C	CINP	0.0125179	0.8351	-0.0920117	missense_variant	2.7906	0.0021906	0.0663114	0.00130068	0.00021485	6	884	8	4412	3.76063	0.0190692	0.0587472	8	628	15	3096	2.64939	0.043061	0.561793	0	644	2	3188	0	1	0.9708
7:128445463:C:T	CCDC136	5.3e-07	0.953886	-1.1035	missense_variant	2.07637	0.00227659	0.0207536	0.00484696	0.00127737	13	884	33	4400	1.9749	0.0455089	0.0651898	9	628	20	3080	2.22396	0.0758992	0.758625	3	644	7	3184	2.12364	0.228981	0.205873
3:196786809:G:C	DLG1	0.999944	5.56e-05	1.16251	missense_variant	12.4341	0.00260063	0.0534644	0.000134565	0	3	884	1	4410	15.0055	0.0162518	0.105292	2	628	1	3094	9.8723	0.0757241	0.562371	0	644	0	3188	NA	NA	NA
5:33658309:A:C	ADAMTS12	3.58e-10	0.998952	0.00972091	missense_variant	12.4214	0.00260213	NA	0.000493539	8.98e-06	3	884	0	4412	Inf	0.0046375	NA	0	628	0	3096	NA	NA	NA	2	644	2	3188	4.95967	0.133792	0.0737145
17:18862466:G:A	SLC5A10	4.93e-11	0.180133	0.230654	missense_variant	2.50569	0.00277992	0.000294566	0.00414713	0	8	880	7	4372	5.71804	0.00128042	0.000681032	3	596	13	2948	1.14209	0.741934	0.408052	5	620	12	3132	2.11332	0.181449	0.14415
2:219920039:T:C	IHH	0.924496	0.0749717	2.84405	missense_variant	5.20533	0.00290686	0.013012	0.000585375	0.000183554	4	874	2	4412	10.1294	0.00841035	0.0288458	3	598	4	2472	3.10924	0.138957	0.401027	0	600	0	3046	NA	NA	NA
1:89585921:G:T	GBP2	0.000271497	0.980995	-0.64012	missense_variant	2.81667	0.00292853	0.066177	0.00156951	0.000182282	6	884	10	4412	3.00735	0.0378048	0.0798281	6	628	12	3096	2.47827	0.103697	0.797906	1	644	1	3188	4.95351	0.30791	NA
20:48744668:C:T	TMEM189-UBE2V1	0.0177432	0.956266	2.38347	missense_variant	2.68594	0.00295457	0.0352381	0.00215285	0.000463822	9	884	13	4412	3.47938	0.00608754	0.0246995	4	628	9	3096	2.19814	0.253072	0.873291	1	644	4	3188	1.23785	1	0.603423
3:52731864:C:A	GLT8D1	0.0526422	0.942099	0.724378	missense_variant	6.01545	0.00310343	NA	0.000448471	0	5	884	5	4412	5.01153	0.015468	0.0987599	1	628	0	3096	Inf	0.168636	NA	0	644	0	3188	NA	NA	NA
13:50092190:G:A	PHF11	6.32e-05	0.685932	0.409874	missense_variant	5.97726	0.00315876	0.0446207	0.000404858	1.81e-05	5	884	3	4412	8.3545	0.0046068	0.0236579	0	628	2	3092	0	1	0.961011	1	644	0	3184	Inf	0.168234	NA
19:1785673:T:C	ATP8B3	5.07e-18	0.0200465	-1.74808	missense_variant	6.63213	0.00319114	0.0413738	0.000405661	0.00018457	3	848	1	4410	15.6434	0.0147124	0.0632984	3	628	3	2592	4.1399	0.0926797	0.624915	0	640	0	3054	NA	NA	NA
3:123166740:G:A	ADCY5	0.998652	0.00134848	5.65071	missense_variant	3.34168	0.00322826	0.00299557	0.000771815	0	6	854	10	4410	3.11228	0.0333161	0.0267265	4	520	5	2432	3.76043	0.0571434	0.103597	0	552	0	2998	NA	NA	NA
17:25970594:C:T	LGALS9	0.000835277	0.921018	1.963	missense_variant	3.33347	0.00325103	0.000762273	0.00219869	0.000730727	6	884	6	4412	5.01609	0.00791369	0.00597157	0	618	1	3096	0	1	NA	4	642	8	3188	2.49138	0.126902	0.0967295
1:45797126:G:A	MUTYH	1.22e-12	0.0792373	-0.390389	missense_variant	24.8945	0.00334179	NA	0.000179517	0	3	884	0	4404	Inf	0.00465858	NA	2	624	1	3096	9.94219	0.0748976	0.250979	0	642	0	3188	NA	NA	NA
13:110857866:C:A	COL4A1	1	5.7e-08	2.72154	missense_variant	NA	0.00334604	NA	8.97e-05	0	4	884	1	4412	20.0298	0.00334604	NA	0	628	0	3096	NA	NA	NA	0	644	0	3188	NA	NA	NA
4:37848578:A:G	PGM2	1.33e-11	0.161757	-1.01367	missense_variant	2.02808	0.00364849	0.0214697	0.00549698	0.00238883	14	874	25	4378	2.83356	0.00361873	0.0126348	7	628	19	3078	1.81446	0.18696	0.536877	3	644	15	3176	0.986274	1	0.858669
17:74134195:T:C	FOXJ1	0.815324	0.179343	1.33393	missense_variant	4.7179	0.00376105	0.0870758	0.000628028	0	4	884	4	4412	5.00697	0.0307056	0.0865677	3	626	3	2726	4.3681	0.083105	0.948634	0	642	0	3118	NA	NA	NA
6:36442740:A:T	KCTD20	0.308641	0.686669	1.08304	missense_variant	8.26334	0.00383797	NA	0.000403587	0.000182282	2	884	0	4412	Inf	0.0278355	NA	1	628	1	3096	4.93318	0.308871	NA	2	644	2	3188	4.95967	0.133792	0.083874
16:31371301:C:T	ITGAX	0.00802068	0.991978	0.293895	missense_variant	8.18402	0.00396072	0.00123535	0.000269639	6.53e-05	4	884	0	4384	Inf	0.000788441	0.000795053	1	628	3	3074	1.63238	0.524746	0.47434	0	642	0	3178	NA	NA	NA
21:34652113:C:T	IL10RB	0.00735711	0.910914	0.868384	missense_variant	2.70127	0.00399722	0.0282359	0.00237753	0.000547046	8	884	13	4410	3.08796	0.0155495	0.0388155	3	628	6	3096	2.47113	0.18269	0.957512	2	644	5	3186	1.98158	0.334369	0.309798
7:128040882:G:A	IMPDH1	0.0136516	0.984683	2.45413	missense_variant	1.98239	0.0039981	0.0292259	0.00506817	0.00145826	13	884	34	4408	1.91972	0.0497927	0.0719347	9	628	21	3096	2.12849	0.0805613	0.821627	3	644	8	3188	1.85998	0.409301	0.258195
18:33704530:C:G	SLC39A6	0.0100876	0.987324	1.18267	missense_variant	3.4688	0.00422707	0.0109376	0.000718197	6.28e-05	8	884	11	4412	3.65254	0.00785187	0.00582914	1	628	1	3094	4.93	0.309022	0.775934	0	644	1	3186	0	1	NA
16:68104039:A:G	DUS2	0.000537524	0.99798	0.17875	missense_variant	4.97502	0.0054875	0.00121801	0.00152466	0	3	884	2	4410	7.50047	0.0356032	0.0217976	0	628	1	3096	0	1	NA	3	644	3	3188	4.96585	0.0634881	0.04753
10:32560810:GTGTAGT:G	EPC1	0.999975	2.52e-05	2.39709	inframe_deletion	4.9649	0.00554082	0.00103843	0.000673854	9.08e-06	3	884	2	4412	7.50387	0.0355667	0.020025	2	628	2	3094	4.93627	0.134723	0.0500784	1	644	2	3182	2.47193	0.424829	0.330259
22:50682361:C:G	TUBGCP6	8.92e-18	0.32991	-0.787989	missense_variant	2.69039	0.00590623	0.0234667	0.00130068	0.000546847	7	884	8	4412	4.39222	0.00658229	0.0182855	3	626	13	3040	1.12125	0.745315	0.779978	2	644	1	3174	9.87548	0.0756824	NA
17:26902152:C:T	ALDOC	0.714477	0.28471	1.40041	missense_variant	2.28583	0.00640375	0.183184	0.00192842	0.000182482	11	884	26	4412	2.12521	0.0440399	0.198197	5	628	9	3082	2.73928	0.0725664	0.899738	0	644	0	3188	NA	NA	NA
3:130399528:C:T	PIK3R4	0.99949	0.000509991	2.41422	missense_variant	6.23487	0.00641471	0.0958792	8.98e-05	0	4	884	3	4410	6.67362	0.0176799	0.0944462	1	628	1	3090	4.92362	0.309324	0.967774	0	644	0	3186	NA	NA	NA
18:13731634:G:T	RNMT	0.211514	0.786215	0.0680559	missense_variant	3.19246	0.00662895	0.0384083	0.00161449	0.00036483	6	884	4	4412	7.52602	0.00243199	0.00998096	0	628	4	3078	0	1	0.242109	3	644	6	3188	2.48125	0.181331	0.170329
10:75676249:G:A	PLAU	0.00883549	0.976118	0.647519	missense_variant	3.42765	0.00701764	0.0931416	0.00139489	0.00068583	4	844	4	4412	5.24522	0.0268991	0.0254529	4	610	3	3072	6.74709	0.0171611	NA	0	620	5	3168	0	1	0.56274
22:36055294:C:T	APOL6	0.0260314	0.762836	-0.0961433	missense_variant	3.87479	0.00725238	0.00449642	0.000762332	0.000242139	5	884	5	4412	5.01153	0.015468	0.0189232	1	628	3	3096	1.64408	0.522445	0.204661	1	644	1	3188	4.95351	0.30791	NA
16:71509286:A:T	ZNF19	0.000592155	0.688196	-1.00496	missense_variant	3.86352	0.00736621	0.00973119	0.000897022	0	4	884	3	4408	6.67059	0.0177036	0.0178923	2	628	3	3094	3.29034	0.200143	NA	1	644	3	3188	1.65086	0.521112	0.409656
1:75172620:G:T	CRYZ	3.13e-15	0.00126329	-0.498235	stop_gained	20.0181	0.00742053	NA	8.98e-05	0	3	884	1	4412	15.0123	0.0162343	NA	1	628	0	3096	Inf	0.168636	NA	0	644	0	3186	NA	NA	NA
1:51929373:G:C	EPS15	0.71399	0.286008	-0.194859	missense_variant	2.91412	0.00742718	0.00805722	0.000766456	0.000182615	6	884	10	4360	2.97194	0.0394818	0.0199006	4	626	7	3088	2.82929	0.0985044	0.331764	0	634	0	3170	NA	NA	NA
1:228554849:G:C	OBSCN	9.17e-83	2.13e-06	-1.16937	missense_variant	2.29858	0.00783762	0.100633	0.00317058	0.000926612	8	846	16	4412	2.62225	0.0436917	0.165459	5	590	4	2660	5.67086	0.0128421	0.354562	2	608	13	3072	0.776643	1	0.838189
2:198436794:G:A	RFTN2	0.033794	0.95591	-1.22898	missense_variant	9.93515	0.00803734	NA	0.000538117	0.000182349	2	884	0	4412	Inf	0.0278355	NA	0	628	0	3096	NA	NA	NA	2	644	2	3188	4.95967	0.133792	0.0762511
2:179430678:T:A	TTN	9.01e-19	1	-4.93108	missense_variant	9.88837	0.00812641	NA	0.000358809	9.01e-06	2	884	0	4412	Inf	0.0278355	NA	2	628	1	3088	9.85314	0.0759534	NA	0	644	1	3188	0	1	NA
9:130864666:C:T	SLC25A25	0.957474	0.0425001	2.77533	missense_variant	2.2604	0.00901484	0.000927482	0.00403732	0.000729661	6	884	10	4408	3.00461	0.0379309	0.0308186	5	628	9	3094	2.74997	0.0717267	0.0155546	4	644	14	3186	1.41593	0.526682	0.437641
6:110048372:C:T	FIG4	3.24e-22	0.00180708	1.23775	missense_variant	2.99357	0.00947238	0.156202	0.000717682	9.75e-05	6	884	10	4410	3.00598	0.0378678	0.153435	3	628	5	3096	2.96632	0.138353	0.898981	0	644	0	3188	NA	NA	NA
3:148789120:G:C	HLTF	2.7e-17	0.0529593	0.273213	stop_gained	0.304396	0.00996575	0.0141071	0.00668281	0.000730194	1	884	33	4412	0.150308	0.0339772	0.0452107	1	628	19	3096	0.258348	0.231033	0.525063	3	644	29	3186	0.50957	0.345143	0.298221
3:111632344:G:T	PHLDB2	0.29778	0.702218	-0.448248	missense_variant	2.61466	0.010009	0.0102775	0.00197504	0.000730194	8	884	13	4412	3.08937	0.0155153	0.0371252	3	628	7	3096	2.11767	0.387448	0.262566	0	644	1	3188	0	1	NA
3:121206620:G:A	POLQ	1.04e-45	4.63e-07	-1.14626	missense_variant	1.98132	0.0100876	0.00456639	0.00551388	0.0022084	8	884	15	4360	2.6447	0.0432054	0.0345644	2	628	12	3084	0.817933	1	0.714821	10	642	23	3166	2.16169	0.0569774	0.0531606
1:56962264:C:T	PPAP2B	0.950933	0.0488869	2.14276	missense_variant	1.88106	0.0101692	0.0563494	0.00695067	0.000364964	11	884	26	4412	2.12521	0.0440399	0.170866	6	628	11	3096	2.70435	0.0525516	0.50593	6	644	24	3188	1.23974	0.623922	0.521792
7:75051254:T:A	POM121C	NA	NA	NA	missense_variant	1.9688	0.010819	0.196679	0.00484305	0.000547845	12	884	23	4412	2.6254	0.0102478	0.0234438	8	620	19	2950	2.01609	0.119982	0.972792	0	638	8	3162	0	0.366451	0.283376
1:94014875:C:T	FNBP1L	0.938016	0.0619704	1.00907	missense_variant	5.0017	0.0109962	NA	0.000314211	1.8e-05	5	884	4	4412	6.2652	0.00895001	0.00696793	0	628	0	3082	NA	NA	NA	0	644	1	3186	0	1	NA
2:109087794:T:G	GCC2	0.04725	0.95275	-1.11888	missense_variant	2.91523	0.0111034	0.019399	0.000853933	0	7	884	7	4410	5.01839	0.00410187	0.00539831	1	628	8	2944	0.585404	1	0.918469	1	644	0	3154	Inf	0.169563	NA
8:91031162:G:A	DECR1	5.92e-05	0.671948	-1.03176	missense_variant	4.97298	0.011145	0.00247	0.000450491	0.000131337	4	874	2	4412	10.1294	0.00841035	0.00721126	1	628	3	3070	1.63026	0.525166	0.239747	0	644	0	3160	NA	NA	NA
2:201719752:T:G	CLK1	0.0484045	0.950369	0.49911	missense_variant	4.95249	0.0114482	0.0303871	0.000538406	0	2	884	0	4412	Inf	0.0278355	NA	1	628	2	3094	2.46479	0.425671	0.206359	2	644	3	3186	3.30386	0.199021	0.165303
4:13602993:A:G	BOD1L1	0.999866	0.000133796	-2.02411	missense_variant	3.47684	0.0115208	0.0312143	0.00152466	0.000729661	4	884	3	4412	6.67664	0.0176562	0.027514	2	628	2	3088	4.92669	0.135104	NA	1	644	5	3188	0.990049	1	0.774109
21:31587871:T:C	CLDN8	0.264585	0.622756	-0.399305	missense_variant	3.47514	0.0115421	0.00328453	0.00206408	0.000547246	4	884	2	4410	10.0133	0.00872325	0.012757	2	628	4	3094	2.46715	0.268146	0.128669	1	642	4	3184	1.24015	1	0.580317
2:30998853:C:G	CAPN13	5.8e-07	0.958956	-1.33738	missense_variant	3.46031	0.011735	0.200382	0.000941789	0.000183486	5	884	1	4412	25.0672	0.000663523	NA	0	628	7	3088	0	0.610115	0.617359	2	644	2	3188	4.95967	0.133792	0.0942005
14:74203711:G:A	ELMSAN1	0.999319	0.000681204	2.12209	missense_variant	0.274422	0.0119398	0.00273585	0.00534063	3.62e-05	0	884	34	4412	0	0.00409315	0.00270647	1	626	14	3096	0.352296	0.49051	0.338465	3	644	24	3186	0.616684	0.606414	0.534221
1:152191290:C:T	HRNR	2.71e-26	0.999625	1.20604	missense_variant	2.25166	0.0119542	0.0351171	0.00174888	4.48e-05	10	884	15	4412	3.35286	0.00469607	0.00355107	4	628	11	3096	1.79744	0.300238	0.639123	0	644	5	3188	0	0.597174	0.570039
1:55622979:C:G	USP24	1	2.11e-09	3.06195	missense_variant	2.51737	0.0124288	0.00284813	0.00126285	0.000188964	8	844	8	4412	5.26552	0.00164621	0.00423505	3	628	13	3056	1.12357	0.744932	0.361816	0	644	1	3162	0	1	NA
9:80043845:A:G	GNA14	2.38e-07	0.259736	-0.209458	missense_variant	3.06498	0.0128263	0.205888	0.000627915	0	6	884	7	4412	4.29868	0.0126508	0.240528	2	628	6	3094	1.64404	0.62949	0.904773	0	644	0	3188	NA	NA	NA
8:23174486:C:A	LOXL2	3.2e-06	0.981494	-0.451783	missense_variant	6.60372	0.0133013	NA	0.000225938	3.62e-05	3	872	0	4400	Inf	0.00451206	NA	1	626	2	3064	2.44889	0.42758	NA	0	632	1	3174	0	1	NA
4:16034999:C:T	PROM1	5.61e-15	0.0464739	-2.4499	missense_variant	6.58615	0.0135053	NA	0.000717553	6.54e-05	2	884	0	4412	Inf	0.0278355	NA	0	628	2	3088	0	1	0.79601	2	644	1	3188	9.91908	0.0751651	NA
7:135282864:G:A	NUP205	0.999999	9.77e-07	0.888125	missense_variant	1.82391	0.014211	0.275616	0.00349807	0.000364564	13	884	34	4412	1.92147	0.049632	0.205032	10	628	24	3096	2.07074	0.0629133	0.869747	0	644	5	3188	0	0.597174	0.577404
9:111674640:C:A	IKBKAP	2.63e-05	0.999973	-1.12777	missense_variant	3.72926	0.0148601	0.0708473	0.000941704	0.000182349	4	884	3	4412	6.67664	0.0176562	0.067707	1	628	2	3096	2.46639	0.425483	0.855929	1	644	3	3188	1.65086	0.521112	0.467508
15:90447042:G:A	C15orf38-AP3S2	3.18e-07	0.300928	-0.990478	missense_variant	3.73032	0.0148763	0.00364969	0.000494071	0.000196155	5	884	4	4398	6.24531	0.00905409	0.00801048	1	626	4	3094	1.2359	1	0.309932	0	644	0	3184	NA	NA	NA
20:34785938:A:G	EPB41L1	0.988867	0.0111333	2.47478	missense_variant	1.66409	0.0149149	0.0160131	0.00898553	0.00378049	15	884	35	4408	2.15629	0.0200111	0.0354451	2	628	12	2822	0.748195	1	0.940752	14	636	45	3146	1.55084	0.15999	0.168432
13:114083320:C:T	ADPRHL1	8.84e-06	0.501325	-0.392067	missense_variant	3.25407	0.0165975	0.00739961	0.000632397	0.000116117	5	884	5	4390	4.98651	0.0157417	0.0238776	2	568	4	2368	2.08775	0.328558	0.28392	0	606	1	3002	0	1	NA
2:96958730:C:G	SNRNP200	1	2.45e-11	8.23745	missense_variant	3.17746	0.0169697	0.103623	0.000358809	0	7	884	8	4408	4.38823	0.00661057	0.0205467	0	628	3	3096	0	1	0.427967	0	644	0	3188	NA	NA	NA
7:138822617:G:A	TTC26	0.0146855	0.985011	0.12248	missense_variant	3.17092	0.017122	0.0271095	0.00121098	2.69e-05	5	884	6	4412	4.17549	0.024525	0.0341791	1	628	2	3096	2.46639	0.425483	0.744928	1	644	3	3188	1.65086	0.521112	0.472327
6:28963820:C:T	ZNF311	0.000342767	0.986083	0.34788	missense_variant	2.56082	0.0171689	0.00148571	0.00318586	0.000369549	3	884	2	4412	7.50387	0.0355667	0.021693	3	628	7	2642	1.80647	0.416347	0.136731	4	644	9	3100	2.146	0.257306	0.20279
3:148562369:G:GAC	CPB1	5.48e-13	0.0137004	0.0476333	frameshift_variant	2.84166	0.0186047	0.0047749	0.00179437	8.98e-06	4	884	5	4412	4.00487	0.04811	0.0488776	2	628	3	3096	3.29247	0.199968	0.0884418	2	644	6	3188	1.65187	0.628881	0.452117
13:28498620:G:A	PDX1	0.497471	0.47857	2.90496	missense_variant	4.16357	0.0186612	0.157257	0.000946543	8.11e-05	3	878	1	4384	15.0192	0.0162169	NA	2	620	3	3050	3.28547	0.200551	0.161049	0	620	2	3166	0	1	0.981651
2:45780852:A:G	SRBD1	2.77e-11	0.858879	-3.41989	missense_variant	4.13647	0.0189854	0.00866647	0.00058765	0.000189251	3	870	2	4412	7.62469	0.0343002	0.0225596	1	628	3	3066	1.62813	0.525587	0.322732	1	644	1	3156	4.90375	0.310263	NA
3:184800841:G:A	C3orf70	0.0860072	0.739865	-0.330518	missense_variant	2.63197	0.0190714	0.490827	0.000986901	0.000182415	5	884	6	4412	4.17549	0.024525	0.222949	4	628	6	3096	3.29981	0.0720547	0.407996	0	644	5	3188	0	0.597174	0.568699
8:95470501:T:G	RAD54B	2.46e-07	0.970687	-0.807459	missense_variant	2.4826	0.0191034	0.0076335	0.00175866	0.000491257	6	880	10	4382	3.00052	0.0381224	0.0329863	2	628	7	3084	1.40424	0.654129	0.513456	2	642	3	3170	3.29753	0.199542	0.194946
2:31625919:C:A	XDH	1.68e-11	0.996558	-2.01141	missense_variant	1.79484	0.0192036	0.0124658	0.0049816	0.000364697	12	884	25	4398	2.40664	0.0236063	0.0303045	6	628	18	3094	1.64818	0.276013	0.23251	4	644	18	3188	1.10069	0.77791	0.699589
14:68120170:G:A	VTI1B	0.163298	0.818742	0.738647	missense_variant	4.128	0.0192962	0.0504565	0.00161565	3.59e-05	2	884	0	4400	Inf	0.0279621	NA	1	628	2	3096	2.46639	0.425483	0.240606	2	644	4	3186	2.47737	0.266745	0.251512
20:10019185:G:A	ANKEF1	4.48e-08	0.560734	0.223657	missense_variant	14.8611	0.0193375	NA	0.000179388	8.96e-05	2	884	0	4412	Inf	0.0278355	NA	1	628	0	3096	Inf	0.168636	NA	0	644	1	3188	0	1	NA
7:48443399:T:A	ABCA13	2.06e-71	1.13e-11	-4.59277	missense_variant	14.8056	0.0193796	NA	8.97e-05	0	2	880	0	4412	Inf	0.0276257	NA	1	628	1	3088	4.92043	0.309475	0.397786	0	644	0	3186	NA	NA	NA
5:40843334:A:C	CARD6	3.72e-14	0.01043	-2.22129	missense_variant	2.11204	0.0193889	0.00781184	0.00296017	5.38e-05	8	884	14	4410	2.86658	0.0209475	0.00606958	3	628	9	3094	1.64507	0.438315	0.650079	3	644	10	3188	1.48719	0.468367	0.447639
17:18630993:C:CA	TRIM16L	0.0132397	0.84293	1.99352	frameshift_variant	14.8322	0.0193942	NA	8.97e-05	0	2	884	0	4412	Inf	0.0278355	NA	1	628	1	3096	4.93318	0.308871	0.856366	0	644	0	3188	NA	NA	NA
19:40742207:G:C	AKT2	0.996079	0.00392085	3.50025	missense_variant	2.81728	0.0195852	0.00224459	0.00161435	0.000182282	4	884	4	4412	5.00697	0.0307056	0.00957299	3	628	8	3056	1.82844	0.412896	0.216	1	644	2	3184	2.47349	0.424647	0.346776
7:90041999:T:G	CLDN12	0.0942009	0.748578	1.28766	missense_variant	14.6608	0.0196852	NA	0.000181274	0	2	884	0	4410	Inf	0.0278565	NA	0	628	1	3060	0	1	NA	1	642	0	3144	Inf	0.169572	NA
6:170887997:T:C	PDCD2	0.026348	0.909257	0.665164	missense_variant	2.08123	0.0211735	0.0229903	0.00355568	0.000791348	8	842	12	4412	3.51599	0.00875984	0.00450858	5	628	11	3090	2.24585	0.169544	0.357882	1	644	11	3162	0.445566	0.703527	0.582591
8:38261987:T:G	LETM2	3.41e-10	0.0825095	-0.869389	missense_variant	1.76884	0.0222183	0.00695772	0.00883487	0.000268548	9	884	20	4412	2.2583	0.0461531	0.0402563	3	628	13	3096	1.13826	0.742547	0.585399	10	644	29	3188	1.71787	0.13536	0.119327
11:57982667:C:T	OR1S1	0.00741116	0.510521	-2.17136	missense_variant	3.33328	0.0225468	NA	0.00053831	1.79e-05	6	884	7	4412	4.29868	0.0126508	0.00790582	0	628	1	3096	0	1	NA	0	644	1	3188	0	1	NA
12:113716605:A:T	TPCN1	0.0237694	0.976224	2.51827	missense_variant	3.3241	0.0228296	0.0443972	0.000538117	0.000116369	5	884	6	4412	4.17549	0.024525	0.0644507	1	628	3	3094	1.64301	0.522654	0.655522	0	644	0	3188	NA	NA	NA
6:43406421:A:G	ABCC10	1.4e-16	0.423576	0.182342	missense_variant	4.98649	0.0231524	NA	0.000269203	5.37e-05	4	884	3	4404	6.66453	0.0177511	0.0255907	0	626	1	3092	0	1	NA	0	644	0	3186	NA	NA	NA
1:109707259:C:T	KIAA1324	2.82e-08	0.994239	0.161068	missense_variant	4.9663	0.0234136	NA	0.000269058	0	3	884	1	4412	15.0123	0.0162343	NA	1	628	0	3096	Inf	0.168636	NA	0	644	3	3188	0	1	0.776547
9:72758725:T:C	MAMDC2	0.0440678	0.955644	-0.263741	missense_variant	4.9585	0.0235173	0.0597719	0.000584795	3.25e-05	3	884	1	4412	15.0123	0.0162343	0.0215307	1	628	0	3096	Inf	0.168636	NA	0	644	3	3180	0	1	0.766981
13:50123614:G:A	RCBTB1	0.000616402	0.971525	0.374435	missense_variant	2.93325	0.0238019	0.0838638	0.000855779	6.57e-05	5	874	6	4412	4.22353	0.023595	0.0335052	2	622	2	3088	4.97436	0.133226	NA	0	636	4	3176	0	1	0.713108
4:3450971:CAG:C	HGFAC	1.92e-07	0.40356	-1.44879	frameshift_variant	2.02442	0.0238076	0.24697	0.00247369	0.000184706	8	884	16	4396	2.49943	0.0481461	0.0597348	7	628	9	2466	3.07576	0.0284132	0.794102	0	644	9	3064	0	0.374014	0.222389
1:169524517:G:A	F5	2.56e-08	0.999998	-1.00757	missense_variant	1.60679	0.0247779	0.10395	0.00789379	0.00145826	14	884	28	4412	2.51892	0.0105239	0.0294864	10	628	32	3096	1.54914	0.216744	0.91811	6	644	33	3186	0.898586	1	0.883819
3:151545830:G:A	AADAC	0.000114326	0.572775	-0.724549	missense_variant	1.76817	0.0255247	0.153245	0.00588552	0.00109569	10	884	21	4396	2.38317	0.028567	0.0508016	8	628	20	3090	1.98028	0.123177	0.772647	3	644	18	3184	0.823233	1	0.894178
19:19168363:G:A	ARMC6	2.87e-07	0.482974	0.360215	missense_variant	4.84327	0.025633	NA	0.000721631	3.25e-05	2	884	0	4334	Inf	0.028674	NA	1	626	2	2982	2.38326	0.435521	NA	1	642	2	3146	2.45176	0.427236	0.322794
9:98685551:AT:A	ERCC6L2	0.0771907	0.922691	0.314991	frameshift_variant	0.316988	0.0261018	0.0183521	0.00518625	0.000731261	1	884	29	4354	0.16893	0.0484538	0.0220107	2	624	25	3086	0.393767	0.298276	0.307595	1	642	8	3166	0.615904	1	0.896697
3:195474162:C:T	MUC4	NA	NA	NA	missense_variant	2.08558	0.0265123	0.0260822	0.00264621	9e-06	8	884	15	4412	2.67633	0.0423388	0.045014	4	628	10	3082	1.96889	0.275424	0.284632	1	644	6	3184	0.823782	1	0.883078
16:89825107:G:C	FANCA	1.56e-28	0.00172746	-5.59988	missense_variant	0.318267	0.0266505	0.0345548	0.00592088	0.00127691	0	884	27	4410	0	0.0159615	0.0119424	2	628	23	3092	0.426379	0.294818	0.663153	2	644	12	3184	0.823508	1	0.959422
3:148750104:C:T	HLTF	2.7e-17	0.0529593	0.273213	missense_variant	NA	0.0270543	NA	4.54e-05	0	2	860	0	4366	Inf	0.0270543	NA	0	626	0	3074	NA	NA	NA	0	642	0	3152	NA	NA	NA
14:20020024:C:T	POTEM	0.774463	0.216458	3.58254	missense_variant	0.31977	0.0271477	0.0385185	0.00416082	0.000674452	0	846	35	4196	0	0.00247962	0.00177597	2	594	19	2958	0.522662	0.559446	0.870189	2	610	8	3042	1.24745	0.677398	0.548836
12:49361898:C:T	WNT10B	0.00270346	0.925019	1.92376	missense_variant	1.753	0.0274882	0.39648	0.0051144	0.000365097	11	878	23	4412	2.42057	0.0198148	0.378293	8	624	20	3094	1.99572	0.121738	0.960893	2	642	17	3188	0.582976	0.757081	0.548595
1:29069094:G:A	YTHDF2	0.986984	0.0130089	2.33269	missense_variant	NA	0.0277306	NA	4.49e-05	0	2	882	0	4412	Inf	0.0277306	NA	0	628	0	3096	NA	NA	NA	0	644	0	3188	NA	NA	NA
1:156552849:G:A	TTC24	3.72e-05	0.570685	-0.540563	missense_variant	NA	0.0277306	NA	0.000270173	6.56e-05	2	882	0	4412	Inf	0.0277306	NA	0	596	0	3068	NA	NA	NA	0	620	0	3166	NA	NA	NA
17:57941133:C:G	TUBD1	0.0327744	0.956452	-0.38471	missense_variant	NA	0.0277306	NA	0.000269469	9.01e-06	2	882	0	4412	Inf	0.0277306	NA	0	628	0	3088	NA	NA	NA	0	644	0	3186	NA	NA	NA
2:228564190:G:A	SLC19A3	0.00111704	0.811801	-0.941379	missense_variant	NA	0.0278355	NA	4.48e-05	0	2	884	0	4412	Inf	0.0278355	NA	0	628	0	3096	NA	NA	NA	0	644	0	3188	NA	NA	NA
10:71128331:G:A	HK1	0.668996	0.331001	4.37984	missense_variant	NA	0.0278355	NA	4.48e-05	0	2	884	0	4412	Inf	0.0278355	0.0805487	0	628	0	3096	NA	NA	NA	0	644	0	3188	NA	NA	NA
10:96698576:G:A	CYP2C9	9.32e-08	0.157756	-2.78855	missense_variant	NA	0.0278355	NA	4.49e-05	8.98e-06	2	884	0	4412	Inf	0.0278355	NA	0	628	0	3096	NA	NA	NA	0	644	0	3188	NA	NA	NA
12:77444425:G:A	E2F7	0.888603	0.111394	1.27338	missense_variant	NA	0.0278355	NA	8.97e-05	3.25e-05	2	884	0	4412	Inf	0.0278355	NA	0	628	0	3096	NA	NA	NA	0	644	0	3188	NA	NA	NA
13:77817281:C:T	MYCBP2	1	1.51e-18	5.42601	missense_variant	NA	0.0278355	NA	8.97e-05	0	2	884	0	4412	Inf	0.0278355	NA	0	628	0	3096	NA	NA	NA	0	644	0	3188	NA	NA	NA
15:79749522:G:A	KIAA1024	0.00267688	0.980239	-1.16146	missense_variant	NA	0.0278355	NA	4.49e-05	0	2	884	0	4412	Inf	0.0278355	NA	0	628	0	3096	NA	NA	NA	0	644	0	3186	NA	NA	NA
19:57648327:G:C	ZIM3	2.26e-09	0.0358761	-1.09537	missense_variant	NA	0.0278355	NA	4.48e-05	0	2	884	0	4412	Inf	0.0278355	NA	0	628	0	3096	NA	NA	NA	0	644	0	3188	NA	NA	NA
9:72892317:C:T	SMC5	0.995896	0.00410356	0.0487284	stop_gained	NA	0.0278356	NA	4.51e-05	0	2	882	0	4402	Inf	0.0278356	NA	0	628	0	3094	NA	NA	NA	0	644	0	3182	NA	NA	NA
1:150975053:G:T	FAM63A	2.31e-05	0.89538	0.375866	missense_variant	NA	0.0278565	NA	4.48e-05	0	2	884	0	4410	Inf	0.0278565	NA	0	628	0	3094	NA	NA	NA	0	644	0	3186	NA	NA	NA
10:126662831:C:T	ZRANB1	0.999641	0.000359144	2.48727	stop_gained	NA	0.0278565	NA	4.48e-05	0	2	884	0	4410	Inf	0.0278565	NA	0	628	0	3096	NA	NA	NA	0	644	0	3188	NA	NA	NA
11:123597037:A:C	ZNF202	0.0838995	0.913602	1.33525	missense_variant	7.44225	0.0278663	NA	0.000493274	8.95e-06	2	884	0	4412	Inf	0.0278355	NA	0	628	0	3096	NA	NA	NA	1	644	2	3188	2.47662	0.424282	0.35899
5:1323966:A:G	CLPTM1L	0.178251	0.821096	1.1071	missense_variant	NA	0.0278987	NA	8.98e-05	0	2	884	0	4406	Inf	0.0278987	NA	0	628	0	2812	NA	NA	NA	0	644	0	3148	NA	NA	NA
2:241724432:C:T	KIF1A	0.999981	1.88e-05	5.41972	missense_variant	NA	0.0280045	NA	8.99e-05	2.98e-05	2	884	0	4396	Inf	0.0280045	NA	0	628	0	2884	NA	NA	NA	0	642	0	3152	NA	NA	NA
12:22637743:G:C	C2CD5	1.09e-06	0.999245	2.69474	missense_variant	7.40221	0.0281738	NA	0.000225367	9.02e-06	3	884	0	4380	Inf	0.0047226	NA	0	626	1	3090	0	1	NA	0	644	1	3172	0	1	NA
1:171605478:G:A	MYOC	1.73e-09	0.109947	0.0155984	stop_gained	1.83278	0.0285883	0.264954	0.00376817	0.00151352	11	884	27	4412	2.04608	0.0496019	0.272754	6	628	12	3096	2.47827	0.103697	0.787876	1	644	10	3188	0.494321	0.702988	0.687743
9:5787305:A:C	ERMP1	9.14e-05	0.996108	-0.876847	missense_variant	NA	0.0292225	NA	4.58e-05	0	2	876	0	4246	Inf	0.0292225	0.0728107	0	628	0	3056	NA	NA	NA	0	642	0	3122	NA	NA	NA
1:230493059:G:A	PGBD5	0.0907599	0.898643	1.46623	stop_gained	7.20875	0.0294462	NA	9e-05	0	3	884	0	4406	Inf	0.0046533	NA	0	626	1	2894	0	1	NA	0	640	1	3152	0	1	NA
1:249151690:T:G	ZNF692	7.85e-06	0.715501	0.472362	missense_variant	7.27282	0.0295351	NA	0.000454628	9.28e-06	2	882	0	4306	Inf	0.0288754	NA	0	626	2	3030	0	1	0.74704	1	640	0	3138	Inf	0.169402	NA
2:74592270:C:T	DCTN1	0.616401	0.383599	1.19186	missense_variant	3.54413	0.0306301	0.00888628	0.000403587	0.000182282	5	884	2	4410	12.5275	0.00200579	0.00216208	0	628	4	3096	0	1	0.969993	0	644	1	3188	0	1	NA
9:116930970:A:T	COL27A1	0.999997	2.72e-06	0.332841	missense_variant	1.67328	0.0336461	0.085083	0.0061435	0.00168155	13	884	26	4412	2.51718	0.00906055	0.0184339	9	628	21	3040	2.08975	0.0830861	0.231705	1	644	21	3176	0.233705	0.15657	0.151706
11:13443354:C:T	BTBD10	0.921456	0.078539	2.82123	missense_variant	2.97788	0.0346436	0.0247824	0.00139301	3.59e-05	5	884	2	4398	12.4934	0.00202721	0.00517298	0	628	3	3096	0	1	0.986382	1	642	5	3184	0.991889	1	0.740041
7:99526718:C:CA	GJC3	0.00477661	0.65674	0.291368	frameshift_variant	0.336097	0.0350077	0.0430833	0.00303662	0.000913075	1	884	33	4276	0.145641	0.0214774	0.00937668	2	624	21	3084	0.469072	0.407793	0.678742	1	632	4	3150	1.24636	1	0.747127
2:233897398:T:C	NEU2	1.39e-12	0.00333342	-0.059925	missense_variant	NA	0.0355667	NA	0.000179372	0	3	884	2	4412	7.50387	0.0355667	0.018245	0	628	0	3086	NA	NA	NA	0	644	0	3188	NA	NA	NA
1:2525309:A:G	MMEL1	5.56e-12	0.776254	-0.0396063	missense_variant	NA	0.0356032	NA	8.98e-05	0	3	884	2	4410	7.50047	0.0356032	0.0195571	0	628	0	2904	NA	NA	NA	0	640	0	3150	NA	NA	NA
6:106973236:A:T	AIM1	2.08e-14	0.927663	-1.2741	missense_variant	2.68133	0.0356335	0.00637415	0.00116602	0.00036483	5	884	7	4412	3.57834	0.0363902	0.0245616	2	628	4	3096	2.46876	0.267927	0.0747543	0	644	2	3188	0	1	0.870377
10:27301848:C:T	ANKRD26	1.51e-11	0.999835	-2.11004	missense_variant	2.68105	0.0356802	0.011237	0.00192842	0.000385249	4	884	5	4412	4.00487	0.04811	0.0404715	0	628	1	3096	0	1	NA	3	644	7	3188	2.12631	0.228488	0.264977
2:201362490:G:C	KCTD18	0.00195127	0.89231	0.409539	missense_variant	1.819	0.0357057	0.14013	0.00588395	0.00145879	10	884	19	4302	2.57873	0.021962	0.0724241	5	626	11	3086	2.25015	0.169191	0.765473	2	642	16	3172	0.616475	0.75427	0.671478
14:74763060:T:C	ABCD4	1.39e-07	0.938693	0.720451	missense_variant	0.459625	0.0358449	0.0401339	0.00677191	0.000182282	2	884	39	4412	0.254299	0.0362245	0.0496194	3	628	17	3094	0.868832	1	0.831373	3	644	30	3188	0.492743	0.347612	0.267255
5:133914448:AACCACCACC:A	JADE2	NA	NA	NA	inframe_deletion	2.93598	0.0370754	0.073264	0.000496032	0.000184911	4	872	5	4398	4.04732	0.0467556	0.0687187	2	596	5	2806	1.88571	0.354193	0.942668	0	612	0	3118	NA	NA	NA
12:120263004:A:C	CIT	1	5.34e-08	4.40982	missense_variant	0.380484	0.037568	0.0417813	0.00690583	0.00109409	0	884	33	4412	0	0.00390989	0.013322	2	628	15	3096	0.656297	0.753703	0.739433	3	644	17	3188	0.873022	1	0.949408
4:123246387:C:T	KIAA1109	0.71612	0.28388	5.58444	missense_variant	4.00747	0.0386292	NA	0.000180473	9.07e-06	4	880	4	4412	5.02982	0.0303128	0.00876154	0	628	1	3082	0	1	NA	0	644	0	3170	NA	NA	NA
22:42608073:T:G	TCF20	0.999922	7.85e-05	-0.328456	missense_variant	3.99538	0.0390944	NA	0.000224215	0	4	884	4	4412	5.00697	0.0307056	0.0484033	0	628	1	3096	0	1	NA	0	644	0	3188	NA	NA	NA
2:220334086:C:T	SPEG	0.999998	1.57e-06	5.91185	missense_variant	1.90002	0.0396927	0.136642	0.00263684	0.000920471	8	854	13	4408	3.19596	0.013153	0.0593332	4	508	17	2804	1.30101	0.550716	0.453308	2	544	10	3064	1.12686	0.700148	0.67412
2:33012193:C:T	TTC27	1.39e-06	0.997401	-1.71879	missense_variant	3.96966	0.0397262	0.0698954	0.000404095	0.00018315	3	880	1	4412	15.0806	0.0160597	0.0413924	0	628	2	3094	0	1	0.554878	1	644	2	3182	2.47193	0.424829	0.370149
4:123277887:C:T	KIAA1109	0.71612	0.28388	5.58444	missense_variant	3.95404	0.0406849	NA	0.000181176	0	4	880	4	4332	4.93851	0.0319231	0.0091503	0	620	1	3076	0	1	NA	0	638	0	3154	NA	NA	NA
5:176899130:C:G	DBN1	0.9839	0.0160994	0.881066	missense_variant	2.58417	0.0408128	0.0405307	0.00063046	0.000186567	6	868	5	4412	6.13184	0.00424896	0.00617753	1	584	8	3040	0.650154	1	0.55912	0	596	1	3166	0	1	NA
3:39225946:C:T	XIRP1	2.29e-14	0.103695	-1.62308	missense_variant	0.346775	0.040823	0.0306305	0.00323044	0.000729395	1	884	32	4408	0.154899	0.0327889	0.0192144	2	628	19	3092	0.516808	0.559771	0.45576	1	644	6	3188	0.824819	1	0.955254
16:49669911:G:A	ZNF423	0.996198	0.00380163	3.18665	missense_variant	2.41422	0.0416815	0.0569042	0.0010042	4.6e-05	7	880	10	4404	3.52207	0.0144813	0.0335761	1	614	6	2740	0.7434	1	0.929518	0	626	0	3054	NA	NA	NA
14:58471899:G:A	C14orf37	4.6e-05	0.837227	-1.55892	missense_variant	2.16273	0.0420777	0.0760851	0.00229028	0.000365364	6	884	10	4412	3.00735	0.0378048	0.204754	3	628	6	3092	2.46791	0.18312	0.25527	1	644	7	3188	0.70679	1	0.991473
7:100189325:C:T	FBXO24	0.0835151	0.913967	1.28759	missense_variant	1.88005	0.0448468	0.00213426	0.00412556	0.000729661	6	884	10	4412	3.00735	0.0378048	0.0100724	5	628	18	3096	1.37226	0.573345	0.24195	3	644	9	3188	1.65289	0.436999	0.290324
2:152317802:C:T	RIF1	1	3.18e-08	-2.47806	missense_variant	2.23595	0.0452741	0.00399187	0.00269372	6.8e-05	4	876	3	4412	6.73785	0.0171869	0.0140682	3	628	5	3092	2.96249	0.138697	0.0355415	2	644	12	3186	0.824027	1	0.9235
16:29675120:T:C	SPN	0.0856428	0.73942	0.0596876	missense_variant	3.10735	0.0468663	0.484272	0.000224437	0	4	882	4	4406	5.01154	0.0306268	0.264095	1	628	4	3090	1.23037	1	0.206243	0	644	0	3188	NA	NA	NA
1:216595366:G:A	USH2A	1.08e-35	0.999999	-4.77499	missense_variant	1.82297	0.0473467	0.063575	0.00399354	0.000366435	9	884	20	4412	2.2583	0.0461531	0.0765341	1	628	6	3096	0.821413	1	0.68282	5	644	15	3182	1.6518	0.363162	0.263358
2:12880828:G:A	TRIB2	0.913819	0.0854368	3.0592	missense_variant	3.0997	0.0474079	NA	0.000627803	0.000182349	3	884	2	4412	7.50387	0.0355667	NA	2	628	6	3096	1.64511	0.629406	0.422523	0	644	0	3188	NA	NA	NA
6:154727741:G:A	CNKSR3	0.105461	0.894193	0.930963	missense_variant	4.98862	0.0490727	NA	0.000359034	5.8e-05	3	884	2	4412	7.50387	0.0355667	NA	0	628	0	3094	NA	NA	NA	0	644	1	3188	0	1	NA
8:124448718:T:C	WDYHV1	0.000261041	0.511064	-0.817788	missense_variant	4.98614	0.0490961	NA	0.000314183	8.98e-06	3	882	2	4406	7.51068	0.0354938	0.0186552	0	628	1	3096	0	1	NA	0	644	0	3182	NA	NA	NA
1:192153533:A:T	RGS18	0.300436	0.67634	-0.718623	missense_variant	4.98197	0.0492163	NA	0.000224255	6.3e-05	3	884	2	4412	7.50387	0.0355667	0.0555856	0	628	1	3094	0	1	NA	0	644	0	3186	NA	NA	NA
8:20107348:C:T	LZTS1	0.817311	0.18158	1.52173	missense_variant	4.97782	0.0493367	NA	0.00017942	3.59e-05	3	884	2	4408	7.49707	0.0356398	0.0463298	0	628	1	3092	0	1	NA	0	644	0	3188	NA	NA	NA
12:51281120:G:A	TMPRSS12	0.00231805	0.739467	-0.161219	missense_variant	1.57384	0.0493779	0.0975975	0.00592141	0.00141504	13	884	27	4412	2.42348	0.0163648	0.0458098	9	628	36	3088	1.23256	0.549589	0.956259	3	644	16	3188	0.927842	1	0.979898
9:95608808:C:T	ZNF484	1.11e-06	0.532608	-0.0761238	missense_variant	4.97546	0.0494184	NA	8.98e-05	0	3	884	2	4404	7.49028	0.0357131	0.119007	0	628	1	3094	0	1	NA	0	642	0	3184	NA	NA	NA
21:38269244:T:C	HLCS	0.342258	0.657007	-0.00312344	missense_variant	4.96709	0.0494778	NA	0.000179388	3.25e-05	3	884	1	4412	15.0123	0.0162343	NA	0	628	1	3096	0	1	NA	0	644	1	3188	0	1	NA
4:95578584:A:G	PDLIM5	0.0315219	0.966115	-0.556026	missense_variant	0.482472	0.0496114	0.0579242	0.00740309	0.00146628	1	880	35	4412	0.142299	0.0222154	0.0317319	1	628	24	3094	0.204064	0.106351	0.262074	6	644	23	3182	1.29158	0.616178	0.456111
8:22053092:G:A	BMP1	0.635493	0.364506	2.35113	missense_variant	4.95605	0.0497373	NA	0.000179759	6.91e-05	3	882	2	4408	7.51409	0.0354573	NA	0	628	0	2702	NA	NA	NA	0	642	1	3094	0	1	NA
22:22735596:T:A	IGLV1-44	NA	NA	NA	missense_variant	2.70432	0.050018	0.273521	0.000852018	1.79e-05	4	884	4	4412	5.00697	0.0307056	0.0511885	0	628	6	3088	0	0.597848	0.167205	2	644	1	3188	9.91908	0.0751651	NA
13:37679050:A:G	CSNK1A1L	0.000259363	0.509706	0.374083	missense_variant	0.137528	0.0504715	0.0564439	0.00399103	0.000364564	0	884	20	4412	0	0.0369493	0.0474446	0	628	4	3096	0	1	0.985011	1	644	12	3188	0.41168	0.708452	0.551376
9:116958288:G:A	COL27A1	0.999997	2.72e-06	0.332841	missense_variant	1.65665	0.0514311	0.028677	0.00695566	0.000912076	12	884	19	4406	3.17649	0.00279925	0.00816763	5	628	20	3094	1.23345	0.598024	0.474669	3	644	21	3184	0.704984	0.785512	0.74244
10:72297623:C:A	PALD1	0.00154343	0.99813	0.152581	stop_gained	4.87225	0.0521764	0.153623	8.98e-05	0	2	884	0	4390	Inf	0.0280682	0.128395	1	628	3	3048	1.61857	0.527489	0.824801	0	644	0	3176	NA	NA	NA
22:24095292:G:T	VPREB3	0.0144864	0.651717	-0.387422	missense_variant	2.41396	0.055034	0.165721	0.00112836	0.000365898	5	874	3	4400	8.42747	0.00445843	0.0100728	2	600	5	3064	2.04571	0.322008	0.645554	0	594	7	3158	0	0.605647	0.401001
17:81006579:G:A	B3GNTL1	4.82e-08	0.355633	-0.353308	missense_variant	1.91907	0.05578	0.0180555	0.00130045	0.000572891	8	884	14	4412	2.86788	0.0209026	0.042267	3	628	13	3066	1.12726	0.744326	0.357535	1	644	4	3186	1.23707	1	0.585292
14:21542293:C:T	ARHGEF40	0.00614291	0.993857	1.02014	missense_variant	2.05487	0.0560335	0.00323637	0.00242239	0.000182282	4	884	4	4406	5.00016	0.0308242	0.0162191	2	628	12	3058	0.811013	1	0.50983	4	642	8	3178	2.48353	0.127846	0.130256
6:32134500:C:T	EGFL8	0.000501138	0.861286	1.28144	missense_variant	2.6281	0.056297	0.0719877	0.000838301	0.000197602	3	844	1	4406	15.7034	0.0145778	0.0226558	3	624	7	2956	2.03476	0.393099	0.847035	0	642	3	3036	0	1	0.867094
1:160784494:G:A	LY9	5.24e-08	0.595028	-0.855777	missense_variant	2.14101	0.0564468	0.0572785	0.00165979	0.000289956	6	880	11	4412	2.74585	0.049623	0.16401	0	626	5	3094	0	0.597064	0.76117	3	644	5	3188	2.97834	0.137264	0.119823
19:9449235:G:A	ZNF559	2.66e-07	0.275351	-2.61527	missense_variant	1.84704	0.0595331	0.0114005	0.0041719	0.000182349	8	884	10	4406	4.01311	0.00534801	0.00370835	1	628	6	3096	0.821413	1	0.584881	4	644	19	3188	1.04243	1	0.821838
8:22067135:G:C	BMP1	0.635493	0.364506	2.35113	missense_variant	9.91344	0.0607437	NA	0.000179404	0	2	884	0	4410	Inf	0.0278565	NA	0	628	0	3094	NA	NA	NA	0	644	1	3188	0	1	NA
1:115268949:C:T	CSDE1	0.999848	0.000152389	3.34447	missense_variant	9.88024	0.0609437	NA	8.97e-05	3e-05	2	884	0	4412	Inf	0.0278355	NA	0	628	1	3096	0	1	NA	0	644	0	3186	NA	NA	NA
10:71000481:C:T	HKDC1	4.41e-10	0.922858	-0.503103	missense_variant	9.88024	0.0609437	NA	4.48e-05	0	2	884	0	4412	Inf	0.0278355	NA	0	628	1	3096	0	1	NA	0	644	0	3188	NA	NA	NA
14:81610307:A:G	TSHR	9.28e-05	0.924199	0.244951	missense_variant	9.88024	0.0609437	NA	0.000134529	1.79e-05	2	884	0	4412	Inf	0.0278355	NA	0	628	1	3096	0	1	NA	0	644	0	3188	NA	NA	NA
15:86076946:A:G	AKAP13	0.975106	0.0248944	-3.41368	missense_variant	9.88024	0.0609437	NA	8.97e-05	2.98e-05	2	884	0	4412	Inf	0.0278355	NA	0	628	1	3096	0	1	NA	0	644	0	3188	NA	NA	NA
17:8132521:T:G	CTC1	3.53e-07	0.999844	-0.453752	missense_variant	9.88024	0.0609437	NA	4.49e-05	0	2	884	0	4412	Inf	0.0278355	NA	0	628	1	3096	0	1	NA	0	644	0	3188	NA	NA	NA
20:33935032:A:G	UQCC1	0.0140254	0.978185	0.903798	missense_variant	9.87949	0.06097	NA	0.000179388	0	2	884	0	4410	Inf	0.0278565	NA	0	628	1	3096	0	1	NA	0	644	0	3188	NA	NA	NA
1:97981439:A:T	DPYD	5.44e-09	0.987787	-1.31936	missense_variant	9.86963	0.0610144	NA	4.49e-05	0	2	884	0	4412	Inf	0.0278355	NA	0	628	1	3092	0	1	NA	0	644	0	3180	NA	NA	NA
2:144525587:T:C	ARHGAP15	2.31e-06	0.886392	-0.314568	missense_variant	9.86813	0.0610671	NA	8.98e-05	0	2	884	0	4408	Inf	0.0278776	NA	0	628	1	3092	0	1	NA	0	644	0	3186	NA	NA	NA
19:9091185:CAT:C	MUC16	NA	NA	NA	frameshift_variant	9.85902	0.0610853	NA	0.00044843	0.000182615	2	884	0	4412	Inf	0.0278355	NA	0	628	1	3088	0	1	NA	0	644	0	3188	NA	NA	NA
X:112054600:C:G	AMOT	0.98089	0.0191067	0.979673	missense_variant	9.88961	0.0611378	NA	6.1e-05	1.26e-05	2	882	0	4378	Inf	0.0280902	NA	0	628	0	3086	NA	NA	NA	0	644	1	3182	0	1	NA
12:32136924:C:T	KIAA1551	0.267965	0.732024	-4.41525	missense_variant	9.8455	0.0615631	NA	9.02e-05	1.8e-05	2	884	0	4376	Inf	0.0282179	NA	0	628	1	3088	0	1	NA	0	644	0	3168	NA	NA	NA
16:49671604:C:T	ZNF423	0.996198	0.00380163	3.18665	missense_variant	9.83139	0.0618981	NA	9e-05	0	2	884	0	4354	Inf	0.0284554	0.0571098	0	626	1	3076	0	1	NA	0	644	0	3174	NA	NA	NA
12:6571286:C:T	TAPBPL	1.01e-06	0.512441	0.150501	missense_variant	3.31357	0.0630985	NA	0.000404095	5.81e-05	3	864	1	4404	15.3325	0.0154374	NA	1	628	5	3088	0.983416	1	0.612081	0	644	0	3188	NA	NA	NA
11:118959391:C:T	HMBS	0.980104	0.019892	0.962468	missense_variant	3.3102	0.063592	0.0733957	0.000762332	0.00037594	4	884	1	4412	20.0298	0.00334604	0.0122428	0	628	0	3096	NA	NA	NA	0	644	5	3188	0	0.597174	0.483236
14:96707675:A:G	BDKRB2	0.626565	0.364568	0.816636	missense_variant	1.68614	0.0636248	0.00581616	0.00530289	0.00239776	10	884	17	4392	2.94386	0.00906736	0.00202306	4	628	19	3080	1.03272	1	0.522239	3	642	14	3186	1.06371	1	0.714633
1:207041833:T:C	IL20	0.00187394	0.695888	0.097145	missense_variant	2.33949	0.0637378	0.273374	0.000591178	0.000235547	5	872	8	4400	3.16513	0.0494909	0.172598	2	622	7	3074	1.41321	0.652983	0.494746	0	632	0	3164	NA	NA	NA
X:153284141:G:A	IRAK1	0.991033	0.00896413	2.38683	missense_variant	9.27533	0.0653263	NA	0.000121625	0	2	884	0	4412	Inf	0.0278355	NA	0	628	1	2868	0	1	NA	0	644	0	3156	NA	NA	NA
5:13864742:G:A	DNAH5	1.07e-29	1	-1.83313	stop_gained	2.32198	0.0660133	0.0167279	0.00192842	1.79e-05	5	884	7	4412	3.57834	0.0363902	0.0419047	1	628	4	3096	1.23276	1	0.258678	1	644	4	3188	1.23785	1	0.695464
22:32019678:C:T	PISD	0.799369	0.199197	0.793704	missense_variant	4.11051	0.0661882	NA	0.000273723	0.000131839	3	848	1	4412	15.6504	0.0146964	NA	0	520	3	2936	0	1	0.810088	0	512	0	3094	NA	NA	NA
16:68894224:G:A	TANGO6	8.73e-08	0.973565	-0.481875	missense_variant	2.31942	0.0663653	0.0793845	0.00116613	0.000547645	5	884	7	4408	3.57509	0.0364979	0.0874435	1	628	4	3088	1.22957	1	0.877523	1	644	4	3188	1.23785	1	0.672267
4:79366735:G:A	FRAS1	7.84e-22	1	-1.86556	missense_variant	2.31138	0.0674043	0.0111502	0.00184187	0.000730994	4	884	3	4412	6.67664	0.0176562	0.0140786	1	628	5	3084	0.98214	1	0.467463	2	644	7	3182	1.41285	0.653032	0.557943
4:3133368:T:G	HTT	1	1.58e-11	2.75558	missense_variant	2.4898	0.0682896	0.0058973	0.000988497	0.000369483	4	876	4	4412	5.05287	0.0299227	0.0203874	2	628	7	3092	1.40789	0.653661	0.247212	0	642	1	3184	0	1	NA
2:179501247:G:A	TTN	9.01e-19	1	-4.93108	missense_variant	2.75692	0.0691668	0.0611442	0.000672948	0	4	884	4	4410	5.0047	0.030745	0.0721364	1	628	3	3082	1.63664	0.523907	0.475658	0	644	2	3182	0	1	0.987824
2:179501248:C:A	TTN	9.01e-19	1	-4.93108	missense_variant	2.75692	0.0691668	0.0611442	0.000672948	1.8e-05	4	884	4	4410	5.0047	0.030745	0.0721364	1	628	3	3082	1.63664	0.523907	0.475658	0	644	2	3182	0	1	0.987824
2:70905997:C:T	ADD2	0.997763	0.00223669	2.01971	missense_variant	2.75346	0.0695978	NA	0.000717489	0.000188084	3	884	2	4412	7.50387	0.0355667	NA	2	628	6	3094	1.64404	0.62949	0.175341	0	644	1	3188	0	1	NA
22:32914209:C:A	SYN3	0.786225	0.213703	0.429975	missense_variant	1.7254	0.0697691	0.0714847	0.00450613	0.0016777	7	882	12	4362	2.89945	0.0291432	0.0499643	3	628	13	3088	1.13538	0.743016	0.776588	5	642	18	3166	1.37263	0.573318	0.506472
12:63543807:G:C	AVPR1A	7.62e-06	0.277476	3.08862	missense_variant	1.57583	0.0706474	0.0355657	0.00650224	0.000546847	12	884	25	4412	2.41434	0.0234836	0.0281036	5	628	27	3060	0.901593	1	0.982287	4	644	14	3182	1.41414	0.526986	0.453839
4:1360144:G:A	UVSSA	2e-11	0.0581992	-3.07622	missense_variant	1.61392	0.0711478	0.0592386	0.00655296	0.00287233	10	884	15	4408	3.34981	0.00472247	0.0152179	5	628	16	3018	1.50562	0.3893	0.666985	4	644	27	3174	0.728528	0.808925	0.678461
1:151150609:C:T	VPS72	0.848123	0.15174	1.74279	missense_variant	2.46687	0.071436	0.0565332	0.00108118	0	6	884	6	4330	4.92271	0.0085583	0.0060331	0	622	4	3094	0	1	0.706946	0	644	2	3176	0	1	0.960481
1:158736135:T:C	OR6N1	0.00872553	0.544714	-0.978574	missense_variant	2.03389	0.073166	0.0416675	0.00183989	0.00036523	7	884	9	4412	3.90343	0.0100424	0.00448256	1	628	10	3096	0.492262	0.702794	0.356593	1	644	3	3188	1.65086	0.521112	0.455075
8:22974278:C:T	TNFRSF10C	8.24e-08	0.0416586	-2.38768	missense_variant	0.343488	0.0736752	0.0942282	0.00295804	0.00113194	0	858	30	4380	0	0.0103553	0.00320742	1	610	10	3062	0.501227	1	0.842355	2	640	4	3134	2.45233	0.270216	0.219783
7:112112882:C:T	IFRD1	0.641582	0.358082	1.80563	missense_variant	2.03056	0.0738658	0.011503	0.00255605	0.000510698	5	884	3	4412	8.3545	0.0046068	0.00227463	1	628	6	3096	0.821413	1	0.863388	3	644	13	3188	1.14297	0.741815	0.680014
5:140480433:T:A	PCDHB3	NA	NA	NA	missense_variant	1.69425	0.0787266	0.150909	0.00367746	0.000841902	9	884	16	4412	2.82509	0.0259183	0.0285818	4	628	20	3092	0.984618	1	0.2366	2	644	8	3188	1.23822	0.67901	0.623374
20:43545505:C:T	PABPC1L	0.98749	0.0125083	1.29345	missense_variant	2.09426	0.0799469	0.021605	0.00229008	0.000913409	6	884	10	4400	2.99915	0.0381845	0.0462187	1	628	3	3090	1.64089	0.523071	0.238099	1	642	6	3182	0.825832	1	0.843871
4:114275964:T:A	ANK2	1	2.28e-12	1.30785	missense_variant	2.09309	0.08009	0.018286	0.00233247	0.000365631	5	884	6	4412	4.17549	0.024525	0.0287575	1	628	3	3094	1.64301	0.522654	0.28854	2	644	10	3188	0.990033	1	0.830407
7:73256382:T:A	WBSCR27	0.245382	0.718618	0.187921	missense_variant	2.08605	0.0813646	0.017082	0.00139051	0.000182548	5	884	7	4402	3.57022	0.0366602	0.0368948	1	628	9	3080	0.54429	1	0.945552	2	642	3	3188	3.31626	0.19801	0.134391
11:5809650:G:A	OR52N1	0.0183053	0.698884	-1.06146	missense_variant	1.62496	0.083278	0.14265	0.00462008	0.000730994	8	884	16	4412	2.50855	0.0477478	0.066661	3	628	19	3096	0.777397	1	0.189428	6	644	17	3186	1.75278	0.258293	0.27104
13:61083921:A:G	TDRD3	0.0119376	0.987651	0.164654	missense_variant	3.73188	0.0846158	NA	0.000538213	0	3	884	2	4412	7.50387	0.0355667	0.0239663	0	628	1	3096	0	1	NA	0	644	1	3188	0	1	NA
1:66075910:A:ACC	LEPR	0.99988	0.000120422	-0.416061	frameshift_variant	3.72866	0.0848035	0.264652	0.000134602	0	3	884	2	4412	7.50387	0.0355667	0.0644866	0	628	2	3096	0	1	0.222818	0	644	0	3182	NA	NA	NA
10:5788787:G:T	FAM208B	0.999661	0.000338878	-2.74432	missense_variant	3.72159	0.085174	0.0672216	0.000269082	2.69e-05	3	884	2	4412	7.50387	0.0355667	0.0550572	0	628	2	3082	0	1	0.963998	0	644	0	3182	NA	NA	NA
22:40762503:G:A	ADSL	0.000510395	0.991718	0.691036	splice_donor_variant	3.7167	0.0855137	NA	0.000763016	0	3	884	1	4396	14.9579	0.0163753	NA	0	628	1	3094	0	1	NA	0	644	2	3186	0	1	0.992156
10:71899867:T:C	TYSND1	0.0554864	0.851435	2.08122	missense_variant	2.18096	0.0856485	0.0176377	0.00130725	0.000182949	5	884	6	4412	4.17549	0.024525	0.0217155	1	624	5	3068	0.98331	1	0.407847	1	632	5	3170	1.00317	1	0.736338
7:99669607:C:T	ZNF3	0.0345591	0.920495	0.902467	missense_variant	3.70473	0.0863634	NA	0.000314324	5.38e-05	2	884	0	4412	Inf	0.0278355	NA	1	628	4	3094	1.23196	1	0.278609	0	644	0	3184	NA	NA	NA
22:41832923:T:C	TOB2	0.699717	0.28053	1.1182	missense_variant	1.70245	0.0864882	0.0565469	0.00376783	0.000931332	9	884	16	4410	2.82381	0.025936	0.0371979	2	624	13	3096	0.762604	1	0.970411	3	642	12	3184	1.24093	0.728144	0.623736
10:21097550:G:A	NEBL	8.57e-24	0.0029299	-2.50227	missense_variant	0.291621	0.090509	0.18215	0.00192877	0.000182615	0	884	25	4410	0	0.0149756	0.0338559	2	628	7	3094	1.4088	0.653544	0.358996	0	644	2	3186	0	1	0.937766
1:9803997:T:C	CLSTN1	0.899509	0.10049	1.31808	missense_variant	2.30114	0.0916127	0.061228	0.000762332	0.000182282	5	882	7	4412	3.5865	0.0361219	0.0502508	1	628	3	3096	1.64408	0.522445	0.479374	0	644	3	3188	0	1	0.868191
11:57176767:G:A	SLC43A3	0.0008618	0.981487	0.014126	missense_variant	2.30162	0.0916734	0.069748	0.000628592	1.79e-05	6	884	9	4410	3.34063	0.0274411	0.0216142	0	628	3	3094	0	1	0.664315	0	644	1	3182	0	1	NA
8:37729762:G:A	RAB11FIP1	0.00811839	0.988338	-0.163332	missense_variant	2.49123	0.0958522	0.0502594	0.00130138	0.000182482	4	882	5	4412	4.01399	0.0478148	0.0781433	0	626	1	3088	0	1	NA	1	644	4	3182	1.23552	1	0.641233
11:130281451:T:G	ADAMTS8	3.86e-05	0.943278	0.662713	missense_variant	2.49114	0.0958768	0.0464326	0.00058296	0.000182548	5	884	6	4412	4.17549	0.024525	0.031861	0	628	3	3096	0	1	0.952009	0	644	1	3188	0	1	NA
22:18028545:C:T	CECR2	NA	NA	NA	missense_variant	2.48641	0.0965329	0.143761	0.000538938	0.000130839	5	884	6	4408	4.1717	0.0246004	0.0411835	0	628	3	3082	0	1	0.438942	0	644	1	3182	0	1	NA
12:15068490:G:T	ERP27	4.94e-05	0.401275	-0.822634	missense_variant	2.48396	0.0967866	0.165238	0.000762332	0	4	884	3	4412	6.67664	0.0176562	0.0338953	1	628	1	3096	4.93318	0.308871	0.926039	0	644	6	3188	0	0.597826	0.424997
11:5862339:G:C	OR52E6	0.0649158	0.704009	-2.57664	missense_variant	1.40763	0.100477	0.0625488	0.00956615	0.0036999	13	884	34	4412	1.92147	0.049632	0.0447377	10	628	40	3094	1.23536	0.567486	0.839505	7	644	32	3184	1.08241	0.829773	0.799817
3:38833649:A:C	SCN10A	5.13e-21	0.221037	-1.80394	missense_variant	1.9834	0.102078	0.00936496	0.0034145	0.00128252	4	884	5	4400	3.99397	0.0484666	0.024062	3	628	4	3094	3.70616	0.0985046	0.026847	1	644	11	3186	0.448959	0.703473	0.597423
3:47651564:G:C	SMARCC1	0.999997	2.53e-06	2.8117	missense_variant	2.78456	0.102939	NA	0.00077661	0.000182749	3	884	1	4244	14.4412	0.0177994	NA	0	624	1	3070	0	1	NA	1	642	5	3136	0.976915	1	0.727819
18:56191247:G:A	ALPK2	2.26e-12	0.814545	-0.743225	missense_variant	1.62112	0.105276	0.0674082	0.00579047	0.00253775	8	884	16	4412	2.50855	0.0477478	0.0510205	1	628	11	3092	0.446786	0.703492	0.543813	6	644	19	3184	1.56636	0.29423	0.294645
5:179318422:C:T	TBC1D9B	1.02e-06	0.99917	0.33065	missense_variant	1.56547	0.10826	0.196161	0.00533632	0.000161132	9	884	19	4412	2.37766	0.0391005	0.0625945	5	628	19	3096	1.29964	0.584458	0.443495	3	644	16	3188	0.927842	1	0.889611
4:85741330:C:A	WDFY3	1	1.21e-15	6.20031	missense_variant	0.310015	0.108468	0.120673	0.00162104	0.000187126	0	880	22	4408	0	0.038622	0.0806689	2	628	9	3088	1.093	1	0.799645	0	642	1	3176	0	1	NA
2:47357395:A:G	C2orf61	0.060163	0.855905	-1.263	missense_variant	4.95709	0.109086	0.0536138	0.00058296	0.000261404	2	884	0	4412	Inf	0.0278355	0.0411707	0	628	0	3096	NA	NA	NA	0	644	2	3188	0	1	0.929635
3:122288090:A:G	DTX3L	7.5e-05	0.90282	-0.212622	missense_variant	4.95709	0.109086	NA	0.000179404	5.8e-05	2	884	0	4412	Inf	0.0278355	NA	0	628	0	3096	NA	NA	NA	0	644	2	3188	0	1	0.920318
10:79163691:C:T	KCNMA1	0.999274	0.000725896	6.62938	missense_variant	4.96076	0.109157	NA	8.99e-05	8.96e-06	2	884	0	4396	Inf	0.0280045	NA	0	624	2	3094	0	1	0.82822	0	644	0	3186	NA	NA	NA
11:3721975:C:T	NUP98	1	2.14e-07	0.35901	missense_variant	4.95451	0.109174	NA	0.000448551	0	2	884	0	4412	Inf	0.0278355	NA	0	628	0	3096	NA	NA	NA	0	644	2	3186	0	1	0.942249
12:48524176:G:A	PFKM	0.00295404	0.99702	2.57738	missense_variant	4.94859	0.109321	NA	0.000134541	2.69e-05	2	884	0	4412	Inf	0.0278355	NA	0	628	1	3096	0	1	NA	0	644	1	3188	0	1	NA
4:13604118:A:T	BOD1L1	0.999866	0.000133796	-2.02411	missense_variant	4.94326	0.109503	NA	0.000269107	0	2	884	0	4412	Inf	0.0278355	NA	0	628	1	3088	0	1	NA	0	644	1	3188	0	1	NA
16:70602363:G:A	SF3B3	0.999991	8.71e-06	5.68644	missense_variant	4.94012	0.109668	0.0712389	0.000134565	0	2	884	0	4412	Inf	0.0278355	0.0782289	0	628	2	3096	0	1	0.852814	0	644	0	3184	NA	NA	NA
4:128814675:G:A	PLK4	0.860034	0.139965	-0.563541	missense_variant	2.05209	0.109716	0.138623	0.00125764	0.000421331	5	876	7	4412	3.61119	0.0353238	0.0442368	1	628	8	3090	0.614505	1	0.16684	1	644	2	3178	2.4688	0.425195	0.31732
12:52979929:G:A	KRT72	1.6e-05	0.629438	0.110466	missense_variant	4.93045	0.110183	NA	0.000179808	5.39e-05	2	884	0	4392	Inf	0.028047	NA	0	628	1	3086	0	1	NA	0	644	1	3176	0	1	NA
20:390530:G:C	RBCK1	0.422977	0.576628	1.73773	missense_variant	4.91396	0.110546	NA	0.000359454	5.4e-05	2	882	0	4404	Inf	0.0278146	NA	0	628	2	3076	0	1	0.847026	0	644	0	3178	NA	NA	NA
9:847104:C:G	DMRT1	0.642561	0.349711	0.330292	missense_variant	4.92547	0.110795	NA	0.00013544	0	2	884	0	4356	Inf	0.0284337	NA	0	620	1	3042	0	1	NA	0	640	1	3164	0	1	NA
1:245862249:G:A	KIF26B	0.999992	7.99e-06	2.29187	missense_variant	2.04251	0.112148	0.0154599	0.00179388	0.000547445	4	884	3	4412	6.67664	0.0176562	0.0105112	1	628	4	3088	1.22957	1	0.518929	2	644	10	3188	0.990033	1	0.754347
6:28554158:G:A	SCAND3	1.12e-07	0.92062	1.96579	missense_variant	2.12876	0.121821	0.0213372	0.00237732	0.00105695	4	884	5	4412	4.00487	0.04811	0.0351607	1	628	5	3096	0.985968	1	0.463361	1	644	4	3188	1.23785	1	0.606084
8:144697051:T:C	TSTA3	0.0169074	0.955305	-0.43879	missense_variant	1.98951	0.125362	0.218184	0.00149267	0.000732601	7	884	11	4366	3.1591	0.0215627	0.0389934	0	622	6	2830	0	0.599316	0.20683	0	628	0	3120	NA	NA	NA
3:158372397:G:A	GFM1	6.5e-05	0.999679	0.708769	missense_variant	2.98246	0.134487	0.0336109	0.000403624	4.48e-05	3	884	2	4412	7.50387	0.0355667	0.0356483	0	628	2	3096	0	1	0.729077	0	642	1	3188	0	1	NA
5:23526692:A:G	PRDM9	2.53e-20	0.000461334	-0.617357	missense_variant	2.97887	0.134891	0.101538	0.000358809	2.98e-05	3	884	2	4412	7.50387	0.0355667	0.0795426	0	628	3	3096	0	1	0.915432	0	644	0	3188	NA	NA	NA
22:24483593:A:T	CABIN1	0.000690724	0.999309	2.0029	missense_variant	2.97361	0.135346	0.418242	0.000538117	0	3	884	1	4412	15.0123	0.0162343	NA	0	628	2	3090	0	1	0.704256	0	644	2	3188	0	1	0.932537
4:189012586:G:A	TRIML2	3.51e-09	0.0462915	-0.46923	missense_variant	0.631872	0.135368	0.124236	0.00802691	0.00127644	3	884	49	4412	0.303248	0.0374169	0.0509523	4	628	21	3096	0.938643	1	0.925525	5	644	24	3188	1.03155	1	0.788158
20:17950591:C:T	MGME1	0.0131577	0.947773	-0.815237	missense_variant	2.49116	0.136322	0.0530066	0.000493274	0	4	884	5	4412	4.00487	0.04811	0.070244	0	628	2	3096	0	1	0.719218	0	644	1	3188	0	1	NA
3:172163228:C:G	GHSR	0.0371827	0.814416	2.09737	missense_variant	2.48663	0.136362	0.0866794	0.000628592	1.8e-05	3	868	2	4412	7.64226	0.0341209	0.0431627	0	628	4	3074	0	1	0.384114	1	642	2	3176	2.47498	0.424474	0.322344
7:100458878:A:G	SLC12A9	0.000149548	0.99071	3.39126	missense_variant	2.96488	0.136627	NA	0.00040366	8.96e-05	2	884	0	4412	Inf	0.0278355	NA	1	628	4	3094	1.23196	1	0.278644	0	644	1	3186	0	1	NA
16:4920221:C:T	UBN1	0.998513	0.00148711	-0.945955	missense_variant	1.93656	0.138443	0.0674373	0.00148128	0.000182415	6	884	10	4412	3.00735	0.0378048	0.0449767	1	628	5	3096	0.985968	1	0.558096	0	644	3	3188	0	1	0.847346
17:3489155:G:T	SHPK	1.19e-05	0.795913	0.46965	missense_variant	2.47637	0.138578	0.305678	0.000807247	0.000365097	3	884	1	4412	15.0123	0.0162343	NA	0	628	3	3088	0	1	0.861356	1	644	4	3188	1.23785	1	0.588113
4:1389239:C:T	CRIPAK	1.02e-11	0.0107296	-1.11894	missense_variant	0.459832	0.138719	0.225145	0.00144731	0.000639609	1	880	30	4346	0.163701	0.0498301	0.0317897	3	618	9	2866	1.54828	0.456438	0.158327	0	642	3	3124	0	1	0.811241
9:116185716:C:G	C9orf43	6.39e-08	0.638313	-0.896583	missense_variant	1.93108	0.139888	0.0694791	0.000942042	0.000365097	6	884	6	4412	5.01609	0.00791369	0.00888016	1	628	9	3096	0.547125	1	0.915972	0	644	3	3188	0	1	0.798143
14:92105516:T:C	CATSPERB	2.38e-12	0.823207	0.560048	missense_variant	1.71	0.144206	0.107365	0.00287305	0.00109529	6	884	9	4404	3.33607	0.0275833	0.0395044	3	628	12	3090	1.2311	0.729268	0.934897	1	644	8	3188	0.618264	1	0.822818
7:107594184:T:C	LAMB1	7.87e-05	0.999921	-1.05391	missense_variant	1.80317	0.153835	0.0170496	0.00269058	0	4	884	4	4412	5.00697	0.0307056	0.016524	2	628	10	3096	0.985945	1	0.579701	2	644	8	3188	1.23822	0.67901	0.6027
18:39617690:C:T	PIK3C3	0.0204657	0.979527	2.86455	missense_variant	1.80192	0.154302	0.0513124	0.00269372	0.000548045	5	884	5	4398	4.99561	0.0156415	0.0163414	1	628	6	3092	0.82035	1	0.932211	2	644	11	3184	0.898655	1	0.929736
14:50799012:G:A	CDKL1	0.000695125	0.90249	0.421529	stop_gained	1.57436	0.154762	0.249441	0.00376817	0.00109489	8	884	9	4412	4.466	0.00344727	0.0267624	3	628	11	3096	1.34606	0.717447	0.598974	2	644	21	3188	0.469887	0.40789	0.400814
5:149452967:C:A	CSF1R	0.979484	0.0205163	1.19908	missense_variant	1.98725	0.155311	0.0514587	0.00058296	8.95e-06	6	884	6	4412	5.01609	0.00791369	0.00422896	0	628	8	3096	0	0.366212	0.386871	0	644	1	3188	0	1	NA
2:33413707:T:C	LTBP1	0.936237	0.0637632	0.392565	missense_variant	1.98534	0.155831	0.0455056	0.00139038	1.79e-05	5	884	4	4412	6.2652	0.00895001	0.00411125	0	628	5	3096	0	0.596903	0.77788	1	644	6	3186	0.824301	1	0.994337
13:26789127:A:C	RNF6	0.307457	0.692503	1.06377	missense_variant	1.72223	0.160533	0.23805	0.00260136	0.000182349	7	884	12	4412	2.92601	0.0280496	0.0354279	1	628	6	3096	0.821413	1	0.335744	1	644	8	3186	0.617876	1	0.832252
12:57036554:G:A	ATP5B	0.987101	0.0128924	3.63802	missense_variant	2.07432	0.170723	0.112917	0.000403624	8.95e-06	5	884	6	4412	4.17549	0.024525	0.0298516	0	628	2	3096	0	1	0.892613	0	644	4	3188	0	1	0.64312
X:6451839:C:T	VCX3A	0.519972	0.405713	0.224851	missense_variant	0.366347	0.171456	0.310001	0.00363776	0.00144173	0	860	20	4198	0	0.0363837	0.0331699	0	602	3	2548	0	1	0.916638	2	626	3	2946	3.14286	0.212887	0.133984
1:152192584:T:G	HRNR	2.71e-26	0.999625	1.20604	missense_variant	1.49174	0.175682	0.07979	0.00367713	0.000911743	10	884	20	4412	2.51199	0.0237018	0.0115	4	628	21	3096	0.938643	1	0.862054	1	644	9	3188	0.549408	1	0.827905
1:152192717:G:T	HRNR	2.71e-26	0.999625	1.20604	missense_variant	1.49135	0.175957	0.0799883	0.00367713	0.000729129	10	884	20	4412	2.51199	0.0237018	0.0115	4	628	21	3094	0.938032	1	0.860069	1	644	9	3188	0.549408	1	0.827905
1:223947031:G:GGAGC	CAPN2	1.85e-11	0.560007	0.0880063	frameshift_variant	0.494892	0.180409	0.220311	0.00363229	0.000547046	0	884	20	4412	0	0.0369493	0.0601514	3	628	14	3096	1.05668	1	0.479345	1	644	6	3188	0.824819	1	0.924892
1:33234356:C:T	KIAA1522	0.699488	0.300318	-0.371538	missense_variant	3.37422	0.181994	NA	9e-05	3.26e-05	2	858	0	4410	Inf	0.0265008	NA	0	608	3	3068	0	1	0.747856	0	612	0	3152	NA	NA	NA
2:9028153:T:C	MBOAT2	0.553155	0.4467	1.48105	missense_variant	2.2041	0.188456	0.226752	0.000628028	0.000182415	3	882	2	4412	7.5209	0.0353845	0.025051	1	628	4	3092	1.23116	1	0.270539	0	644	3	3188	0	1	0.868391
8:101237459:A:G	SPAG1	2.47e-06	0.973654	-0.0458274	missense_variant	0.538391	0.189134	0.0946174	0.00304933	0.000364964	0	884	23	4412	0	0.0233954	0.0181695	3	628	10	3096	1.4811	0.469762	0.631847	2	644	13	3188	0.760894	1	0.915487
1:12568968:C:T	VPS13D	0.999979	2.12e-05	1.95965	missense_variant	3.30095	0.190361	NA	0.00044843	0.000182482	2	884	0	4412	Inf	0.0278355	NA	0	628	1	3096	0	1	NA	0	644	2	3188	0	1	0.953855
22:21242054:G:A	SNAP29	0.120261	0.849273	-0.841707	missense_variant	3.30036	0.190418	NA	0.000538117	0.000182282	2	884	0	4412	Inf	0.0278355	NA	0	628	1	3094	0	1	NA	0	644	2	3188	0	1	0.890673
1:248756923:G:C	OR2T10	0.000134308	0.217467	-0.565087	missense_variant	2.52924	0.190488	NA	0.000604764	0	2	856	0	4242	Inf	0.028166	NA	0	604	0	2932	NA	NA	NA	1	608	6	3080	0.844079	1	0.644261
1:54433345:G:T	LRRC42	7.11e-07	0.441269	-0.459138	missense_variant	3.29213	0.191501	NA	0.000539617	0	2	884	0	4394	Inf	0.0280257	NA	0	628	0	3092	NA	NA	NA	0	644	3	3176	0	1	0.786184
22:38493103:C:A	BAIAP2L2	5.37e-05	0.860371	0.562174	missense_variant	3.28861	0.191548	NA	0.000314042	3.59e-05	2	884	0	4412	Inf	0.0278355	NA	0	620	2	3016	0	1	0.800631	0	628	1	3164	0	1	NA
11:224181:G:T	SIRT3	1.49e-05	0.385647	0.278326	missense_variant	3.28206	0.192171	NA	0.000269058	0	2	884	0	4412	Inf	0.0278355	NA	0	628	1	3048	0	1	NA	0	644	2	3180	0	1	0.957146
6:134210675:G:A	TCF21	0.794113	0.198771	1.88045	missense_variant	1.6029	0.195165	0.0486875	0.00340899	0.000911411	7	884	10	4406	3.50761	0.0147482	0.00611827	3	626	7	3096	2.12446	0.22885	0.143665	0	644	14	3188	0	0.146436	0.104616
1:152192588:C:T	HRNR	2.71e-26	0.999625	1.20604	missense_variant	1.46219	0.197276	0.0895806	0.00376682	0.000729129	10	884	20	4412	2.51199	0.0237018	0.0115	4	628	22	3096	0.895727	1	0.771191	1	644	9	3188	0.549408	1	0.827905
6:47682009:G:T	GPR115	0.000373998	0.94611	-1.51414	missense_variant	1.53165	0.197644	0.485128	0.00403587	0.000982513	10	884	19	4412	2.64477	0.020222	0.126655	1	628	10	3094	0.491943	0.702766	0.197652	1	644	10	3188	0.494321	0.702988	0.652075
14:30066795:C:A	PRKD1	0.00103938	0.998385	1.72599	missense_variant	2.47934	0.198845	0.492391	0.000941704	0	3	884	1	4412	15.0123	0.0162343	NA	0	628	2	3096	0	1	0.797087	0	644	3	3188	0	1	0.779003
X:107977329:C:T	IRS4	0.842684	0.157165	2.67547	missense_variant	2.47657	0.199445	0.069627	0.00048644	3.74e-05	3	884	2	4412	7.50387	0.0355667	0.0528673	0	628	4	3088	0	1	0.996883	0	644	0	3188	NA	NA	NA
13:108862790:C:T	LIG4	0.03611	0.954561	-1.46954	missense_variant	3.22714	0.199682	NA	0.000591393	0	2	884	0	4256	Inf	0.0295509	NA	0	626	2	3004	0	1	0.677923	0	636	1	3144	0	1	NA
7:133863309:C:T	LRGUK	2.98e-08	0.974864	-1.24268	missense_variant	2.47285	0.200445	NA	0.000629327	0.000134647	2	884	0	4382	Inf	0.0281536	NA	1	624	1	3090	4.95522	0.307835	NA	0	644	5	3182	0	0.597053	0.583077
5:68578806:G:A	CCDC125	2.21e-05	0.890439	-0.704877	missense_variant	1.33488	0.202161	0.0517547	0.00904998	0.00385504	15	880	34	4380	2.21618	0.0186599	0.0158812	5	628	23	3076	1.06532	0.803595	0.431629	5	640	36	3174	0.686414	0.532387	0.532081
4:170520286:T:C	NEK1	2.96e-09	0.998769	-1.25154	missense_variant	1.35872	0.205302	0.291464	0.00626917	0.000182749	13	884	31	4316	2.06276	0.0406012	0.104325	7	622	31	3086	1.12169	0.826544	0.0187212	2	638	18	3162	0.54934	0.55838	0.552497
3:180377260:C:T	CCDC39	0.000526437	0.997946	-1.25132	missense_variant	1.73444	0.210525	0.212659	0.0011237	0	7	884	11	4388	3.17505	0.0211002	0.0322764	0	628	8	3086	0	0.366079	0.192012	0	642	1	3176	0	1	NA
12:112600964:G:C	HECTD4	1	1.93e-13	6.77284	missense_variant	0.582554	0.211376	0.309992	0.00327354	0.000912409	1	884	33	4412	0.150308	0.0339772	0.0289637	4	628	15	3088	1.31314	0.547572	0.392945	1	644	3	3188	1.65086	0.521112	0.417948
12:112219724:T:G	RP11-162P23.2	NA	NA	NA	missense_variant	0.583654	0.212988	0.312249	0.00327442	0.000912076	1	882	33	4412	0.150649	0.0339014	0.0294821	4	628	15	3094	1.3157	0.546979	0.391788	1	644	3	3184	1.64878	0.521517	0.418358
19:10395650:C:T	ICAM1	0.927029	0.0728712	-0.108206	missense_variant	0.71784	0.216971	0.212183	0.00870892	0.00351202	3	870	50	4412	0.301913	0.0380154	0.0277436	4	626	33	3092	0.596195	0.505369	0.765537	9	644	28	3184	1.5973	0.26531	0.161509
12:51281229:C:T	TMPRSS12	0.00231805	0.739467	-0.161219	missense_variant	1.65338	0.218421	0.124033	0.00148048	0.00017944	7	884	8	4410	4.39022	0.00659641	0.00796033	0	628	10	3088	0	0.229193	0.276974	1	644	6	3186	0.824301	1	0.939911
1:175375525:T:C	TNR	0.984377	0.0156232	1.31406	missense_variant	1.91025	0.218912	0.190058	0.00134541	0	4	884	4	4412	5.00697	0.0307056	0.0286513	1	628	2	3096	2.46639	0.425483	0.900131	0	644	7	3188	0	0.609652	0.403459
4:17887707:CAGA:C	LCORL	0.952792	0.0470447	0.948093	inframe_deletion	1.49891	0.2196	0.234553	0.00274602	0.000384074	8	868	15	4410	2.72482	0.0412079	0.037892	3	628	10	3082	1.47438	0.471318	0.924148	1	644	15	3176	0.327798	0.498579	0.316661
7:72985183:G:A	TBL2	0.0152884	0.952808	0.554224	missense_variant	1.78211	0.227506	0.0388518	0.000950226	2.7e-05	5	884	6	4272	4.04282	0.027335	0.00558306	1	626	7	2886	0.658128	1	0.793637	0	644	3	3124	0	1	0.77888
17:15469104:CTT:C	CDRT1	NA	NA	NA	frameshift_variant	0.65484	0.233596	0.286706	0.00529718	0.00251071	1	884	33	4406	0.150102	0.0340241	0.0367477	2	628	20	3096	0.491451	0.564952	0.95749	6	644	15	3184	1.98648	0.147778	0.14133
1:44069636:C:T	PTPRF	0.999999	5.36e-07	3.69284	missense_variant	0.601732	0.241021	0.133589	0.00412667	0.000719236	0	884	20	4410	0	0.0369356	0.0385666	2	624	17	3022	0.568452	0.758393	0.487712	4	644	12	3182	1.65078	0.328996	0.280281
5:108521939:A:G	FER	0.980547	0.019453	0.249511	missense_variant	1.98369	0.246782	0.0826689	0.00103139	0.000182282	4	884	2	4412	10.0182	0.00871108	0.0069672	0	628	4	3096	0	1	0.876691	0	644	4	3188	0	1	0.637218
6:74354306:G:A	SLC17A5	0.0625813	0.933408	0.359043	missense_variant	1.35054	0.247359	0.366333	0.0059652	0.000626656	13	884	32	4412	2.04262	0.0415435	0.0410792	4	628	21	3094	0.938032	1	0.203476	2	644	17	3188	0.58116	0.757226	0.60689
19:58058770:T:C	ZNF550	8.38e-10	0.0201185	-0.738314	missense_variant	0.606414	0.248504	0.128942	0.00273567	0.000364697	1	884	29	4412	0.171195	0.0485475	0.0569449	5	628	16	3096	1.54473	0.3811	0.568472	0	644	4	3188	0	1	0.688032
X:1752130:C:T	ASMT	9.37e-13	0.00508105	-1.85877	missense_variant	1.45433	0.254845	0.100455	0.00390135	0.000811688	8	884	15	4412	2.67633	0.0423388	0.0793721	2	628	14	3096	0.703393	1	0.811021	2	644	12	3188	0.824546	1	0.961954
17:17158201:T:C	COPS3	0.986866	0.013133	1.85386	missense_variant	0.548801	0.255191	0.306336	0.00278451	2.69e-05	0	884	21	4388	0	0.0369508	0.0343001	0	628	9	3080	0	0.372277	0.709326	4	644	6	3180	3.30482	0.0717619	0.0545552
19:37854549:C:T	HKR1	6.85e-09	0.233146	-1.55711	missense_variant	1.45316	0.256069	0.0420095	0.00534543	0.00127784	7	884	10	4412	3.5124	0.0146589	0.0128007	1	628	6	3094	0.820881	1	0.567998	4	644	25	3184	0.789796	0.806836	0.748754
5:63257483:C:T	HTR1A	0.914945	0.0843353	2.71739	missense_variant	1.50927	0.256516	0.115768	0.00349839	0.000185874	7	884	11	4412	3.19246	0.0206083	0.0305644	3	628	9	2852	1.51606	0.46327	0.265887	0	644	12	3144	0	0.238571	0.148865
1:85718340:G:A	C1orf52	0.34442	0.588393	0.482095	missense_variant	1.4773	0.25694	0.370586	0.00354483	0.00109569	8	884	16	4410	2.50741	0.047797	0.0648073	3	628	13	3094	1.13752	0.742664	0.566004	0	644	8	3186	0	0.366376	0.320248
7:147600763:C:A	CNTNAP2	0.00548175	0.994516	-0.708639	missense_variant	0.721744	0.273329	0.167749	0.00813337	0.000366569	3	870	49	4402	0.307438	0.0371049	0.0215063	6	628	19	3094	1.56096	0.417073	0.377941	4	638	22	3182	0.906269	1	0.958988
14:79423647:C:T	NRXN3	0.9996	0.000399964	4.12619	missense_variant	2.12759	0.273783	0.141882	0.00031393	4.48e-05	3	884	2	4412	7.50387	0.0355667	0.0276885	0	628	2	3096	0	1	0.712336	0	644	3	3188	0	1	0.79821
11:56020360:C:T	OR5T3	1.1e-05	0.101689	-2.276	missense_variant	2.12272	0.275087	0.344432	0.000808407	0.000364964	3	884	1	4410	15.0055	0.0162518	NA	0	628	3	3096	0	1	0.770352	0	644	3	3184	0	1	0.783734
15:65703478:G:A	IGDCC4	0.76751	0.232489	1.89337	missense_variant	1.42891	0.27701	0.270903	0.00233288	0.000528702	9	884	20	4412	2.2583	0.0461531	0.0584138	3	616	16	3078	0.936581	1	0.713416	0	640	6	3184	0	0.597812	0.454104
12:110231333:AG:A	TRPV4	7.79e-05	0.995152	3.23645	frameshift_variant	1.38953	0.278001	0.101735	0.00403587	0.000501846	9	884	19	4412	2.37766	0.0391005	0.0419595	1	628	10	3072	0.488435	0.702471	0.929243	4	644	21	3182	0.940772	1	0.976256
7:43594284:C:T	HECW1	0.999999	1.03e-06	3.54928	missense_variant	0.724158	0.278306	0.289824	0.009561	0.00127924	2	884	48	4412	0.206196	0.0119382	0.0158258	2	628	22	3088	0.445322	0.410625	0.767972	9	638	19	3170	2.37225	0.0395209	0.0342546
2:242541357:T:C	THAP4	0.927214	0.0726862	1.87021	missense_variant	1.75902	0.278928	0.458273	0.00162118	0.000364697	3	884	1	4354	14.8152	0.0167532	NA	0	626	3	3086	0	1	0.895362	2	644	10	3166	0.983181	1	0.78188
8:6302436:C:T	MCPH1	5.95e-18	0.00161091	-6.36987	missense_variant	0.707576	0.284431	0.0352546	0.00798206	0.001072	2	884	39	4412	0.254299	0.0362245	0.0122145	7	628	16	3094	2.16793	0.0925154	0.529357	2	644	22	3188	0.448383	0.410301	0.320837
16:56536314:C:T	BBS2	2.62e-10	0.861906	0.807273	missense_variant	1.57863	0.293137	0.0454793	0.00206297	0.000250847	5	884	5	4412	5.01153	0.015468	0.00770495	1	628	7	3096	0.703866	1	0.720953	1	644	10	3188	0.494321	0.702988	0.701467
22:30888485:G:A	SEC14L4	0.000152587	0.959274	0.121482	missense_variant	2.47623	0.294723	NA	0.000493362	5.8e-05	2	884	0	4410	Inf	0.0278565	NA	0	628	1	3096	0	1	NA	0	644	3	3188	0	1	0.859291
10:100155165:T:C	PYROXD2	3.05e-08	0.718462	-1.71584	missense_variant	2.47545	0.294848	NA	0.000313901	0	2	884	0	4412	Inf	0.0278355	NA	0	628	1	3096	0	1	NA	0	644	3	3186	0	1	0.785929
1:114340554:G:A	RSBN1	0.978932	0.0210674	2.70562	missense_variant	2.46324	0.297297	NA	0.000269179	6.55e-05	2	884	0	4410	Inf	0.0278565	NA	0	628	4	3086	0	1	0.917252	0	644	0	3186	NA	NA	NA
9:3829492:C:G	GLIS3	0.000226631	0.994692	-2.63662	missense_variant	2.46133	0.29744	0.474187	0.000313958	2.72e-05	2	882	0	4412	Inf	0.0277306	NA	0	628	2	3064	0	1	0.954329	0	644	2	3178	0	1	0.972515
17:33951431:G:A	AP2B1	0.9998	0.000199957	4.94521	missense_variant	1.29389	0.318876	0.0333532	0.00699865	0.000729927	12	882	24	4406	2.51778	0.0123076	0.00376028	4	628	19	3096	1.03812	1	0.314927	3	644	30	3188	0.492743	0.347612	0.302334
6:44201182:G:A	SLC29A1	0.94411	0.0558389	0.736836	missense_variant	1.38444	0.320067	0.0538067	0.00533632	0.00171037	7	884	9	4412	3.90343	0.0100424	0.00914163	2	628	14	3094	0.702936	1	0.776653	3	644	20	3188	0.741395	0.785153	0.695308
20:18576820:C:T	DTD1	0.25348	0.71283	1.01816	missense_variant	1.25744	0.328747	0.332074	0.00789238	0.00109369	15	884	38	4412	1.98662	0.0388776	0.0727247	2	628	24	3096	0.409015	0.294867	0.119298	6	644	29	3188	1.02443	1	0.819374
6:35477661:T:C	TULP1	0.910099	0.0898936	0.763326	missense_variant	1.23492	0.329679	0.0581938	0.00941704	0.00256316	18	884	48	4412	1.88937	0.0292171	0.0070539	6	628	39	3036	0.741338	0.689709	0.942298	3	644	21	3178	0.703647	0.785529	0.719976
11:49214380:G:C	FOLH1	0.106957	0.892974	2.79172	missense_variant	0.769481	0.33125	0.343035	0.00762704	0.00301079	3	882	59	4410	0.251732	0.0091184	0.0140401	7	624	26	3082	1.33338	0.483902	0.305303	6	644	18	3160	1.64133	0.277406	0.258361
13:27333412:C:T	GPR12	0.840173	0.15618	2.6682	missense_variant	0.757575	0.335836	0.134341	0.00990596	0.000365097	0	884	33	4196	0	0.00406271	0.00190517	5	618	22	3004	1.10559	0.798155	0.428869	9	640	34	3114	1.29197	0.538793	0.399833
4:83838646:G:C	THAP9	3.35e-07	0.918655	0.755912	missense_variant	1.21938	0.350033	0.387385	0.00966292	0.000548647	16	884	42	4406	1.91491	0.0328381	0.0456359	10	628	41	3096	1.20561	0.573203	0.278055	2	644	31	3178	0.316312	0.105576	0.0724345
9:133928273:GC:G	LAMC3	1.35e-08	0.999313	-0.421867	frameshift_variant	1.26879	0.356335	0.147526	0.00602031	0.000182482	15	880	39	4402	1.93978	0.040861	0.0159744	2	594	17	2938	0.580562	0.757219	0.840845	2	628	19	3160	0.52824	0.559406	0.458503
1:232941167:C:G	MAP10	4.82e-11	0.0508386	-0.471251	missense_variant	1.41591	0.357478	0.104932	0.00193589	0.00055371	7	874	13	4412	2.73129	0.035429	0.0270611	1	602	11	2960	0.446148	0.703482	0.789469	1	608	8	3126	0.64216	1	0.948817
17:28772964:C:A	CPD	0.27046	0.72954	2.39019	stop_gained	1.86119	0.358701	0.487922	0.000807392	0	3	884	2	4412	7.50387	0.0355667	NA	0	628	2	3096	0	1	0.681157	0	644	4	3188	0	1	0.716561
1:175105998:C:T	TNN	2.59e-10	0.962789	-0.895306	missense_variant	1.8566	0.360832	NA	0.000897263	0.000116804	2	884	0	4412	Inf	0.0278355	NA	0	628	1	3096	0	1	NA	1	644	7	3184	0.705902	1	0.950242
5:71493209:G:A	MAP1B	0.999986	1.38e-05	2.24102	missense_variant	0.620079	0.368044	0.34671	0.00192842	0.000214942	0	884	21	4412	0	0.0369431	0.0321381	3	628	9	3096	1.64614	0.438134	0.367087	1	644	2	3188	2.47662	0.424282	0.367947
6:146126163:G:A	FBXO30	0.979399	0.0205966	0.517328	missense_variant	1.37369	0.375331	0.13968	0.00423042	0.0020095	8	884	14	4380	2.84707	0.0216327	0.0212411	1	628	8	3088	0.614106	1	0.8974	1	644	14	3176	0.351321	0.490619	0.396496
14:31358918:G:T	COCH	0.00073188	0.977187	0.529212	missense_variant	1.28255	0.376295	0.341737	0.00484392	0.000182482	12	884	25	4412	2.41434	0.0234836	0.0349829	1	628	24	3096	0.204197	0.106351	0.0318729	3	644	13	3188	1.14297	0.741815	0.694693
18:50866203:A:T	DCC	0.999998	2.16e-06	0.149129	missense_variant	1.65608	0.38238	0.122043	0.000852018	0.000182682	4	884	5	4412	4.00487	0.04811	0.0375247	0	628	4	3094	0	1	0.992959	0	644	3	3188	0	1	0.765504
22:50900742:C:A	SBF1	0.969518	0.0304818	1.38983	missense_variant	1.44813	0.389866	0.0693288	0.00257476	0.000182548	5	884	6	4294	4.06366	0.0268692	0.0231365	1	608	11	3058	0.45642	0.703427	0.943857	1	634	7	3162	0.712087	1	0.971941
5:72469919:C:T	TMEM174	0.0136617	0.63954	-1.58449	missense_variant	1.48753	0.393923	0.0482823	0.00215247	0.000547246	4	884	5	4412	4.00487	0.04811	0.0175325	1	628	8	3094	0.615302	1	0.791941	1	644	7	3188	0.70679	1	0.996587
19:36275163:C:T	ARHGAP33	0.657847	0.342153	1.6374	missense_variant	1.32742	0.405246	0.0848298	0.00549203	0.000922509	6	884	8	4412	3.76063	0.0190692	0.0427713	1	628	9	3080	0.54429	1	0.770247	4	644	24	3176	0.820874	1	0.88011
19:7535126:C:T	ARHGEF18	0.948034	0.0519659	1.76755	missense_variant	1.23542	0.414269	0.123623	0.00841781	0.00191498	12	874	29	4412	2.10367	0.0346715	0.0351381	3	626	13	2272	0.83682	1	0.660378	4	636	29	2982	0.644549	0.498248	0.423899
1:235577815:A:G	TBCE	7.15e-06	0.971903	0.46746	missense_variant	0.745978	0.414338	0.377753	0.00538165	0.0023714	1	884	30	4412	0.165451	0.0495141	0.0810711	6	628	18	2998	1.59676	0.287265	0.197328	2	644	11	3172	0.895254	1	0.836095
15:90764946:A:AT	SEMA4B	0.00378005	0.994041	0.575813	frameshift_variant	1.97694	0.414839	0.493539	0.000403587	1.79e-05	2	884	0	4412	Inf	0.0278355	NA	0	628	2	3084	0	1	0.722587	0	644	3	3186	0	1	0.709073
8:22005885:G:A	LGI3	5.93e-05	0.874309	0.689279	missense_variant	1.28973	0.415054	0.361607	0.0049945	0.000917095	10	876	19	4266	2.58065	0.0219067	0.0737581	3	582	14	3028	1.11547	0.746688	0.367976	0	594	18	3092	0	0.0982909	0.0542126
5:149775887:G:A	TCOF1	0.953516	0.0464845	-1.15518	missense_variant	1.94783	0.424357	NA	0.00058296	5.96e-05	2	884	0	4412	Inf	0.0278355	NA	0	628	1	2910	0	1	NA	0	644	4	3156	0	1	0.629799
14:106053926:A:C	IGHA2	NA	NA	NA	missense_variant	0.75357	0.431875	0.143696	0.0043498	0.000184026	1	868	29	4386	0.17332	0.0487672	0.035524	5	622	9	2806	2.51745	0.153105	0.42234	3	636	20	3098	0.729441	0.784764	0.788489
19:53209058:CTA:C	ZNF611	6.02e-15	0.000964122	-2.32557	frameshift_variant	1.26552	0.432901	0.279023	0.00458427	0.000547645	12	884	26	4412	2.32098	0.0254734	0.129687	1	628	15	3090	0.327019	0.498803	0.0499578	1	644	14	3186	0.352431	0.490526	0.360883
1:203708783:A:T	ATP2B4	0.870474	0.129526	2.45995	missense_variant	0.688666	0.434971	0.372553	0.00242152	0.000729395	0	884	20	4412	0	0.0369493	0.0172666	2	628	12	3096	0.821127	1	0.649545	3	644	4	3188	3.72362	0.0975589	0.0804654
20:46264331:G:A	NCOA3	0.999893	0.000107247	-0.505372	missense_variant	1.41884	0.450136	0.178375	0.00242152	0.000729661	5	884	7	4412	3.57834	0.0363902	0.0439583	0	628	6	3096	0	0.597835	0.60873	1	644	8	3188	0.618264	1	0.865023
11:73789612:T:C	C2CD3	2.02e-09	0.999996	-0.460394	missense_variant	1.41821	0.450719	0.103163	0.00165919	0.000182482	5	884	7	4412	3.57834	0.0363902	0.0189915	1	628	8	3096	0.615701	1	0.783704	0	644	6	3188	0	0.597826	0.478685
19:39009860:C:T	RYR1	0.227248	0.772752	4.59882	missense_variant	1.32305	0.482639	0.107047	0.00394796	0.000729927	5	884	6	4410	4.1736	0.0245626	0.0329665	0	628	1	3096	0	1	NA	3	644	23	3184	0.643287	0.605386	0.558019
9:106876980:A:G	SMC2	0.99807	0.0019302	-0.155434	missense_variant	1.19457	0.488276	0.0833403	0.00862921	0.00240296	9	876	18	4406	2.52989	0.0326571	0.044595	3	626	26	3086	0.566812	0.459759	0.858813	7	644	35	3180	0.987444	1	0.996345
20:60908497:G:A	LAMA5	0.999989	1.09e-05	-2.11069	missense_variant	0.784337	0.497601	0.221956	0.00601476	0.00226821	0	882	25	4410	0	0.0150076	0.0188015	4	488	12	2336	1.60024	0.501907	0.313933	5	512	23	2954	1.25665	0.594313	0.53125
17:19316037:C:T	RNF112	0.010731	0.977838	1.52887	missense_variant	1.25781	0.518562	0.197113	0.00359066	0.000566598	8	882	10	4410	4.02595	0.00525928	0.00087826	2	610	15	2724	0.594162	0.753364	0.410672	0	634	13	3124	0	0.143384	0.116033
1:154997039:G:A	DCST2	1.34e-08	0.929648	-1.13624	stop_gained	1.37723	0.526834	0.225915	0.00107759	0.000185667	4	884	5	4412	4.00487	0.04811	0.0600593	1	628	7	3092	0.702954	1	0.986442	0	644	6	3188	0	0.597826	0.417386
18:13438324:A:G	LDLRAD4	0.719189	0.277082	1.35435	missense_variant	1.15459	0.536689	0.492082	0.00735426	0.000182282	4	884	54	4412	0.366882	0.0495159	0.0284509	12	628	28	3096	2.13399	0.0331817	0.315384	7	644	17	3188	2.04935	0.105705	0.106527
12:120616465:G:A	GCN1L1	1	2.85e-10	5.3404	missense_variant	1.65479	0.537133	0.374695	0.000313901	6.54e-05	2	884	0	4412	Inf	0.0278355	NA	0	626	2	3096	0	1	0.97448	0	642	4	3188	0	1	0.630913
6:32038079:G:T	TNXB	0.732107	0.264643	2.9222	missense_variant	0.819852	0.562305	0.139119	0.00601544	0.00147005	0	878	32	4412	0	0.00654397	0.00180341	7	624	14	2976	2.39957	0.0751635	0.126465	3	638	14	3154	1.05961	1	0.86171
12:94702659:C:T	CCDC41	4.24e-07	0.98606	-0.866211	missense_variant	1.19531	0.564619	0.310563	0.00345601	0.000549249	12	884	22	4408	2.74277	0.00864262	0.0164344	1	628	23	3096	0.213144	0.106358	0.456027	0	644	9	3186	0	0.371907	0.24107
17:16612869:CA:C	CCDC144A	NA	NA	NA	frameshift_variant	1.24653	0.577032	0.163927	0.00451549	0.000188893	6	856	10	4412	3.10637	0.033552	0.0227355	2	628	5	3064	1.95431	0.339862	0.271634	0	644	17	3144	0	0.0961854	0.0521719
14:64682978:C:T	SYNE2	3.1e-08	1	-3.68108	missense_variant	1.14981	0.585052	0.386868	0.00722362	0.00349995	13	884	34	4404	1.91796	0.0499548	0.102943	4	628	24	3096	0.820554	1	0.747453	2	644	24	3182	0.409985	0.294916	0.28558
12:56231008:C:T	MMP19	2.77e-13	0.0176399	-0.643048	missense_variant	1.17351	0.604907	0.340589	0.0038565	0.000182349	10	884	21	4412	2.39189	0.0281452	0.0153255	3	628	24	3096	0.614471	0.606469	0.406748	0	644	10	3188	0	0.38694	0.203456
7:48349643:G:A	ABCA13	2.06e-71	1.13e-11	-4.59277	missense_variant	1.15115	0.648462	0.387458	0.00600897	0.002374	0	884	26	4412	0	0.0150724	0.0148295	5	628	17	3088	1.44965	0.402652	0.276042	8	644	13	3188	3.07086	0.0160702	0.0211756
19:44536189:A:G	ZNF222	4.52e-09	0.0535622	-0.99356	missense_variant	1.11616	0.674642	0.320315	0.00928251	0.00365526	11	884	24	4412	2.30328	0.0362421	0.0370754	3	628	25	3092	0.588937	0.610416	0.406462	4	644	31	3188	0.636559	0.500106	0.440856
17:19316086:C:A	RNF112	0.010731	0.977838	1.52887	missense_variant	0.868689	0.682761	0.368707	0.0051704	0.000702696	1	872	32	4398	0.156674	0.032784	0.0623978	3	608	11	2654	1.19133	0.73363	0.269344	6	626	13	3120	2.31224	0.113479	0.0820774
1:36297090:A:T	AGO4	0.993238	0.00676196	3.91403	missense_variant	1.16754	0.693783	0.234278	0.00251121	0.000182548	6	884	10	4412	3.00735	0.0378048	0.0357401	0	628	11	3096	0	0.229389	0.295062	2	644	13	3188	0.760894	1	0.918901
12:51279068:A:T	TMPRSS12	0.00231805	0.739467	-0.161219	missense_variant	1.12562	0.712278	0.423819	0.00535168	0.000553301	0	870	21	4404	0	0.0369907	0.0330294	7	628	17	3084	2.03321	0.164736	0.282947	5	644	15	3180	1.65076	0.363304	0.283554
4:125593633:G:C	ANKRD50	0.990187	0.00981271	0.707617	missense_variant	1.15591	0.729994	0.400791	0.00244477	0.000186846	6	876	7	4410	4.33623	0.0122135	0.0101439	1	624	16	3050	0.304438	0.336283	0.0871795	0	636	7	3160	0	0.609397	0.385371
2:72406471:T:C	EXOC6B	0.375635	0.62436	1.4986	missense_variant	0.945818	0.843708	0.214716	0.00708361	0.0028528	12	880	28	4412	2.1642	0.0313397	0.0766991	3	600	29	2944	0.505193	0.344953	0.204045	0	634	21	3022	0	0.037366	0.0213191
17:74563621:T:G	ST6GALNAC2	1.42e-06	0.363625	0.0250436	missense_variant	1.07103	0.844305	0.432858	0.00443946	0.000912076	9	884	18	4412	2.51027	0.0334027	0.0471798	1	628	10	2994	0.475997	0.701601	0.949713	0	644	18	3174	0	0.057356	0.0374755
6:21595968:C:G	SOX4	0.371604	0.572128	3.92865	missense_variant	1.05429	0.848325	0.387232	0.0059626	0.00073692	12	864	28	4410	2.20382	0.0294014	0.0709902	3	616	24	2690	0.543726	0.456454	0.223144	1	630	21	3080	0.231639	0.156314	0.146187
4:39512403:G:A	UGDH	0.000175211	0.870167	2.20162	missense_variant	1.02028	0.943724	0.343858	0.00744461	0.000911411	2	884	42	4412	0.235974	0.0249805	0.0462131	9	628	16	3096	2.79772	0.0262947	0.332136	4	644	15	3188	1.32198	0.54555	0.51946
16:4516238:T:C	NMRAL1	0.0183051	0.88108	-1.2167	missense_variant	NA	NA	NA	4.48e-05	0	2	884	0	4412	Inf	0.0278355	0.100794	1	628	0	3070	Inf	0.169822	NA	0	644	0	3186	NA	NA	NA
17:6690140:C:G	FBXO39	0.019484	0.88701	0.064686	missense_variant	NA	NA	0.00791012	9e-05	0	3	884	0	4412	Inf	0.0046375	0.0267968	3	628	0	3088	Inf	0.00480756	0.264282	0	644	0	3170	NA	NA	NA
X:154280000:T:C	FUNDC2	0.82767	0.167886	0.22399	stop_lost	NA	NA	NA	0.000121773	0	2	876	0	4412	Inf	0.0274165	NA	0	628	0	3086	NA	NA	NA	1	642	0	3174	Inf	0.168239	NA
