# Supplementary material for: Contribution of rare and common variants to intellectual disability in a sub-isolate of Northern Finland
Source: Nat Commun. 2019 Jan 24;10:410. doi: 10.1038/s41467-018-08262-y (PMC6345990; doi:10.1038/s41467-018-08262-y)
Supplement: Supplementary file 9 — Supplementary Data 6 [file 41467_2018_8262_MOESM9_ESM.xlsx]

## Sheet: Sheet1
var	gene	Known disease	Known inheritance	ExAC pLI	ExAC pRecessive	ExAC mis_z	MH meta-pvalue	RAFT meta p-value	GNOMAD AF FIN	GNOMAD non-FIN popmax	most_severe	Case hom. alt.	case het.	case hom ref.	Control hom alt.	Control het.	Control hom. Ref.	OR	Fisher p-value	RAFT p-value	Case hom. alt.	case het.	case hom ref.	Control hom alt.	Control het.	Control hom. Ref.	OR	Fisher p-value	RAFT p-value	Case hom. alt.	case het.	case hom ref.	Control hom alt.	Control het.	Control hom. Ref.	OR	Fisher p-value	RAFT p-value
12:94243956:G:A	CRADD	#N/A	#N/A	0.724602	0.259814	-0.250372	0.000138105	5.01e-08	0.00601005	0.000915416	missense_variant	3	3	434	0	34	2172	Inf	0.00457209	1.86e-06	1	9	298	0	20	1499	Inf	0.168582	0.00930456	0	0	321	0	11	1580	NA	NA	NA
7:81374424:G:C	HGF	#N/A	#N/A	0.999139	0.000860532	2.14884	0.0275653	1.34e-05	0.00112319	0.000548045	missense_variant	1	0	441	0	11	2184	Inf	0.167615	0.00320209	1	1	312	0	4	1543	Inf	0.168726	0.00253993	0	1	321	0	1	1589	NA	NA	NA
12:15784582:T:C	EPS8	#N/A	#N/A	0.992718	0.00728229	-0.432651	0.0268694	0.000128146	0.00903261	0.00129534	missense_variant	2	14	417	0	30	2176	Inf	0.0268694	0.000128146	0	12	300	0	21	1517	NA	NA	NA	0	5	316	0	23	1563	NA	NA	NA
1:220236134:C:T	BPNT1	#N/A	#N/A	0.000735842	0.908575	1.00281	0.0278092	0.000133859	0.0106726	0.0048342	missense_variant	2	7	433	0	30	2176	Inf	0.0278092	0.000133859	0	3	311	0	17	1531	NA	NA	NA	0	4	318	0	34	1560	NA	NA	NA
7:1520077:T:C	INTS1	#N/A	#N/A	0.135493	0.864507	1.32807	0.00450449	0.000194765	0.0129508	0.00304878	missense_variant	3	13	421	0	73	2131	Inf	0.00450449	0.000194765	0	12	302	0	41	1417	NA	NA	NA	0	8	314	0	29	1545	NA	NA	NA
2:95753239:A:G	MRPS5	#N/A	#N/A	0.0176637	0.976763	-0.259946	0.0278092	0.000287911	0.00986547	0.00455705	missense_variant	2	4	436	0	36	2170	Inf	0.0278092	0.000287911	0	4	310	0	15	1533	NA	NA	NA	0	7	315	0	36	1558	NA	NA	NA
8:131072829:T:C	ASAP1	#N/A	#N/A	0.99998	1.96e-05	3.04211	0.00677916	0.000453117	0.0103196	0.00485256	missense_variant	1	11	425	1	45	2160	5.05284	0.303399	0.201168	2	11	301	0	37	1478	Inf	0.0293957	0.00076705	1	10	311	1	25	1526	4.82589	0.314202	0.211541
10:123844296:C:A	TACC2	#N/A	#N/A	5.33e-18	0.875028	-1.20038	0.0278092	0.00105499	0.0132311	0.00110011	missense_variant	2	16	424	0	49	2157	Inf	0.0278092	0.00105499	0	4	310	0	44	1270	NA	NA	NA	0	8	314	0	42	1517	NA	NA	NA
19:43421919:C:T	PSG6	#N/A	#N/A	9.27e-09	0.150711	-3.46088	0.00142896	0.00191529	0.0245385	0.00292291	missense_variant	1	20	421	1	84	2107	4.96389	0.307506	0.20512	1	21	291	0	65	1480	Inf	0.168461	0.127586	2	11	308	0	85	1503	Inf	0.0282014	0.0212713
1:155028692:C:T	ADAM15	#N/A	#N/A	6.76e-11	0.94987	0.699073	0.0284528	0.00210669	0.00868542	0.00237313	missense_variant	1	12	429	0	49	2084	Inf	0.17165	0.0483803	1	11	298	0	37	1504	Inf	0.167477	0.0357839	0	5	315	0	22	1561	NA	NA	NA
18:14542688:G:A	POTEC	#N/A	#N/A	0.109686	0.882587	2.48018	0.00196349	0.00210676	0.0186099	0.00625526	missense_variant	2	17	423	0	84	2122	Inf	0.0278092	0.0101044	1	19	294	0	73	1475	Inf	0.168636	0.165096	0	12	310	0	55	1539	NA	NA	NA
21:19651329:G:C	TMPRSS15	#N/A	#N/A	4.13e-18	0.0340222	-2.53635	0.00204335	0.0026649	0.017341	0.00630798	missense_variant	1	17	423	0	82	2124	Inf	0.166604	0.141831	2	8	304	0	69	1468	Inf	0.0287009	0.00984615	0	15	307	0	48	1537	NA	NA	NA
17:33749758:A:G	SLFN12	#N/A	#N/A	2.01e-08	0.125144	-0.627174	0.123637	0.00350646	0.00767091	0.00325234	missense_variant	1	5	436	0	29	2177	Inf	0.166918	0.0138402	1	3	310	1	10	1535	4.92994	0.309211	0.206661	0	5	317	0	22	1571	NA	NA	NA
15:60789800:T:C	RORA	#N/A	#N/A	0.995499	0.00450137	2.85716	0.027316	0.00402691	0.0102288	0.000914077	missense_variant	1	7	434	0	68	2138	Inf	0.166918	0.0935413	1	10	303	0	36	1512	Inf	0.168636	0.0338083	0	12	310	0	30	1564	NA	NA	NA
11:6023849:C:T	OR56A4	#N/A	#N/A	0.300997	0.60999	-0.740334	0.0278092	0.0044473	0.016864	0.00182349	missense_variant	2	19	421	0	69	2137	Inf	0.0278092	0.0044473	0	8	306	0	54	1494	NA	NA	NA	0	10	312	0	56	1538	NA	NA	NA
5:150028773:G:T	SYNPO	#N/A	#N/A	0.969532	0.0304569	1.21532	0.122951	0.00449653	0.00861837	0.000365097	missense_variant	1	7	433	0	33	2166	Inf	0.167045	0.0185423	0	3	311	0	14	1532	NA	NA	NA	1	8	313	1	33	1558	4.95036	0.308239	0.205737
2:127808410:G:A	BIN1	#N/A	#N/A	0.287754	0.712014	2.16837	0.0209186	0.00564285	0.0178475	0.00109529	missense_variant	1	19	422	0	86	2120	Inf	0.166918	0.158099	2	16	296	1	49	1320	8.7599	0.0911676	0.0235532	0	11	311	0	43	1525	NA	NA	NA
11:3681309:G:A	ART1	#N/A	#N/A	6.52e-09	0.0660988	-1.74699	0.0237095	0.0056736	0.0163517	0.00368324	missense_variant	1	16	420	0	65	2131	Inf	0.16597	0.084272	1	13	257	0	46	1400	Inf	0.157833	0.0576488	0	8	260	0	50	1493	NA	NA	NA
6:25921263:C:T	SLC17A2	#N/A	#N/A	0.0135462	0.978264	0.71596	0.0454693	0.00578039	0.0139474	0.00164054	missense_variant	2	7	433	2	51	2152	5.00243	0.132251	0.0721696	0	10	304	0	33	1515	NA	NA	NA	1	8	313	0	52	1541	Inf	0.168146	0.0745388
19:56424477:TC:T	NLRP13	#N/A	#N/A	1.07e-07	0.916268	-2.95481	0.0271377	0.00607295	0.0165037	0.00127737	frameshift_variant	1	13	428	0	60	2146	Inf	0.166918	0.0706025	0	15	299	0	37	1511	NA	NA	NA	1	6	315	0	54	1540	Inf	0.168058	0.0810232
4:265663:T:A	ZNF732	#N/A	#N/A	6.51e-10	0.0173556	-3.06736	0.00759772	0.00612953	0.0392325	0.00384475	missense_variant	2	22	418	2	147	2029	4.9411	0.13465	0.121037	3	23	286	1	100	1442	14.9408	0.0165177	0.00506377	0	29	292	1	131	1446	0	1	1
8:17612739:G:C	MTUS1	#N/A	#N/A	0.000100588	0.999224	-8.38707	0.027316	0.00673603	0.0146254	0.00200803	missense_variant	1	16	425	0	66	2140	Inf	0.166918	0.0874747	1	8	305	0	50	1498	Inf	0.168636	0.0707693	0	6	316	0	50	1544	NA	NA	NA
6:10751389:G:T	TMEM14B	#N/A	#N/A	4.55e-05	0.22093	-0.65129	0.0464711	0.00859604	0.02108	0.00572922	missense_variant	1	26	415	1	103	2101	4.99336	0.306133	0.257035	1	23	290	1	61	1486	4.93633	0.308909	0.206371	1	14	307	0	52	1542	Inf	0.168058	0.074431
4:436848:T:C	ZNF721	#N/A	#N/A	2.45e-09	0.0714227	-2.7632	0.0164303	0.00934022	0.0407092	0.00438757	missense_variant	2	26	414	3	153	2050	3.33576	0.196609	0.155919	3	25	286	1	107	1437	14.8643	0.0167196	0.00747659	0	29	293	1	138	1453	0	1	1
2:75115134:G:A	HK2	#N/A	#N/A	0.00716554	0.992659	2.18922	0.123393	0.00941142	0.0103139	0.00109369	missense_variant	1	3	438	0	49	2157	Inf	0.166918	0.0447654	1	13	300	1	36	1511	4.93633	0.308909	0.206371	0	3	319	0	29	1565	NA	NA	NA
1:171251421:A:T	FMO1	#N/A	#N/A	7.62e-06	0.895931	-0.478929	0.0537948	0.0106197	0.0310983	0.00421554	missense_variant	2	35	405	3	144	2059	3.33576	0.196609	0.155919	2	22	290	2	97	1448	4.94574	0.13463	0.0738476	1	20	301	2	82	1509	2.4766	0.424556	0.430878
1:1390852:C:T	ATAD3C	#N/A	#N/A	0.000157783	0.855322	-0.441806	0.190007	0.0109849	0.0121038	0.00313306	missense_variant	1	4	433	0	42	2162	Inf	0.165783	0.0313899	0	3	202	0	21	1476	NA	NA	NA	1	6	242	2	57	1495	3.12619	0.359897	0.338062
14:50117066:A:G	POLE2	#N/A	#N/A	0.000313786	0.996487	0.426411	0.0181538	0.0126861	0.0287805	0.00644718	missense_variant	2	45	395	2	146	2058	5.0047	0.132163	0.112664	1	27	286	0	100	1447	Inf	0.168726	0.328104	1	17	304	1	66	1527	4.95659	0.307946	0.205454
22:19217422:C:T	CLTCL1	#N/A	#N/A	1.63e-26	0.000522966	-1.19469	0.11784	0.0128698	0.0141774	0.00357415	missense_variant	1	15	413	1	74	2128	5.14016	0.299473	0.197416	1	11	302	0	44	1491	Inf	0.169822	0.0541234	0	12	310	0	43	1539	NA	NA	NA
2:220421310:G:A	OBSL1	3-M SYNDROME 2	biallelic	6.13e-13	0.931506	1.13843	0.122166	0.0152967	0.0149327	0.00164294	missense_variant	1	19	422	1	76	2129	4.99562	0.306028	0.203685	0	12	302	0	22	1513	NA	NA	NA	1	10	311	0	49	1541	Inf	0.16841	0.0654962
4:435734:T:C	ZNF721	#N/A	#N/A	2.45e-09	0.0714227	-2.7632	0.0316579	0.0153195	0.0405272	0.00438116	missense_variant	2	26	414	4	150	2041	2.48864	0.265437	0.263335	3	25	286	1	107	1440	14.8931	0.0166427	0.00739291	0	29	293	1	138	1450	0	1	1
19:50958794:T:C	MYBPC2	#N/A	#N/A	2.03e-14	0.179534	-0.28215	0.0408675	0.017735	0.0334649	0.00328587	missense_variant	2	25	415	1	138	2064	9.99621	0.0743368	0.0840738	1	27	286	1	91	1450	4.91718	0.309816	0.294443	1	20	301	2	96	1496	2.47816	0.424373	0.430597
11:75316980:C:A	MAP6	#N/A	#N/A	0.0484717	0.923645	3.66058	0.0742315	0.0179523	0.0126514	0.00146306	missense_variant	2	17	423	1	69	2135	10.0058	0.0742315	0.0179523	0	9	305	0	51	1497	NA	NA	NA	0	10	312	0	30	1562	NA	NA	NA
9:73151387:C:T	TRPM3	#N/A	#N/A	0.000131827	0.999868	3.17357	0.122309	0.0191194	0.01713	0.00455872	missense_variant	1	18	423	1	81	2124	4.99562	0.306028	0.203685	1	17	296	0	55	1493	Inf	0.168636	0.0876825	0	13	309	0	42	1552	NA	NA	NA
2:27677498:C:A	IFT172	MAINZER-SALDINO SYNDROME	biallelic	3.74e-16	0.999984	0.0878446	0.0468592	0.0198585	0.0186099	0.00783813	missense_variant	1	23	418	0	104	2102	Inf	0.166918	0.24021	1	23	289	1	85	1455	4.92972	0.309222	0.255906	1	9	312	1	42	1549	4.95036	0.308239	0.205737
1:12921581:C:T	PRAMEF2	#N/A	#N/A	0.0003963	0.601133	-0.970014	0.0685008	0.0224529	0.024926	0.00936127	missense_variant	2	18	405	1	90	2105	10.3619	0.0702475	0.0167049	0	16	283	4	57	1442	0	1	0.0306273	2	15	283	0	51	1473	Inf	0.0269762	0.00260816
5:179407158:T:C	RNF130	#N/A	#N/A	0.954469	0.0455006	2.27634	0.16833	0.0242396	0.0389686	0.00908912	missense_variant	2	36	404	4	203	1999	2.50114	0.263756	0.379068	3	29	282	2	105	1441	7.44405	0.0364341	0.00896951	0	32	290	4	111	1479	0	1	1
5:149771660:T:G	TCOF1	#N/A	#N/A	0.953516	0.0464845	-1.15518	0.122492	0.0243517	0.0186996	0.0020051	missense_variant	1	21	420	1	96	2109	4.99562	0.306028	0.222458	1	22	291	0	60	1485	Inf	0.168908	0.107065	0	6	316	0	53	1540	NA	NA	NA
16:84089622:C:T	MBTPS1	#N/A	#N/A	0.0339823	0.966014	-1.54896	0.0739166	0.0245859	0.0246188	0.00816751	missense_variant	2	13	426	1	100	2105	10.0303	0.0739166	0.0245859	0	11	303	0	68	1475	NA	NA	NA	0	13	309	0	88	1505	NA	NA	NA
11:70336479:C:T	SHANK2	SUSCEPTIBILITY TO AUTISM TYPE 17	monoallelic	0.999809	0.000191199	3.34163	0.742155	0.0251379	0.0201399	0.00820569	missense_variant	1	15	426	1	76	2129	4.99562	0.306028	0.203685	0	6	308	1	50	1491	0	1	0.137388	0	9	312	4	60	1529	0	1	0.000306402
X:23410887:C:T	PTCHD1	AUTISM/ID	hemizygous	0.936349	0.0633053	2.4218	0.0273638	NA	0.000243368	2.51e-05	missense_variant	1	0	441	0	1	2202	Inf	0.167108	NA	0	1	313	0	0	1533	NA	NA	NA	1	0	321	0	0	1588	Inf	0.168586	NA
9:15214237:T:G	TTC39B	#N/A	#N/A	7.29e-10	0.633431	-1.28646	0.124144	0.0275764	0.0223773	0.00942938	missense_variant	2	10	430	0	86	2093	Inf	0.0283852	0.0117397	0	6	308	0	56	1489	NA	NA	NA	0	19	302	1	82	1505	0	1	1
2:43814095:G:A	THADA	#N/A	#N/A	1.44e-22	0.0561822	-5.59394	0.179894	0.0305806	0.0213549	0.00366569	missense_variant	1	25	416	3	113	2090	1.66477	0.518548	0.639053	2	19	293	1	74	1458	9.80164	0.0767271	0.0187297	0	10	312	0	55	1538	NA	NA	NA
4:106861764:G:C	NPNT	#N/A	#N/A	0.000490808	0.991297	-1.14057	0.0459316	0.0315882	0.0234165	0.00310673	missense_variant	2	25	415	1	105	2100	10.0107	0.074179	0.0297481	1	11	302	0	89	1459	Inf	0.168636	0.255101	0	14	308	1	56	1537	0	1	0.786027
13:32776604:G:A	FRY	#N/A	#N/A	1	1.94e-13	4.39671	0.0382408	0.0319987	0.0486634	0.00972197	missense_variant	1	47	394	4	203	1999	1.24819	1	1	2	23	289	2	130	1416	4.94894	0.134503	0.145312	3	27	292	3	149	1442	4.98139	0.0633401	0.0509381
17:27998978:C:T	SSH2	#N/A	#N/A	0.999801	0.000199438	1.67425	0.0463771	0.0330239	0.0243705	0.00146199	missense_variant	1	24	417	1	103	2102	4.99562	0.306028	0.25679	0	12	302	1	72	1470	0	1	0.599247	2	13	307	0	72	1520	Inf	0.0282296	0.0106877
2:219679475:G:T	CYP27A1	#N/A	#N/A	7.05e-10	0.227233	0.23801	0.267181	0.0336986	0.01778	0.00547645	missense_variant	1	11	428	0	64	2119	Inf	0.167747	0.0831804	0	6	308	0	49	1492	NA	NA	NA	1	11	309	2	56	1530	2.47653	0.424566	0.430892
10:1054898:G:A	GTPBP4	#N/A	#N/A	0.99962	0.000380151	-0.788177	0.0751378	0.0342254	0.0265237	0.00346589	missense_variant	2	33	407	2	131	2066	4.9888	0.132778	0.0774564	2	26	286	1	86	1461	9.89767	0.0755729	0.0283566	0	16	306	2	70	1522	0	1	0.368303
22:51065287:G:A	ARSA	ARYLSULFATASE A DEFICIENCY	biallelic	1.78e-05	0.653234	-0.0269779	0.0505177	0.0359936	0.0279224	0.00364964	missense_variant	1	22	419	0	109	2095	Inf	0.167045	0.266512	0	15	299	1	73	1353	0	1	0.841993	2	17	303	1	87	1485	9.80659	0.0766594	0.0292677
2:233272095:A:T	ALPPL2	#N/A	#N/A	2.88e-06	0.499371	1.49404	0.0778545	0.0375092	0.025258	0.00550357	missense_variant	1	26	413	1	135	2069	5.01608	0.305083	0.440716	3	39	272	4	94	1427	3.66436	0.101211	0.0645979	0	14	307	0	79	1514	NA	NA	NA
10:129904087:A:G	MKI67	#N/A	#N/A	1.88e-13	0.999258	-3.1608	0.991879	0.0377609	0.0300081	0.00529004	missense_variant	1	26	415	2	139	2065	2.49774	0.421952	0.4927	0	16	298	1	122	1425	0	1	1	0	10	312	5	100	1489	0	0.59688	4.98e-05
1:183520048:A:T	SMG7	#N/A	#N/A	0.999983	1.7e-05	1.4	0.027316	0.0385491	0.0248946	0.00109729	missense_variant	1	29	412	0	110	2096	Inf	0.166918	0.271298	1	17	296	0	70	1478	Inf	0.168636	0.150401	0	19	303	0	82	1512	NA	NA	NA
2:210558134:G:T	MAP2	#N/A	#N/A	0.999945	5.53e-05	-0.421227	0.122748	0.0389221	0.0203449	0.00968534	missense_variant	1	20	421	0	99	2107	Inf	0.166918	0.215711	0	12	302	0	67	1474	NA	NA	NA	1	12	309	1	49	1543	4.95347	0.308092	0.205597
18:7042222:G:A	LAMA1	CEREBELLAR DYSPLASIA WITH CYSTS WITH OR WITHOUT RETINAL DYSTROPHY	biallelic	1.26e-20	0.999999	-1.14306	0.10706	0.0397589	0.0326345	0.00335071	missense_variant	2	22	418	1	148	2057	10.0107	0.074179	0.108374	1	31	261	4	89	1432	1.30202	0.585122	0.800651	1	16	278	1	94	1460	5.27856	0.293564	0.288512
6:53517073:T:C	KLHL31	#N/A	#N/A	0.06759	0.915481	1.78361	0.269427	0.0404865	0.0234923	0.00273823	missense_variant	1	20	421	1	95	2085	4.93897	0.308677	0.223127	1	13	300	1	75	1469	4.92675	0.309362	0.206807	0	8	312	0	77	1511	NA	NA	NA
2:179605380:T:A	TTN	#N/A	#N/A	9.01e-19	1	-4.93108	0.101937	0.0421063	0.0257066	0.00622483	missense_variant	1	26	415	2	127	2077	2.49774	0.421952	0.427077	2	23	289	0	86	1458	Inf	0.028485	0.0239384	0	17	305	1	71	1521	0	1	1
7:130418273:T:G	KLF14	#N/A	#N/A	0.218914	0.629355	2.05726	0.685135	0.0483375	0.00623624	0.000185254	missense_variant	1	12	413	0	26	2180	Inf	0.161854	0.0104016	0	8	214	1	17	1407	0	1	0.493642	0	2	238	0	16	1510	NA	NA	NA
21:47974202:C:T	DIP2A	#N/A	#N/A	0.996864	0.00313571	2.69204	0.12217	0.0489638	0.0182194	0.00237573	missense_variant	2	11	429	0	67	2135	Inf	0.0278935	0.0039624	0	13	301	0	50	1488	NA	NA	NA	0	10	312	1	63	1529	0	1	0.40799
