# Supplementary material for: Contribution of rare and common variants to intellectual disability in a sub-isolate of Northern Finland
Source: Nat Commun. 2019 Jan 24;10:410. doi: 10.1038/s41467-018-08262-y (PMC6345990; doi:10.1038/s41467-018-08262-y)
Supplement: Supplementary file 11 — Source Data [file 41467_2018_8262_MOESM11_ESM.txt]

MAIN_PHENO_CASE	used_in_cnv_analysis	used_in_prs	has_likely_pathogenic_ptv	has_likely_pathogenic_mis	has_likely_pathogenic_recessive_mis	has_syn_in_known_gene	has_synonymous_in_novel_high_pli_gene	has_hom_synonymous_in_novel_high_pli_gene	has_het_mpc2_mis_in_novel_gene	has_hom_missense_in_novel_high_pli_gene	has_ptv_in_novel_high_pli_gene	has_ptv_in_novel_low_pli_gene	has_hom_ptv_in_novel_gene	ID_LEVEL	diagnostic_category	has_likely_pathogenic_deletion	ID_level_clumped	has_deletion_in_novel_high_pli_gene	has_high_pli_deletion	has_large_deletion	has_known_syndromic_cnv	has_ID_gene_deleted	has_de_novo_deletion	CNV_type	Largest_Deletion_Size	Largest_Duplication_Size	PRS_analysis_case_control	SCZ_PRS	EDU_PRS	IQ_PRS	PC_1	PC_2	PC_3	PC_4	used_in_PRS_heritability
true	TRUE	TRUE	FALSE	FALSE	FALSE	FALSE	FALSE	FALSE	FALSE	FALSE	FALSE	TRUE	FALSE	SEVERE	NO_DIAGNOSIS	FALSE	SEVERE	FALSE	FALSE	FALSE	FALSE	FALSE	FALSE		0	139199	case	-0.308063207032249	-0.15264137554666	0.76211699610825	0.0012704	0.0149953	0.00410248	0.0017887	TRUE
true	TRUE	TRUE	FALSE	FALSE	FALSE	TRUE	TRUE	FALSE	FALSE	FALSE	FALSE	TRUE	FALSE	SEVERE	NO_DIAGNOSIS	FALSE	SEVERE	FALSE	FALSE	FALSE	FALSE	FALSE	FALSE		0	0	case	-0.311465724463106	-0.840490082497235	0.750346025701873	-0.00118023	0.0141127	0.00218725	0.00315592	TRUE
true	TRUE	TRUE	FALSE	FALSE	FALSE	FALSE	TRUE	FALSE	TRUE	FALSE	FALSE	TRUE	FALSE	Mild	NO_DIAGNOSIS	FALSE	Mild	FALSE	FALSE	FALSE	FALSE	FALSE	FALSE		0	160624	case	0.779797227111138	0.842993654379214	0.451295026091202	-0.00482192	0.0130991	0.000104204	0.000728769	TRUE
true	TRUE	TRUE	FALSE	FALSE	FALSE	FALSE	TRUE	FALSE	FALSE	FALSE	FALSE	FALSE	FALSE	Mild	NO_DIAGNOSIS	FALSE	Mild	FALSE	FALSE	FALSE	FALSE	FALSE	FALSE		0	0	case	-1.22761244559592	-0.37946029903411	0.647007284435595	0.00484762	0.0141378	0.00850515	0.00317269	TRUE
true	TRUE	TRUE	TRUE	FALSE	FALSE	FALSE	FALSE	FALSE	FALSE	FALSE	FALSE	FALSE	FALSE	SEVERE	LIKELY_DIAGNOSIS	FALSE	SEVERE	FALSE	FALSE	FALSE	FALSE	FALSE	FALSE		0	0	case	-0.196460635300146	0.124414578633953	-1.20525480245845	-0.00762291	0.00962432	-0.00975717	0.00249587	TRUE
true	TRUE	TRUE	FALSE	FALSE	FALSE	FALSE	FALSE	FALSE	FALSE	FALSE	TRUE	TRUE	FALSE	SEVERE	POSSIBLE_DIAGNOSIS	FALSE	SEVERE	FALSE	FALSE	FALSE	FALSE	FALSE	FALSE		0	1523211	case	-2.6856289704673	-0.283539029616477	1.09612255458693	-0.0047036	0.00730058	-0.00452369	-0.00208766	TRUE
true	TRUE	TRUE	FALSE	FALSE	FALSE	FALSE	FALSE	FALSE	FALSE	FALSE	FALSE	TRUE	FALSE	SEVERE	NO_DIAGNOSIS	FALSE	SEVERE	FALSE	FALSE	FALSE	FALSE	FALSE	FALSE		0	0	case	-0.0713992168415424	-0.903416311063653	-1.2980925080646	0.00550853	0.0155854	-0.00264565	0.00482154	TRUE
true	TRUE	TRUE	FALSE	FALSE	FALSE	FALSE	TRUE	FALSE	TRUE	FALSE	TRUE	FALSE	FALSE	Mild	POSSIBLE_DIAGNOSIS	FALSE	Mild	FALSE	FALSE	FALSE	FALSE	FALSE	FALSE		0	0	case	0.872988398967383	-0.0156668188920228	-0.636243739774156	0.00299354	0.00978654	0.00418214	0.00573586	TRUE
true	FALSE	TRUE	FALSE	FALSE	FALSE	FALSE	TRUE	FALSE	FALSE	FALSE	FALSE	FALSE	FALSE	SEVERE	NO_DIAGNOSIS	NA	SEVERE	NA	NA	NA	NA	NA	NA		NA	NA	case	-0.346889711493249	-1.20262462685331	-1.58293592015933	-0.00686987	0.0073201	-0.00959534	-0.00388559	TRUE
true	TRUE	TRUE	FALSE	FALSE	FALSE	FALSE	TRUE	FALSE	FALSE	FALSE	FALSE	FALSE	FALSE	SEVERE	NO_DIAGNOSIS	FALSE	SEVERE	FALSE	FALSE	FALSE	FALSE	FALSE	FALSE		0	0	case	-1.20666806052153	0.495691832698826	-0.244469019622988	-0.000532756	0.0159928	2.79411e-05	0.00399745	TRUE
true	TRUE	TRUE	FALSE	FALSE	FALSE	FALSE	FALSE	FALSE	FALSE	FALSE	FALSE	TRUE	FALSE	SEVERE	NO_DIAGNOSIS	FALSE	SEVERE	FALSE	FALSE	FALSE	FALSE	FALSE	FALSE		0	0	case	-1.07045394603957	-0.687520180325125	-0.328971008309584	0.00728641	-0.000966143	-0.00295837	-0.00478216	TRUE
true	TRUE	TRUE	FALSE	FALSE	FALSE	FALSE	TRUE	FALSE	TRUE	FALSE	FALSE	TRUE	FALSE	SEVERE	POSSIBLE_DIAGNOSIS	FALSE	SEVERE	FALSE	FALSE	FALSE	FALSE	FALSE	FALSE		0	0	case	-0.668465414458449	-1.34507425779819	-0.735799309755141	0.00394739	0.0129658	0.000517262	-0.00127681	TRUE
true	TRUE	TRUE	FALSE	FALSE	FALSE	FALSE	FALSE	FALSE	FALSE	FALSE	FALSE	FALSE	FALSE	NA	NO_DIAGNOSIS	FALSE	NA	FALSE	FALSE	FALSE	FALSE	FALSE	FALSE		0	0	case	2.1051155721791	0.402173968483549	0.688925863744369	0.00612486	-0.00476161	-0.00525917	-0.000908945	TRUE
true	TRUE	TRUE	FALSE	FALSE	FALSE	TRUE	FALSE	FALSE	FALSE	FALSE	FALSE	FALSE	FALSE	Mild	NO_DIAGNOSIS	FALSE	Mild	FALSE	FALSE	FALSE	FALSE	FALSE	FALSE		0	0	case	0.832347218543261	-1.19825746374171	0.218122524968337	-0.00278706	0.0172131	0.00247036	-0.00817916	TRUE
true	TRUE	TRUE	FALSE	FALSE	FALSE	FALSE	FALSE	FALSE	FALSE	FALSE	TRUE	FALSE	FALSE	Mild	POSSIBLE_DIAGNOSIS	FALSE	Mild	FALSE	FALSE	FALSE	FALSE	FALSE	FALSE		0	231980	case	-0.172529596036453	0.549660980413535	0.420584646982374	-0.00260711	0.00852425	0.00539649	0.00882433	TRUE
true	TRUE	TRUE	FALSE	FALSE	FALSE	FALSE	FALSE	FALSE	TRUE	FALSE	FALSE	FALSE	FALSE	Mild	POSSIBLE_DIAGNOSIS	FALSE	Mild	FALSE	FALSE	FALSE	FALSE	FALSE	FALSE		0	0	case	-0.972348026783195	-1.26191643779665	-1.16845561343474	0.00309355	0.0121586	0.00359363	0.00797982	TRUE
true	TRUE	TRUE	TRUE	FALSE	FALSE	FALSE	FALSE	FALSE	FALSE	FALSE	FALSE	FALSE	FALSE	Mild	LIKELY_DIAGNOSIS	FALSE	Mild	FALSE	FALSE	FALSE	FALSE	FALSE	FALSE		119412	0	case	-0.564310575324998	-1.82790468503586	-0.10459533195685	0.00254621	0.00544356	-0.00495021	-0.00309406	TRUE
true	TRUE	TRUE	FALSE	FALSE	FALSE	FALSE	TRUE	FALSE	FALSE	FALSE	FALSE	FALSE	FALSE	SEVERE	NO_DIAGNOSIS	FALSE	SEVERE	FALSE	FALSE	FALSE	FALSE	FALSE	FALSE		119412	0	case	0.861117393708616	-0.955347449326282	0.353753821655749	0.00277274	0.00637508	-0.00645087	0.00364863	TRUE
true	TRUE	TRUE	FALSE	FALSE	FALSE	FALSE	FALSE	FALSE	FALSE	FALSE	TRUE	TRUE	FALSE	SEVERE	POSSIBLE_DIAGNOSIS	FALSE	SEVERE	FALSE	FALSE	FALSE	FALSE	FALSE	FALSE		0	0	case	-0.749709969557463	-0.238011109929557	-1.21933647970571	0.0020459	0.0126852	-0.00154727	-0.00147712	TRUE
true	TRUE	TRUE	FALSE	FALSE	FALSE	FALSE	FALSE	FALSE	FALSE	FALSE	TRUE	TRUE	FALSE	SEVERE	POSSIBLE_DIAGNOSIS	FALSE	SEVERE	FALSE	FALSE	FALSE	FALSE	FALSE	FALSE		0	0	case	-1.47524010306383	-0.410724106544441	0.75335515193368	-0.00113943	0.00803844	-0.00219706	-0.00560412	TRUE
true	TRUE	TRUE	FALSE	FALSE	FALSE	FALSE	TRUE	FALSE	FALSE	FALSE	FALSE	FALSE	FALSE	SEVERE	LIKELY_DIAGNOSIS	TRUE	SEVERE	FALSE	TRUE	FALSE	FALSE	FALSE	TRUE	Loss	596541	0	case	1.23123567868737	0.0776947262857026	-0.832840649430159	0.00193732	0.0166958	0.00454907	0.0055023	TRUE
true	TRUE	TRUE	FALSE	FALSE	FALSE	FALSE	FALSE	FALSE	FALSE	FALSE	FALSE	TRUE	FALSE	SEVERE	NO_DIAGNOSIS	FALSE	SEVERE	FALSE	FALSE	FALSE	FALSE	FALSE	FALSE		0	200275	case	-1.71008941729142	0.908784429308766	1.53095719535375	-0.0024945	0.0189643	0.00165672	0.00240323	TRUE
true	TRUE	TRUE	FALSE	FALSE	FALSE	FALSE	FALSE	FALSE	FALSE	FALSE	FALSE	TRUE	FALSE	Mild	LIKELY_DIAGNOSIS	TRUE	Mild	FALSE	FALSE	FALSE	TRUE	FALSE	FALSE	Loss	839386	163776	case	0.493078424937604	-0.129623397267179	-1.98212215399504	0.00360221	0.00573833	-0.00296208	-0.00261656	TRUE
true	TRUE	TRUE	FALSE	TRUE	FALSE	FALSE	FALSE	FALSE	FALSE	FALSE	FALSE	TRUE	FALSE	Mild	LIKELY_DIAGNOSIS	FALSE	Mild	FALSE	FALSE	FALSE	FALSE	FALSE	FALSE		0	0	case	0.880851994807586	-0.847182491292415	-0.781800780452085	-0.00372483	0.00287619	0.00143132	0.00348104	TRUE
true	TRUE	TRUE	FALSE	FALSE	FALSE	FALSE	FALSE	FALSE	TRUE	FALSE	FALSE	FALSE	FALSE	Mild	POSSIBLE_DIAGNOSIS	FALSE	Mild	FALSE	FALSE	FALSE	FALSE	FALSE	FALSE		0	0	case	1.01464654133872	-0.960769765941355	0.289688649665689	0.00415927	0.0134645	0.00178572	0.00311548	TRUE
true	TRUE	TRUE	FALSE	FALSE	FALSE	FALSE	TRUE	FALSE	FALSE	FALSE	FALSE	FALSE	FALSE	Mild	POSSIBLE_DIAGNOSIS	FALSE	Mild	TRUE	TRUE	FALSE	FALSE	FALSE	FALSE	Loss	282403	170464	case	-0.363788881399838	-0.891223426134624	-0.399001763116532	0.00606703	0.0149288	0.00602611	0.009865	TRUE
true	TRUE	TRUE	FALSE	FALSE	FALSE	FALSE	TRUE	FALSE	TRUE	FALSE	FALSE	TRUE	FALSE	SEVERE	POSSIBLE_DIAGNOSIS	FALSE	SEVERE	FALSE	FALSE	FALSE	FALSE	FALSE	FALSE		0	0	case	1.19675683538803	0.303732054585395	-0.317125306630872	-0.0066636	0.00735802	-0.00463487	-0.00950447	TRUE
true	TRUE	TRUE	FALSE	FALSE	FALSE	FALSE	FALSE	FALSE	FALSE	FALSE	TRUE	FALSE	FALSE	Mild	POSSIBLE_DIAGNOSIS	FALSE	Mild	FALSE	FALSE	FALSE	FALSE	FALSE	FALSE		142452	0	case	2.15793020385584	-1.88534020740828	0.476898437001464	0.00503652	0.0159698	0.0110976	0.0164481	TRUE
true	TRUE	TRUE	FALSE	FALSE	FALSE	FALSE	TRUE	FALSE	TRUE	FALSE	FALSE	TRUE	FALSE	Mild	POSSIBLE_DIAGNOSIS	FALSE	Mild	FALSE	FALSE	FALSE	FALSE	FALSE	FALSE		184419	0	case	0.235054186430962	-0.521153736634838	0.718036178736343	0.00181411	0.00861707	0.0010103	0.00220522	TRUE
true	TRUE	TRUE	FALSE	FALSE	FALSE	FALSE	FALSE	FALSE	FALSE	FALSE	FALSE	TRUE	FALSE	SEVERE	NO_DIAGNOSIS	FALSE	SEVERE	FALSE	FALSE	FALSE	FALSE	FALSE	FALSE		0	0	case	-0.344696978037808	-1.76137530265388	0.683615670210795	0.001477	0.0126339	0.00302031	-0.00106041	TRUE
true	TRUE	TRUE	FALSE	FALSE	FALSE	FALSE	FALSE	FALSE	TRUE	FALSE	FALSE	FALSE	FALSE	Mild	NO_DIAGNOSIS	FALSE	Mild	FALSE	FALSE	FALSE	FALSE	FALSE	FALSE		0	0	case	0.147949740201028	-1.57156100333084	-0.402221567935242	0.000376382	0.0118049	-0.0024698	0.00299294	TRUE
true	TRUE	TRUE	FALSE	FALSE	FALSE	FALSE	TRUE	FALSE	FALSE	FALSE	TRUE	FALSE	TRUE	Mild	POSSIBLE_DIAGNOSIS	FALSE	Mild	FALSE	FALSE	FALSE	FALSE	FALSE	FALSE		0	0	case	2.10961445633768	-0.380144194823399	-1.1879235073849	0.00248235	0.0117186	0.0080102	0.00352759	TRUE
true	TRUE	TRUE	FALSE	FALSE	FALSE	FALSE	FALSE	FALSE	FALSE	TRUE	FALSE	FALSE	FALSE	SEVERE	NO_DIAGNOSIS	FALSE	SEVERE	FALSE	FALSE	FALSE	FALSE	FALSE	FALSE		0	0	case	1.30249951598921	0.803777115833443	-1.28582942427976	0.00439136	0.0116592	0.00254197	0.00402952	TRUE
true	TRUE	TRUE	FALSE	FALSE	FALSE	FALSE	FALSE	FALSE	TRUE	FALSE	FALSE	FALSE	FALSE	Mild	POSSIBLE_DIAGNOSIS	FALSE	Mild	FALSE	FALSE	FALSE	FALSE	FALSE	FALSE		0	0	case	2.06874644141816	0.35393000551917	-0.243605436170069	-0.00220519	0.00397865	-0.00596092	-0.000663611	TRUE
true	TRUE	TRUE	FALSE	FALSE	FALSE	FALSE	FALSE	FALSE	TRUE	TRUE	FALSE	FALSE	FALSE	SEVERE	NO_DIAGNOSIS	FALSE	SEVERE	FALSE	FALSE	FALSE	FALSE	FALSE	FALSE		0	160624	case	-0.187273838236833	-0.286938968683225	-1.12602176597828	-0.000689859	0.0117093	-0.000109484	0.00421685	TRUE
true	TRUE	TRUE	FALSE	FALSE	FALSE	FALSE	FALSE	FALSE	FALSE	FALSE	FALSE	FALSE	FALSE	SEVERE	LIKELY_DIAGNOSIS	TRUE	SEVERE	FALSE	FALSE	TRUE	FALSE	FALSE	FALSE	Loss	1504091	0	case	1.02171621644506	0.499326250321902	0.0259309840658346	0.00118656	0.00955364	0.00560154	0.0051426	TRUE
true	TRUE	TRUE	FALSE	FALSE	FALSE	FALSE	FALSE	FALSE	FALSE	FALSE	TRUE	FALSE	FALSE	SEVERE	POSSIBLE_DIAGNOSIS	FALSE	SEVERE	FALSE	FALSE	FALSE	FALSE	FALSE	FALSE		0	0	case	0.289985940064683	-2.07252053094857	-0.441455485911379	0.00371234	0.0160726	0.0089051	0.00642741	TRUE
true	TRUE	TRUE	FALSE	FALSE	FALSE	FALSE	FALSE	TRUE	FALSE	FALSE	FALSE	TRUE	FALSE	SEVERE	NO_DIAGNOSIS	FALSE	SEVERE	FALSE	FALSE	FALSE	FALSE	FALSE	FALSE		0	160624	case	-1.53436829486228	1.47202146148707	-0.682702343254003	-0.000188281	0.00257858	-0.00169675	0.00113331	TRUE
true	TRUE	TRUE	FALSE	TRUE	FALSE	FALSE	TRUE	FALSE	FALSE	FALSE	TRUE	FALSE	FALSE	SEVERE	LIKELY_DIAGNOSIS	FALSE	SEVERE	FALSE	FALSE	FALSE	FALSE	FALSE	FALSE		0	0	case	0.419357213935706	0.211992319422267	-2.64311628273484	0.00351362	0.020924	0.00776908	0.00993015	TRUE
true	TRUE	TRUE	FALSE	FALSE	FALSE	FALSE	FALSE	FALSE	TRUE	FALSE	TRUE	FALSE	FALSE	SEVERE	POSSIBLE_DIAGNOSIS	FALSE	SEVERE	FALSE	FALSE	FALSE	FALSE	FALSE	FALSE		142452	0	case	-0.330406404828209	-1.03612335799313	-2.4869458113582	0.00345961	0.0154902	0.00345304	0.00673536	TRUE
true	TRUE	TRUE	FALSE	FALSE	FALSE	FALSE	FALSE	FALSE	FALSE	FALSE	TRUE	FALSE	FALSE	Mild	POSSIBLE_DIAGNOSIS	FALSE	Mild	FALSE	FALSE	FALSE	FALSE	FALSE	FALSE		0	0	case	1.43066100588482	1.82344619778288	-0.168380261675652	0.0035811	0.00108841	0.00244634	0.00221496	TRUE
true	TRUE	TRUE	FALSE	FALSE	FALSE	FALSE	FALSE	FALSE	FALSE	FALSE	TRUE	FALSE	FALSE	Mild	POSSIBLE_DIAGNOSIS	FALSE	Mild	FALSE	FALSE	FALSE	FALSE	FALSE	FALSE		0	0	case	-0.622758263637273	-1.40288494586073	-1.12975832959505	0.00339546	0.0179399	0.0101821	0.00694497	TRUE
true	TRUE	TRUE	FALSE	FALSE	FALSE	FALSE	FALSE	FALSE	TRUE	FALSE	FALSE	TRUE	TRUE	Mild	POSSIBLE_DIAGNOSIS	FALSE	Mild	FALSE	FALSE	FALSE	FALSE	FALSE	FALSE		142452	0	case	-1.01393435093811	-0.5793141885439	-0.819136603612253	0.00687597	0.0174958	0.00110298	0.0051149	TRUE
true	TRUE	TRUE	FALSE	FALSE	FALSE	FALSE	FALSE	FALSE	TRUE	FALSE	FALSE	TRUE	FALSE	Mild	POSSIBLE_DIAGNOSIS	FALSE	Mild	FALSE	FALSE	FALSE	FALSE	FALSE	FALSE		248143	0	case	-1.80396109263383	-1.31244070472131	-0.00143536935936379	0.00225089	0.00733793	-0.00493293	0.00343571	TRUE
true	TRUE	TRUE	FALSE	TRUE	FALSE	FALSE	FALSE	FALSE	FALSE	FALSE	FALSE	FALSE	FALSE	Mild	LIKELY_DIAGNOSIS	FALSE	Mild	FALSE	FALSE	FALSE	FALSE	FALSE	FALSE		0	0	case	0.336827263362813	-0.564741346268147	0.0570378761754855	0.00494175	0.010473	0.00124327	-0.00118488	TRUE
true	TRUE	TRUE	FALSE	FALSE	FALSE	FALSE	FALSE	FALSE	TRUE	FALSE	TRUE	TRUE	FALSE	Mild	POSSIBLE_DIAGNOSIS	FALSE	Mild	FALSE	FALSE	FALSE	FALSE	FALSE	FALSE		0	0	case	0.268739108996445	-0.962739385814506	-0.293769796492191	-0.0071759	0.0117027	0.00332248	-0.00963928	TRUE
true	TRUE	TRUE	FALSE	FALSE	FALSE	FALSE	TRUE	FALSE	FALSE	FALSE	TRUE	FALSE	FALSE	Mild	POSSIBLE_DIAGNOSIS	FALSE	Mild	FALSE	FALSE	FALSE	FALSE	FALSE	FALSE		0	0	case	0.792386541605308	-0.780408860414256	-1.43299636736704	-0.00294929	0.00233712	-0.00180211	-0.0020729	TRUE
true	TRUE	TRUE	TRUE	FALSE	FALSE	FALSE	FALSE	FALSE	FALSE	FALSE	FALSE	FALSE	FALSE	SEVERE	LIKELY_DIAGNOSIS	FALSE	SEVERE	FALSE	FALSE	FALSE	FALSE	FALSE	FALSE		0	0	case	-0.747744070597415	0.562186043297361	-2.02395974129989	0.000382371	0.00828921	0.00260467	0.00619425	TRUE
true	TRUE	TRUE	FALSE	FALSE	FALSE	FALSE	FALSE	FALSE	FALSE	FALSE	TRUE	TRUE	FALSE	Mild	POSSIBLE_DIAGNOSIS	FALSE	Mild	FALSE	FALSE	FALSE	FALSE	FALSE	FALSE		0	0	case	1.36363141249694	0.0640754301390148	-0.071304140158457	-0.000872529	0.0112688	-0.00215285	-0.00310437	TRUE
true	TRUE	TRUE	FALSE	FALSE	FALSE	FALSE	TRUE	FALSE	TRUE	FALSE	FALSE	FALSE	FALSE	Mild	POSSIBLE_DIAGNOSIS	FALSE	Mild	FALSE	FALSE	FALSE	FALSE	FALSE	FALSE		0	0	case	-0.292940907339552	-1.12390040555432	0.471625509727367	-0.0019468	0.0108469	-0.01057	-0.00787192	TRUE
true	TRUE	TRUE	FALSE	FALSE	FALSE	FALSE	TRUE	FALSE	FALSE	FALSE	FALSE	FALSE	FALSE	Mild	NO_DIAGNOSIS	FALSE	Mild	FALSE	FALSE	FALSE	FALSE	FALSE	FALSE		0	0	case	-0.0289433604542953	-0.694492009399929	-0.849714811720807	-0.000280451	0.0131544	0.00882279	-0.00185235	TRUE
true	TRUE	TRUE	FALSE	FALSE	FALSE	FALSE	TRUE	FALSE	FALSE	FALSE	FALSE	FALSE	FALSE	Mild	NO_DIAGNOSIS	FALSE	Mild	FALSE	FALSE	FALSE	FALSE	FALSE	FALSE		0	0	case	0.771253127784765	0.263089104821965	0.439266471299329	-0.00442141	0.0137221	-0.00859835	-0.00611263	TRUE
true	TRUE	TRUE	FALSE	FALSE	FALSE	FALSE	FALSE	FALSE	FALSE	FALSE	FALSE	FALSE	FALSE	Mild	NO_DIAGNOSIS	FALSE	Mild	FALSE	FALSE	FALSE	FALSE	FALSE	FALSE		0	0	case	-0.293281159082639	-0.656019940270497	-0.659905330123999	-0.00575433	0.00646409	-0.000912051	0.00378449	TRUE
true	TRUE	TRUE	FALSE	FALSE	FALSE	FALSE	TRUE	FALSE	FALSE	FALSE	FALSE	FALSE	FALSE	Mild	NO_DIAGNOSIS	FALSE	Mild	FALSE	FALSE	FALSE	FALSE	FALSE	FALSE		0	0	case	1.12031361044144	-1.42188357088716	-1.03546972428665	-0.00513252	-0.000488245	-0.00264377	0.00239159	TRUE
true	TRUE	TRUE	FALSE	FALSE	FALSE	FALSE	TRUE	FALSE	FALSE	FALSE	TRUE	FALSE	FALSE	SEVERE	POSSIBLE_DIAGNOSIS	FALSE	SEVERE	FALSE	FALSE	FALSE	FALSE	FALSE	FALSE		0	0	case	1.37947202142504	-0.122315482261639	-0.155060803655537	-0.00551393	0.00688483	-0.00678799	0.0046221	TRUE
true	TRUE	TRUE	FALSE	FALSE	FALSE	TRUE	TRUE	FALSE	FALSE	FALSE	FALSE	FALSE	FALSE	Mild	NO_DIAGNOSIS	FALSE	Mild	FALSE	FALSE	FALSE	FALSE	FALSE	FALSE		248143	0	case	2.5891425795931	-0.354683731582173	-0.247042875944118	0.00139456	0.00972902	-0.00127197	0.0039079	TRUE
true	TRUE	TRUE	FALSE	TRUE	FALSE	FALSE	FALSE	FALSE	TRUE	FALSE	FALSE	FALSE	FALSE	SEVERE	LIKELY_DIAGNOSIS	FALSE	SEVERE	FALSE	FALSE	FALSE	FALSE	FALSE	FALSE		0	160624	case	0.17902606606952	-0.0851897108431209	-0.261041076770152	-0.000669259	0.00946329	-0.00777265	-0.00524043	TRUE
true	TRUE	TRUE	TRUE	FALSE	FALSE	FALSE	TRUE	FALSE	TRUE	FALSE	FALSE	TRUE	FALSE	SEVERE	LIKELY_DIAGNOSIS	FALSE	SEVERE	FALSE	FALSE	FALSE	FALSE	FALSE	FALSE		0	0	case	1.15392292150846	-0.568920926534685	-1.47401906579802	-0.0015299	0.00324329	-0.00291234	0.000716766	TRUE
true	TRUE	TRUE	FALSE	FALSE	FALSE	FALSE	TRUE	FALSE	TRUE	FALSE	FALSE	FALSE	FALSE	SEVERE	POSSIBLE_DIAGNOSIS	FALSE	SEVERE	FALSE	FALSE	FALSE	FALSE	FALSE	FALSE		0	0	case	-2.44767958480271	0.704084649634875	2.25680057818298	-0.00298726	0.0163565	0.0139148	0.00371955	TRUE
true	TRUE	TRUE	FALSE	TRUE	FALSE	FALSE	FALSE	FALSE	FALSE	FALSE	FALSE	TRUE	FALSE	SEVERE	LIKELY_DIAGNOSIS	FALSE	SEVERE	FALSE	FALSE	FALSE	FALSE	FALSE	FALSE		0	0	case	-0.765701801482492	0.167949430592089	-0.301513228327805	0.00193834	0.0118952	0.006459	0.0112641	TRUE
true	TRUE	TRUE	FALSE	FALSE	FALSE	FALSE	TRUE	FALSE	FALSE	FALSE	FALSE	FALSE	FALSE	SEVERE	NO_DIAGNOSIS	FALSE	SEVERE	FALSE	FALSE	FALSE	FALSE	FALSE	FALSE		119412	0	case	-1.11892091655466	0.427321793649671	0.925117130638158	0.000205088	0.00515131	-0.00415201	-0.00905363	TRUE
true	TRUE	TRUE	FALSE	FALSE	FALSE	FALSE	FALSE	FALSE	FALSE	FALSE	FALSE	FALSE	FALSE	Mild	NO_DIAGNOSIS	FALSE	Mild	FALSE	FALSE	FALSE	FALSE	FALSE	FALSE		0	0	case	-0.863580886243472	-0.382215422070958	-0.499471598663325	-0.00486825	0.00683445	-0.00793768	-0.00551431	TRUE
true	TRUE	TRUE	FALSE	FALSE	FALSE	FALSE	FALSE	FALSE	FALSE	FALSE	FALSE	TRUE	FALSE	SEVERE	NO_DIAGNOSIS	FALSE	SEVERE	FALSE	FALSE	FALSE	FALSE	FALSE	FALSE		0	0	case	2.02440029756933	-1.20471343999259	-0.886543813752104	0.0042123	0.0187341	0.00351313	0.00922049	TRUE
true	TRUE	TRUE	FALSE	FALSE	FALSE	FALSE	TRUE	FALSE	FALSE	FALSE	FALSE	TRUE	FALSE	SEVERE	NO_DIAGNOSIS	FALSE	SEVERE	FALSE	FALSE	FALSE	FALSE	FALSE	FALSE		0	0	case	-0.0189626426571157	-0.400231191148787	-1.0532680898123	0.00311893	0.0148313	0.0043607	0.00496576	TRUE
true	TRUE	TRUE	FALSE	FALSE	FALSE	FALSE	FALSE	FALSE	FALSE	FALSE	FALSE	FALSE	FALSE	Mild	NO_DIAGNOSIS	FALSE	Mild	FALSE	FALSE	FALSE	FALSE	FALSE	FALSE		0	0	case	-1.3222780416722	0.160328877511446	-0.106411937885431	-0.0029903	0.00800454	-0.0070876	0.000946272	TRUE
true	TRUE	TRUE	FALSE	FALSE	FALSE	TRUE	FALSE	FALSE	FALSE	TRUE	TRUE	FALSE	FALSE	SEVERE	POSSIBLE_DIAGNOSIS	FALSE	SEVERE	FALSE	FALSE	FALSE	FALSE	FALSE	FALSE		0	0	case	2.19040534244591	0.365165436343195	0.962551336723342	0.00247645	0.0202126	0.0161807	0.00528866	TRUE
true	TRUE	TRUE	TRUE	FALSE	FALSE	FALSE	TRUE	FALSE	FALSE	FALSE	FALSE	TRUE	FALSE	Mild	LIKELY_DIAGNOSIS	FALSE	Mild	FALSE	FALSE	FALSE	FALSE	FALSE	FALSE		0	0	case	-0.745211085398887	-0.0379422817431337	-0.615712515220281	-0.00191224	-0.000870722	0.00309568	0.00458522	TRUE
true	TRUE	TRUE	FALSE	FALSE	FALSE	FALSE	FALSE	FALSE	TRUE	FALSE	FALSE	TRUE	FALSE	Mild	NO_DIAGNOSIS	FALSE	Mild	FALSE	FALSE	FALSE	FALSE	FALSE	FALSE		0	0	case	0.656323650120267	-2.04733167203509	-1.09190574763682	-0.00237408	0.00983599	-0.00897809	-0.00551687	TRUE
true	TRUE	TRUE	FALSE	FALSE	FALSE	FALSE	TRUE	FALSE	FALSE	FALSE	FALSE	TRUE	FALSE	Mild	NO_DIAGNOSIS	FALSE	Mild	FALSE	FALSE	FALSE	FALSE	FALSE	FALSE		0	0	case	0.666228756418984	0.600152029542719	-2.23129927135412	0.0027258	0.00829891	0.00042581	-0.000770185	TRUE
true	TRUE	TRUE	FALSE	FALSE	FALSE	FALSE	FALSE	FALSE	FALSE	FALSE	FALSE	FALSE	FALSE	SEVERE	NO_DIAGNOSIS	FALSE	SEVERE	FALSE	FALSE	FALSE	FALSE	FALSE	FALSE		0	0	case	-0.216044013402189	-2.67566972138975	-1.08076562047085	0.00191196	0.00497947	-0.00858143	-0.0040338	TRUE
true	FALSE	TRUE	FALSE	FALSE	FALSE	FALSE	TRUE	FALSE	FALSE	FALSE	TRUE	FALSE	FALSE	Mild	POSSIBLE_DIAGNOSIS	NA	Mild	NA	NA	NA	NA	NA	NA		NA	NA	case	1.19278723171869	-0.978328301834345	-1.86197573344502	0.0031404	0.00908717	0.0113907	0.00244038	TRUE
true	TRUE	TRUE	FALSE	FALSE	FALSE	FALSE	TRUE	FALSE	TRUE	FALSE	FALSE	FALSE	FALSE	SEVERE	POSSIBLE_DIAGNOSIS	FALSE	SEVERE	TRUE	TRUE	FALSE	FALSE	FALSE	FALSE	Loss	506694	0	case	-1.53429268336382	0.19911553870395	1.5155925650136	0.00353988	0.00400406	-0.00828512	-0.00639747	TRUE
true	TRUE	TRUE	FALSE	FALSE	FALSE	FALSE	FALSE	FALSE	FALSE	FALSE	FALSE	FALSE	FALSE	Mild	NO_DIAGNOSIS	FALSE	Mild	FALSE	FALSE	FALSE	FALSE	FALSE	FALSE		223388	0	case	0.198004552183855	2.27890125356932	1.21157044514224	-0.00102839	0.00742277	-0.00929181	0.00144256	TRUE
true	TRUE	TRUE	FALSE	FALSE	FALSE	FALSE	TRUE	FALSE	FALSE	FALSE	FALSE	FALSE	FALSE	Mild	NO_DIAGNOSIS	FALSE	Mild	FALSE	FALSE	FALSE	FALSE	FALSE	FALSE		0	0	case	-1.03661780047716	-0.606800937309389	1.71690688623578	0.00531375	0.0150788	0.00853745	0.00961106	TRUE
true	TRUE	TRUE	FALSE	FALSE	FALSE	FALSE	FALSE	FALSE	FALSE	FALSE	FALSE	TRUE	FALSE	Mild	NO_DIAGNOSIS	FALSE	Mild	FALSE	FALSE	FALSE	FALSE	FALSE	FALSE		0	0	case	-0.328705146112781	-0.362675542377002	-0.0686796017244404	-0.00336254	-0.00083778	-0.00106553	0.00786593	TRUE
true	TRUE	TRUE	FALSE	FALSE	FALSE	FALSE	FALSE	FALSE	FALSE	FALSE	FALSE	FALSE	FALSE	Mild	LIKELY_DIAGNOSIS	TRUE	Mild	FALSE	TRUE	FALSE	TRUE	TRUE	FALSE	Loss	604230	0	case	-0.0868617682773239	-1.73392567965981	-0.31073538533942	0.00393949	0.011566	-0.00246959	0.0036798	TRUE
true	TRUE	TRUE	FALSE	FALSE	FALSE	TRUE	FALSE	FALSE	FALSE	FALSE	FALSE	TRUE	FALSE	Mild	NO_DIAGNOSIS	FALSE	Mild	FALSE	FALSE	FALSE	FALSE	FALSE	FALSE		0	0	case	-0.0151064562354775	0.319422577979642	-0.490786075788162	-0.000955189	0.0145269	-0.000805811	0.00153852	TRUE
true	TRUE	TRUE	FALSE	TRUE	FALSE	FALSE	FALSE	FALSE	FALSE	FALSE	FALSE	TRUE	FALSE	Mild	LIKELY_DIAGNOSIS	FALSE	Mild	FALSE	FALSE	FALSE	FALSE	FALSE	FALSE		0	557105	case	-0.334867483237555	-1.19526590816056	-0.679323535728196	-0.00142413	0.00749131	-0.0013064	-0.00609143	TRUE
true	TRUE	TRUE	FALSE	FALSE	FALSE	FALSE	FALSE	FALSE	TRUE	FALSE	FALSE	TRUE	FALSE	SEVERE	NO_DIAGNOSIS	FALSE	SEVERE	FALSE	FALSE	FALSE	FALSE	FALSE	FALSE		0	0	case	-0.252904618903138	0.960936368211937	-0.323634479952648	-0.00415035	0.00160165	0.00420496	0.00455431	TRUE
true	TRUE	TRUE	FALSE	FALSE	FALSE	FALSE	FALSE	FALSE	TRUE	FALSE	TRUE	TRUE	FALSE	Mild	POSSIBLE_DIAGNOSIS	FALSE	Mild	FALSE	FALSE	FALSE	FALSE	FALSE	FALSE		0	435614	case	2.635946097142	-0.104221553665035	-0.630956899763187	0.00284332	0.0161724	0.00181531	0.0040402	TRUE
true	TRUE	TRUE	FALSE	FALSE	FALSE	FALSE	FALSE	FALSE	FALSE	FALSE	FALSE	FALSE	FALSE	SEVERE	NO_DIAGNOSIS	FALSE	SEVERE	FALSE	FALSE	FALSE	FALSE	FALSE	FALSE		0	0	case	-1.02762003216	1.04882674707535	-0.586585206813985	0.000936952	0.00859175	0.00388025	-0.000374856	TRUE
true	TRUE	TRUE	FALSE	FALSE	FALSE	FALSE	TRUE	FALSE	FALSE	FALSE	TRUE	FALSE	FALSE	SEVERE	POSSIBLE_DIAGNOSIS	FALSE	SEVERE	FALSE	FALSE	FALSE	FALSE	FALSE	FALSE		0	0	case	0.363215676326569	0.80213576593915	0.310269562565531	0.000135767	0.0031406	-0.00293559	0.00260841	TRUE
true	TRUE	TRUE	FALSE	FALSE	FALSE	FALSE	TRUE	FALSE	TRUE	FALSE	TRUE	FALSE	FALSE	Mild	POSSIBLE_DIAGNOSIS	FALSE	Mild	FALSE	FALSE	FALSE	FALSE	FALSE	FALSE		0	0	case	-0.913182029235518	-0.631063605925375	-1.06412002457165	-0.00264888	-0.000540341	0.00433674	0.0040971	TRUE
true	TRUE	TRUE	FALSE	FALSE	FALSE	FALSE	TRUE	FALSE	FALSE	FALSE	FALSE	TRUE	FALSE	Mild	NO_DIAGNOSIS	FALSE	Mild	FALSE	FALSE	FALSE	FALSE	FALSE	FALSE		0	160624	case	-1.84732428700264	0.847898164182397	1.11609428836521	0.00259624	0.017267	-5.9064e-05	0.00634788	TRUE
true	TRUE	TRUE	FALSE	FALSE	FALSE	FALSE	FALSE	FALSE	FALSE	FALSE	FALSE	TRUE	FALSE	NA	NO_DIAGNOSIS	FALSE	NA	FALSE	FALSE	FALSE	FALSE	FALSE	FALSE		0	0	case	-0.348590970208678	0.966309835127775	0.516515949008472	0.00196557	0.0117961	-0.00164451	0.00113915	TRUE
true	TRUE	TRUE	FALSE	FALSE	FALSE	FALSE	FALSE	FALSE	TRUE	FALSE	FALSE	FALSE	FALSE	Mild	POSSIBLE_DIAGNOSIS	FALSE	Mild	FALSE	FALSE	FALSE	FALSE	FALSE	FALSE		0	0	case	-0.844451177132212	-1.864160931808	0.969636894858344	0.000912837	0.0137811	0.00112829	-0.00288439	TRUE
true	TRUE	TRUE	FALSE	FALSE	FALSE	FALSE	TRUE	FALSE	FALSE	FALSE	FALSE	TRUE	FALSE	SEVERE	NO_DIAGNOSIS	FALSE	SEVERE	FALSE	FALSE	FALSE	FALSE	FALSE	FALSE		0	0	case	-2.92977849900589	2.19640388150144	-1.26220758460669	0.000610972	0.00656045	-0.00540587	0.00177713	TRUE
true	TRUE	TRUE	FALSE	TRUE	FALSE	FALSE	TRUE	FALSE	FALSE	FALSE	TRUE	TRUE	FALSE	SEVERE	LIKELY_DIAGNOSIS	FALSE	SEVERE	FALSE	FALSE	FALSE	FALSE	FALSE	FALSE		179293	0	case	-0.773187339830376	-0.260501511457301	-0.189358681343236	0.00310393	0.0226681	0.00991925	0.0083629	TRUE
true	TRUE	TRUE	FALSE	FALSE	FALSE	TRUE	TRUE	FALSE	FALSE	FALSE	FALSE	TRUE	FALSE	SEVERE	NO_DIAGNOSIS	FALSE	SEVERE	FALSE	FALSE	FALSE	FALSE	FALSE	FALSE		0	0	case	-0.118807626378147	-0.438822453544351	1.85423553682145	0.00569713	0.00905553	-6.86556e-05	0.00452434	TRUE
true	TRUE	TRUE	TRUE	TRUE	FALSE	FALSE	FALSE	FALSE	FALSE	FALSE	FALSE	FALSE	FALSE	SEVERE	LIKELY_DIAGNOSIS	FALSE	SEVERE	FALSE	FALSE	FALSE	FALSE	FALSE	FALSE		0	160624	case	0.15082297714264	0.972132719276575	0.0796579987938443	0.00656532	0.0167846	0.00103935	0.0142671	TRUE
true	TRUE	TRUE	FALSE	FALSE	FALSE	FALSE	FALSE	FALSE	FALSE	FALSE	FALSE	TRUE	FALSE	Mild	NO_DIAGNOSIS	FALSE	Mild	FALSE	FALSE	FALSE	FALSE	FALSE	FALSE		0	0	case	2.38374394401704	0.035527665906144	0.397764777213224	0.0041998	0.0121659	-0.0010489	0.00752534	TRUE
true	TRUE	TRUE	FALSE	TRUE	FALSE	FALSE	FALSE	TRUE	FALSE	FALSE	TRUE	FALSE	FALSE	SEVERE	LIKELY_DIAGNOSIS	TRUE	SEVERE	FALSE	FALSE	FALSE	FALSE	TRUE	FALSE	Loss	904763	0	case	0.0718845727467618	0.700508851650881	-0.868298253112746	-0.000410487	0.0138781	0.00104738	0.00119194	TRUE
true	TRUE	TRUE	FALSE	FALSE	FALSE	FALSE	FALSE	FALSE	FALSE	FALSE	FALSE	FALSE	FALSE	SEVERE	NO_DIAGNOSIS	FALSE	SEVERE	FALSE	FALSE	FALSE	FALSE	FALSE	FALSE		0	1208100	case	-0.123193093289028	0.710982227166842	-0.44165423929525	0.00273164	-0.00142461	-0.000890063	-0.00641895	TRUE
true	TRUE	TRUE	FALSE	FALSE	FALSE	FALSE	FALSE	FALSE	FALSE	FALSE	FALSE	TRUE	FALSE	NA	NO_DIAGNOSIS	FALSE	NA	FALSE	FALSE	FALSE	FALSE	FALSE	FALSE		0	160624	case	0.748040397756474	0.971214344930959	0.0476259096822741	0.00502087	0.00913305	0.00104469	-8.41889e-05	TRUE
true	TRUE	TRUE	FALSE	FALSE	FALSE	FALSE	TRUE	FALSE	FALSE	FALSE	FALSE	TRUE	FALSE	Mild	NO_DIAGNOSIS	FALSE	Mild	FALSE	FALSE	FALSE	FALSE	FALSE	FALSE		0	0	case	-0.0982412987960787	-1.12594427697031	-1.59631202289384	0.00493921	0.00921609	0.000526476	0.00146713	TRUE
true	TRUE	TRUE	FALSE	FALSE	FALSE	FALSE	TRUE	FALSE	TRUE	FALSE	FALSE	FALSE	FALSE	Mild	NO_DIAGNOSIS	FALSE	Mild	FALSE	FALSE	FALSE	FALSE	FALSE	FALSE		0	190799	case	0.21441224735043	0.651092495904864	0.283683316172026	0.0022112	0.00788387	-0.00111478	-0.00275868	TRUE
true	FALSE	TRUE	FALSE	FALSE	FALSE	FALSE	TRUE	FALSE	FALSE	FALSE	FALSE	FALSE	FALSE	SEVERE	NO_DIAGNOSIS	NA	SEVERE	NA	NA	NA	NA	NA	NA		NA	NA	case	-0.510059325177449	1.4450759673891	3.79514183167535	-0.0100784	0.011738	-0.00047803	0.00183729	TRUE
true	TRUE	TRUE	FALSE	FALSE	FALSE	FALSE	FALSE	FALSE	FALSE	FALSE	TRUE	FALSE	FALSE	SEVERE	POSSIBLE_DIAGNOSIS	FALSE	SEVERE	FALSE	FALSE	FALSE	FALSE	FALSE	FALSE		0	246885	case	-1.49648693413207	-1.41796777899649	-1.62499213618643	-0.00131236	0.00959414	-0.00340903	0.00395068	TRUE
true	TRUE	TRUE	FALSE	FALSE	FALSE	FALSE	TRUE	FALSE	FALSE	FALSE	FALSE	TRUE	FALSE	Mild	POSSIBLE_DIAGNOSIS	FALSE	Mild	TRUE	TRUE	FALSE	FALSE	FALSE	FALSE	Loss	325927	0	case	0.463363106041454	0.196946612057921	0.262069879442974	0.00507938	0.011857	-0.00218189	0.000385775	TRUE
true	FALSE	TRUE	FALSE	FALSE	FALSE	FALSE	FALSE	FALSE	FALSE	FALSE	FALSE	FALSE	FALSE	SEVERE	NO_DIAGNOSIS	NA	SEVERE	NA	NA	NA	NA	NA	NA		NA	NA	case	-0.304093603362916	-1.43067260877351	0.307131246634208	-0.000738294	0.0108286	0.00171812	-0.00356638	TRUE
true	TRUE	TRUE	FALSE	FALSE	TRUE	FALSE	TRUE	FALSE	TRUE	FALSE	FALSE	TRUE	FALSE	Mild	POSSIBLE_DIAGNOSIS	FALSE	Mild	FALSE	FALSE	FALSE	FALSE	FALSE	FALSE		0	0	case	-0.0939314433836608	0.383669702413372	0.902143226996509	-0.00084705	0.012371	-0.000490971	0.000635603	TRUE
true	TRUE	TRUE	FALSE	FALSE	FALSE	FALSE	FALSE	FALSE	FALSE	FALSE	FALSE	FALSE	FALSE	SEVERE	NO_DIAGNOSIS	FALSE	SEVERE	FALSE	FALSE	FALSE	FALSE	FALSE	FALSE		0	0	case	-0.740523172494151	-0.512671474859691	-0.105595061477721	-0.000107518	0.0144145	-0.000197069	-0.00143065	TRUE
true	TRUE	TRUE	FALSE	FALSE	FALSE	FALSE	FALSE	FALSE	FALSE	FALSE	FALSE	FALSE	FALSE	SEVERE	LIKELY_DIAGNOSIS	TRUE	SEVERE	FALSE	TRUE	TRUE	TRUE	TRUE	FALSE	Loss	2567645	0	case	-0.683927965894232	0.32227540041496	-1.18694961580393	-0.000148636	0.0111693	0.00365243	0.00275082	TRUE
true	TRUE	TRUE	FALSE	FALSE	FALSE	FALSE	FALSE	FALSE	TRUE	FALSE	TRUE	FALSE	FALSE	SEVERE	POSSIBLE_DIAGNOSIS	FALSE	SEVERE	FALSE	FALSE	FALSE	FALSE	FALSE	FALSE		0	0	case	-0.209995093525109	-0.637998309228761	-0.710637131357072	0.00267457	0.0132787	0.00615751	0.00306136	TRUE
true	TRUE	TRUE	FALSE	FALSE	FALSE	FALSE	TRUE	FALSE	FALSE	FALSE	FALSE	TRUE	FALSE	SEVERE	NO_DIAGNOSIS	FALSE	SEVERE	FALSE	FALSE	FALSE	FALSE	FALSE	FALSE		0	0	case	2.49300255929678	-1.57136365054593	-1.61336506322998	0.00398303	0.00794673	0.0117948	0.00554687	TRUE
true	TRUE	TRUE	FALSE	FALSE	FALSE	FALSE	TRUE	FALSE	FALSE	FALSE	FALSE	FALSE	FALSE	SEVERE	NO_DIAGNOSIS	FALSE	SEVERE	FALSE	FALSE	FALSE	FALSE	FALSE	FALSE		0	0	case	-1.1203953407747	-1.31048085478801	-1.55623340303626	-0.00325631	0.00513816	-0.0030249	0.00495931	TRUE
true	TRUE	TRUE	FALSE	FALSE	FALSE	FALSE	FALSE	FALSE	FALSE	FALSE	FALSE	FALSE	FALSE	Mild	NO_DIAGNOSIS	FALSE	Mild	FALSE	FALSE	FALSE	FALSE	FALSE	FALSE		0	0	case	-0.348817804704068	-0.529364394082239	-0.624934672231896	0.00190138	0.0164552	0.00111485	-0.00252739	TRUE
true	TRUE	TRUE	FALSE	FALSE	FALSE	FALSE	FALSE	FALSE	FALSE	FALSE	FALSE	TRUE	FALSE	NA	NO_DIAGNOSIS	FALSE	NA	FALSE	FALSE	FALSE	FALSE	FALSE	FALSE		0	0	case	-1.01211967497499	0.557672331088057	1.01958958282664	-0.000408366	0.0154691	-0.00192179	0.00407208	TRUE
true	TRUE	TRUE	FALSE	FALSE	FALSE	FALSE	FALSE	FALSE	FALSE	FALSE	FALSE	TRUE	FALSE	Mild	NO_DIAGNOSIS	FALSE	Mild	FALSE	FALSE	FALSE	FALSE	FALSE	FALSE		0	0	case	0.26148040514395	1.75544741644791	0.66869326614976	-5.05304e-05	0.00460551	-0.00524789	0.00275603	TRUE
true	TRUE	TRUE	FALSE	FALSE	FALSE	FALSE	FALSE	FALSE	TRUE	FALSE	FALSE	TRUE	FALSE	SEVERE	POSSIBLE_DIAGNOSIS	FALSE	SEVERE	FALSE	FALSE	FALSE	FALSE	FALSE	FALSE		0	160624	case	1.94258865623184	-1.2181842330536	0.771263825587377	-0.00344902	0.00194188	0.00596609	-0.00514797	TRUE
true	TRUE	TRUE	FALSE	FALSE	FALSE	FALSE	TRUE	FALSE	FALSE	FALSE	TRUE	TRUE	FALSE	Mild	POSSIBLE_DIAGNOSIS	FALSE	Mild	FALSE	FALSE	FALSE	FALSE	FALSE	FALSE		0	0	case	1.15505709398541	-1.73109825906809	1.0909609292078	-0.00320509	0.00293581	0.00571733	-0.00329488	TRUE
true	TRUE	TRUE	FALSE	FALSE	FALSE	FALSE	TRUE	FALSE	FALSE	FALSE	FALSE	TRUE	FALSE	Mild	NO_DIAGNOSIS	FALSE	Mild	FALSE	FALSE	FALSE	FALSE	FALSE	FALSE		0	0	case	0.878281203859827	-0.223395279918478	-1.49954893795625	-0.00648759	0.0106828	-0.00188873	-0.0143674	TRUE
true	TRUE	TRUE	FALSE	FALSE	FALSE	FALSE	FALSE	FALSE	FALSE	FALSE	FALSE	FALSE	FALSE	Mild	NO_DIAGNOSIS	FALSE	Mild	FALSE	FALSE	FALSE	FALSE	FALSE	FALSE		0	0	case	1.04360574525024	-1.27069570574314	-1.01904275710971	0.00771715	0.0061028	-0.00751744	0.0015755	TRUE
true	TRUE	TRUE	FALSE	FALSE	FALSE	FALSE	FALSE	FALSE	FALSE	FALSE	FALSE	TRUE	FALSE	SEVERE	NO_DIAGNOSIS	FALSE	SEVERE	FALSE	FALSE	FALSE	FALSE	FALSE	FALSE		0	0	case	0.780024061606529	0.471208363442298	-0.560975833302207	0.00399624	0.0084909	0.0127956	0.0107479	TRUE
true	TRUE	TRUE	FALSE	FALSE	FALSE	FALSE	TRUE	FALSE	TRUE	FALSE	FALSE	TRUE	FALSE	Mild	NO_DIAGNOSIS	FALSE	Mild	FALSE	FALSE	FALSE	FALSE	FALSE	FALSE		0	0	case	-0.23540055700884	0.0835371503141957	-1.03047107668229	0.000904453	0.00217626	0.00879873	-0.000381718	TRUE
true	FALSE	TRUE	FALSE	FALSE	TRUE	FALSE	TRUE	FALSE	TRUE	FALSE	FALSE	FALSE	FALSE	SEVERE	LIKELY_DIAGNOSIS	NA	SEVERE	NA	NA	NA	NA	NA	NA		NA	NA	case	0.073510219963727	-0.763313419670014	-1.13104028892102	-0.00141194	0.0026463	0.00853635	-0.00513868	TRUE
true	TRUE	TRUE	FALSE	FALSE	FALSE	FALSE	TRUE	FALSE	FALSE	FALSE	FALSE	TRUE	FALSE	Mild	NO_DIAGNOSIS	FALSE	Mild	FALSE	FALSE	FALSE	FALSE	FALSE	FALSE		0	0	case	0.745053743567167	0.276864720006204	0.782650605702731	-0.00289318	0.0125309	0.0124153	-0.00110945	TRUE
true	TRUE	TRUE	TRUE	FALSE	FALSE	FALSE	FALSE	FALSE	FALSE	FALSE	FALSE	TRUE	FALSE	NA	LIKELY_DIAGNOSIS	FALSE	NA	FALSE	FALSE	FALSE	FALSE	FALSE	FALSE		0	0	case	0.334899170151993	0.444067470547392	-1.87161527256277	-0.000258491	0.0122572	-0.00988568	-0.00393495	TRUE
true	TRUE	TRUE	FALSE	FALSE	FALSE	FALSE	TRUE	FALSE	FALSE	FALSE	FALSE	FALSE	FALSE	Mild	NO_DIAGNOSIS	FALSE	Mild	FALSE	FALSE	FALSE	FALSE	FALSE	FALSE		0	0	case	0.211841456402672	0.101611539031106	0.210188289884207	0.00751646	0.0157097	0.00549285	0.0121962	TRUE
true	TRUE	TRUE	FALSE	TRUE	FALSE	FALSE	FALSE	FALSE	FALSE	FALSE	FALSE	FALSE	FALSE	SEVERE	LIKELY_DIAGNOSIS	FALSE	SEVERE	FALSE	FALSE	FALSE	FALSE	FALSE	FALSE		0	0	case	1.41251424625358	-0.460492180124949	1.45681622056835	-0.00107498	0.0149812	-0.000258282	-0.00582385	TRUE
true	TRUE	TRUE	FALSE	FALSE	FALSE	FALSE	FALSE	FALSE	FALSE	TRUE	TRUE	TRUE	FALSE	SEVERE	POSSIBLE_DIAGNOSIS	FALSE	SEVERE	FALSE	FALSE	FALSE	FALSE	FALSE	FALSE		0	0	case	0.447257856868732	-1.05706424706114	-1.68649637082531	0.00145893	0.012469	-0.00013998	-0.00333592	TRUE
true	TRUE	TRUE	FALSE	FALSE	FALSE	FALSE	FALSE	FALSE	FALSE	FALSE	TRUE	TRUE	FALSE	NA	POSSIBLE_DIAGNOSIS	FALSE	NA	FALSE	FALSE	FALSE	FALSE	FALSE	FALSE		0	0	case	1.00069621987221	0.017824534903419	0.0742568755871498	-0.0037712	0.0142782	0.00640882	0.00321392	TRUE
true	TRUE	TRUE	FALSE	FALSE	FALSE	FALSE	FALSE	FALSE	TRUE	FALSE	TRUE	TRUE	FALSE	Mild	POSSIBLE_DIAGNOSIS	FALSE	Mild	FALSE	FALSE	FALSE	FALSE	FALSE	FALSE		0	0	case	0.691709831401179	0.995326556473301	0.500619653366469	-0.00233308	0.010487	-0.0012424	-0.00425849	TRUE
true	TRUE	TRUE	FALSE	TRUE	FALSE	FALSE	TRUE	FALSE	TRUE	FALSE	FALSE	TRUE	FALSE	SEVERE	LIKELY_DIAGNOSIS	FALSE	SEVERE	FALSE	FALSE	FALSE	FALSE	FALSE	FALSE		0	0	case	-0.793035358177041	0.0831268128406226	0.013998824665139	0.00578481	0.0135441	0.00476435	0.0094998	TRUE
true	TRUE	TRUE	FALSE	FALSE	FALSE	FALSE	TRUE	FALSE	FALSE	FALSE	FALSE	TRUE	FALSE	Mild	NO_DIAGNOSIS	FALSE	Mild	FALSE	FALSE	FALSE	FALSE	FALSE	FALSE		0	0	case	1.87926402626867	0.481623119319177	-0.946676650042276	0.00717242	0.0184906	0.0107101	0.0123846	TRUE
true	TRUE	TRUE	TRUE	FALSE	FALSE	FALSE	FALSE	FALSE	FALSE	FALSE	FALSE	FALSE	FALSE	NA	LIKELY_DIAGNOSIS	FALSE	NA	FALSE	FALSE	FALSE	FALSE	FALSE	FALSE		119412	0	case	0.946369358226195	-0.980194360345118	-0.531292015421072	-0.00541667	-0.00476959	-0.00156892	0.0122015	TRUE
true	TRUE	TRUE	FALSE	FALSE	FALSE	FALSE	FALSE	FALSE	FALSE	TRUE	TRUE	TRUE	FALSE	SEVERE	POSSIBLE_DIAGNOSIS	FALSE	SEVERE	FALSE	FALSE	FALSE	FALSE	FALSE	FALSE		0	0	case	1.62955705259301	-0.686205146421721	-0.33886892682636	0.00487202	0.0192917	0.00983066	0.00924385	TRUE
true	TRUE	TRUE	FALSE	FALSE	FALSE	FALSE	FALSE	FALSE	FALSE	FALSE	TRUE	TRUE	FALSE	SEVERE	POSSIBLE_DIAGNOSIS	FALSE	SEVERE	FALSE	FALSE	FALSE	FALSE	FALSE	FALSE		0	0	case	1.58090105333176	-0.219428684340604	-0.547182348461559	0.00356127	0.0124013	0.00572511	0.00817449	TRUE
true	TRUE	TRUE	FALSE	FALSE	FALSE	TRUE	TRUE	FALSE	TRUE	FALSE	TRUE	FALSE	FALSE	Mild	POSSIBLE_DIAGNOSIS	FALSE	Mild	TRUE	TRUE	FALSE	FALSE	FALSE	FALSE	Loss	608842	0	case	-1.33887476558494	0.149816422236097	1.01013090928822	-0.00422624	-0.00821736	-0.000640297	0.00228905	TRUE
true	TRUE	TRUE	FALSE	TRUE	FALSE	FALSE	FALSE	FALSE	TRUE	FALSE	FALSE	TRUE	FALSE	SEVERE	LIKELY_DIAGNOSIS	FALSE	SEVERE	FALSE	FALSE	FALSE	FALSE	FALSE	FALSE		0	0	case	1.68074603705279	0.809248282147751	0.415018558467066	-0.00245512	0.00706311	-0.00781673	0.00046269	TRUE
true	TRUE	TRUE	FALSE	FALSE	FALSE	FALSE	FALSE	FALSE	FALSE	FALSE	FALSE	TRUE	FALSE	Mild	NO_DIAGNOSIS	FALSE	Mild	FALSE	FALSE	FALSE	FALSE	FALSE	FALSE		0	0	case	0.0158564523853198	-1.20693903228973	0.229751585458629	-0.000738986	0.0115861	-0.00286923	-0.00542235	TRUE
true	TRUE	TRUE	FALSE	FALSE	FALSE	FALSE	TRUE	FALSE	FALSE	FALSE	TRUE	FALSE	FALSE	SEVERE	POSSIBLE_DIAGNOSIS	FALSE	SEVERE	FALSE	FALSE	FALSE	FALSE	FALSE	FALSE		0	0	case	-1.31622912179512	-0.08923446593977	0.52508520115407	-0.00128525	0.00420229	-0.00167425	-0.000744695	TRUE
true	TRUE	TRUE	FALSE	TRUE	FALSE	FALSE	FALSE	FALSE	FALSE	FALSE	FALSE	TRUE	FALSE	Mild	LIKELY_DIAGNOSIS	FALSE	Mild	FALSE	FALSE	FALSE	FALSE	FALSE	FALSE		0	413531	case	0.652467463698629	1.01910659006085	-0.229753319081179	0.00181766	0.00299263	-0.00161109	0.00599013	TRUE
true	TRUE	TRUE	FALSE	FALSE	FALSE	FALSE	FALSE	FALSE	TRUE	FALSE	FALSE	FALSE	FALSE	Mild	POSSIBLE_DIAGNOSIS	FALSE	Mild	FALSE	FALSE	FALSE	FALSE	FALSE	FALSE		0	0	case	0.535345252578692	-1.75151157138437	0.321773408423985	-0.00148261	0.00741216	-0.000177904	0.0074406	TRUE
true	TRUE	TRUE	FALSE	TRUE	FALSE	FALSE	FALSE	FALSE	FALSE	FALSE	FALSE	FALSE	FALSE	SEVERE	LIKELY_DIAGNOSIS	FALSE	SEVERE	FALSE	FALSE	FALSE	FALSE	FALSE	FALSE		0	0	case	-0.933067853331414	0.126485805881513	0.682409535300774	0.00200798	0.000910621	-0.00901275	-0.0075088	TRUE
true	TRUE	TRUE	FALSE	FALSE	FALSE	FALSE	TRUE	FALSE	FALSE	FALSE	FALSE	FALSE	FALSE	SEVERE	NO_DIAGNOSIS	FALSE	SEVERE	FALSE	FALSE	FALSE	FALSE	FALSE	FALSE		0	0	case	0.485517275091256	0.285794445026342	-0.788081387382409	0.00651819	0.0183433	-0.000339799	0.00365742	TRUE
true	TRUE	TRUE	FALSE	FALSE	FALSE	FALSE	FALSE	FALSE	FALSE	FALSE	FALSE	FALSE	FALSE	SEVERE	LIKELY_DIAGNOSIS	TRUE	SEVERE	FALSE	TRUE	TRUE	TRUE	TRUE	FALSE	Loss	2567645	0	case	3.1166461986236	0.619555130078818	-0.309711805412484	-0.00288995	0.0136278	0.0116127	0.00670408	TRUE
true	TRUE	TRUE	FALSE	FALSE	FALSE	FALSE	TRUE	FALSE	TRUE	FALSE	FALSE	TRUE	FALSE	SEVERE	LIKELY_DIAGNOSIS	TRUE	SEVERE	FALSE	TRUE	TRUE	FALSE	FALSE	FALSE	Loss	4052651	0	case	0.770459207050898	-2.30522975116976	-1.24413096434362	0.00331175	0.0106759	0.00420522	0.00153359	TRUE
true	TRUE	TRUE	FALSE	FALSE	TRUE	FALSE	TRUE	FALSE	FALSE	FALSE	FALSE	TRUE	FALSE	Mild	NO_DIAGNOSIS	FALSE	Mild	FALSE	FALSE	FALSE	FALSE	FALSE	FALSE		0	0	case	1.76569555557652	-0.305423694873708	-1.19728479176522	0.00526777	0.019222	0.0157153	0.019471	TRUE
true	TRUE	TRUE	FALSE	FALSE	FALSE	FALSE	TRUE	FALSE	FALSE	FALSE	FALSE	FALSE	FALSE	SEVERE	NO_DIAGNOSIS	FALSE	SEVERE	FALSE	FALSE	FALSE	FALSE	FALSE	FALSE		0	416446	case	-0.707480947665607	0.35269899309845	-0.293207324415836	0.00390021	0.0130209	0.0105725	0.012198	TRUE
true	TRUE	TRUE	FALSE	FALSE	FALSE	FALSE	FALSE	FALSE	FALSE	FALSE	FALSE	FALSE	FALSE	SEVERE	NO_DIAGNOSIS	FALSE	SEVERE	FALSE	FALSE	FALSE	FALSE	FALSE	FALSE		0	0	case	-1.35762641720388	0.864428902403485	0.763594926270714	-0.000577304	0.0133891	0.00223007	0.00599238	TRUE
true	TRUE	TRUE	FALSE	FALSE	FALSE	FALSE	TRUE	FALSE	TRUE	FALSE	FALSE	FALSE	FALSE	SEVERE	POSSIBLE_DIAGNOSIS	FALSE	SEVERE	FALSE	FALSE	FALSE	FALSE	FALSE	FALSE		0	0	case	2.47973274131644	-1.2279404949848	0.55962853927085	0.00520877	0.0176897	0.0162981	0.0104665	TRUE
true	TRUE	TRUE	FALSE	FALSE	FALSE	FALSE	FALSE	FALSE	FALSE	FALSE	FALSE	TRUE	FALSE	SEVERE	NO_DIAGNOSIS	FALSE	SEVERE	FALSE	FALSE	FALSE	FALSE	FALSE	FALSE		208170	160624	case	-0.0601331035704826	1.65587218952751	0.692430044904722	0.000903148	0.00573441	0.00107775	0.0238934	TRUE
true	TRUE	TRUE	FALSE	FALSE	FALSE	FALSE	FALSE	FALSE	FALSE	FALSE	FALSE	FALSE	FALSE	Mild	NO_DIAGNOSIS	FALSE	Mild	FALSE	FALSE	FALSE	FALSE	FALSE	FALSE		0	0	case	0.021905372262398	-0.936071358008194	-0.130892392176823	0.00316825	0.00355925	0.013467	0.00220939	TRUE
true	TRUE	TRUE	FALSE	FALSE	FALSE	FALSE	TRUE	FALSE	TRUE	FALSE	FALSE	TRUE	FALSE	Mild	LIKELY_DIAGNOSIS	TRUE	Mild	FALSE	TRUE	TRUE	FALSE	FALSE	FALSE	Loss	5323275	0	case	1.19014082927247	1.46795716651073	-1.03912678654987	0.006882	0.0171648	0.0096016	0.0144539	TRUE
true	TRUE	TRUE	TRUE	FALSE	FALSE	FALSE	TRUE	FALSE	FALSE	FALSE	FALSE	TRUE	FALSE	SEVERE	LIKELY_DIAGNOSIS	FALSE	SEVERE	FALSE	FALSE	FALSE	FALSE	FALSE	FALSE		0	0	case	1.70392096133185	0.0518825452099858	-0.971868641447926	0.000244836	0.0160219	0.00904173	0.00318077	TRUE
true	TRUE	TRUE	FALSE	FALSE	FALSE	FALSE	TRUE	FALSE	FALSE	FALSE	FALSE	TRUE	FALSE	Mild	NO_DIAGNOSIS	FALSE	Mild	FALSE	FALSE	FALSE	FALSE	FALSE	FALSE		0	0	case	2.02545885854782	0.933795475317031	-0.438285369438636	0.00403157	0.0159478	0.00997913	0.00782949	TRUE
true	TRUE	TRUE	FALSE	FALSE	FALSE	FALSE	FALSE	FALSE	FALSE	FALSE	FALSE	TRUE	FALSE	SEVERE	NO_DIAGNOSIS	FALSE	SEVERE	FALSE	FALSE	FALSE	FALSE	FALSE	FALSE		225151	0	case	-2.5209093210646	-0.420181408316316	0.256339819385973	0.00310405	0.0168019	0.0157711	0.0115113	TRUE
true	TRUE	TRUE	FALSE	FALSE	FALSE	FALSE	TRUE	TRUE	FALSE	FALSE	FALSE	TRUE	FALSE	SEVERE	NO_DIAGNOSIS	FALSE	SEVERE	FALSE	FALSE	FALSE	FALSE	FALSE	FALSE		0	160624	case	1.54789663425245	0.186277837745021	-0.212051348946708	0.00689662	0.0161154	0.00818148	0.0107045	TRUE
true	TRUE	TRUE	FALSE	FALSE	FALSE	FALSE	TRUE	FALSE	FALSE	FALSE	FALSE	TRUE	FALSE	Mild	NO_DIAGNOSIS	FALSE	Mild	FALSE	FALSE	FALSE	FALSE	FALSE	FALSE		0	413531	case	0.245375155971228	0.26953726512097	0.0794085632970862	0.00490475	0.0166841	0.0156169	0.014005	TRUE
true	TRUE	TRUE	FALSE	FALSE	FALSE	FALSE	TRUE	FALSE	TRUE	FALSE	FALSE	FALSE	FALSE	Mild	POSSIBLE_DIAGNOSIS	FALSE	Mild	FALSE	FALSE	FALSE	FALSE	FALSE	FALSE		0	0	case	0.270062310219556	-0.793643220930973	0.123633178742223	0.00285725	0.018042	0.0139795	0.0082735	TRUE
true	TRUE	TRUE	FALSE	FALSE	FALSE	FALSE	TRUE	FALSE	FALSE	FALSE	FALSE	FALSE	FALSE	SEVERE	NO_DIAGNOSIS	FALSE	SEVERE	FALSE	FALSE	FALSE	FALSE	FALSE	FALSE		0	0	case	1.46551790667648	-0.843108426376225	-0.0227675700502386	0.00766627	0.0139344	0.0112559	0.0094541	TRUE
true	TRUE	TRUE	FALSE	FALSE	FALSE	FALSE	FALSE	FALSE	FALSE	FALSE	FALSE	TRUE	FALSE	Mild	NO_DIAGNOSIS	FALSE	Mild	FALSE	FALSE	FALSE	FALSE	FALSE	FALSE		0	0	case	1.10893407992269	-0.70664581456957	-0.106902858743593	-0.000909092	0.0169014	0.016839	0.00588249	TRUE
true	FALSE	NA	FALSE	FALSE	FALSE	FALSE	TRUE	FALSE	TRUE	FALSE	FALSE	FALSE	FALSE	NA	POSSIBLE_DIAGNOSIS	NA	NA	NA	NA	NA	NA	NA	NA		NA	NA	NA	NA	NA	NA	NA	NA	NA	NA	FALSE
true	TRUE	TRUE	FALSE	FALSE	FALSE	FALSE	FALSE	FALSE	FALSE	FALSE	FALSE	FALSE	FALSE	Mild	LIKELY_DIAGNOSIS	TRUE	Mild	FALSE	TRUE	TRUE	TRUE	FALSE	FALSE	Loss	1100825	0	case	1.69208776182231	-0.395424380744073	-1.62075868910998	-0.000754695	0.00323896	-0.00510742	0.00203917	TRUE
true	TRUE	TRUE	FALSE	FALSE	FALSE	FALSE	FALSE	FALSE	FALSE	FALSE	FALSE	TRUE	FALSE	Mild	LIKELY_DIAGNOSIS	TRUE	Mild	FALSE	FALSE	FALSE	FALSE	TRUE	FALSE	Loss	494710	164737	case	-1.05880977527619	-1.2335523484329	1.02842715204047	-0.00660943	-0.00305323	-0.00468711	0.00438261	TRUE
true	TRUE	TRUE	FALSE	FALSE	FALSE	FALSE	TRUE	FALSE	FALSE	FALSE	FALSE	TRUE	FALSE	Mild	NO_DIAGNOSIS	FALSE	Mild	FALSE	FALSE	FALSE	FALSE	FALSE	FALSE		0	252121	case	-2.00962436845451	-0.926778191225748	-0.790347175958538	0.00666549	0.015875	-0.00452804	-0.00132002	TRUE
true	TRUE	TRUE	FALSE	FALSE	FALSE	FALSE	FALSE	FALSE	FALSE	FALSE	FALSE	FALSE	FALSE	SEVERE	NO_DIAGNOSIS	FALSE	SEVERE	FALSE	FALSE	FALSE	FALSE	FALSE	FALSE		0	0	case	0.490923497231394	-0.422526193879591	-0.400184345750565	0.00333675	0.0144438	0.00178608	0.00137361	TRUE
true	TRUE	TRUE	FALSE	FALSE	FALSE	FALSE	FALSE	FALSE	TRUE	FALSE	FALSE	TRUE	FALSE	Mild	NO_DIAGNOSIS	FALSE	Mild	FALSE	FALSE	FALSE	FALSE	FALSE	FALSE		153634	0	case	1.9245553138483	1.77049312381226	-0.498179701668163	-0.0094328	-0.000189967	0.0018325	-0.0018118	TRUE
true	TRUE	TRUE	FALSE	FALSE	FALSE	FALSE	FALSE	FALSE	TRUE	FALSE	FALSE	FALSE	FALSE	Mild	NO_DIAGNOSIS	FALSE	Mild	FALSE	FALSE	FALSE	FALSE	FALSE	FALSE		0	0	case	1.07895412078192	0.239152752196867	1.66539299043718	0.00254981	0.0177343	0.00555929	-0.00445538	TRUE
true	TRUE	TRUE	FALSE	FALSE	FALSE	FALSE	FALSE	FALSE	TRUE	FALSE	FALSE	FALSE	FALSE	Mild	POSSIBLE_DIAGNOSIS	FALSE	Mild	FALSE	FALSE	FALSE	FALSE	FALSE	FALSE		0	0	case	-0.488774688359978	-1.25521621304959	-0.964365701206796	0.00188767	-0.00209222	-0.00852049	-0.00614594	TRUE
true	TRUE	TRUE	FALSE	TRUE	FALSE	FALSE	TRUE	FALSE	TRUE	FALSE	FALSE	FALSE	FALSE	SEVERE	LIKELY_DIAGNOSIS	FALSE	SEVERE	FALSE	FALSE	FALSE	FALSE	FALSE	FALSE		176337	0	case	2.23724666574404	-0.115574223767224	0.804137933409717	0.00207006	0.00297372	-0.00400117	-2.96886e-05	TRUE
true	TRUE	TRUE	FALSE	FALSE	FALSE	FALSE	FALSE	FALSE	FALSE	FALSE	FALSE	FALSE	FALSE	Mild	POSSIBLE_DIAGNOSIS	FALSE	Mild	TRUE	TRUE	FALSE	FALSE	FALSE	FALSE	Loss	379904	0	case	0.0853434194732616	-1.52254716910652	-1.1675810985457	0.00336448	0.00843914	-0.00244612	0.000734489	TRUE
true	TRUE	TRUE	FALSE	FALSE	FALSE	FALSE	FALSE	FALSE	FALSE	FALSE	FALSE	TRUE	FALSE	SEVERE	NO_DIAGNOSIS	FALSE	SEVERE	FALSE	FALSE	FALSE	FALSE	FALSE	FALSE		102396	457718	case	-0.386736971183506	-0.18879015298048	-2.28198138424123	0.000598134	0.00189702	-0.00685038	-0.000723671	TRUE
true	TRUE	TRUE	FALSE	FALSE	FALSE	FALSE	FALSE	FALSE	FALSE	FALSE	FALSE	FALSE	FALSE	NA	NO_DIAGNOSIS	FALSE	NA	FALSE	FALSE	FALSE	FALSE	FALSE	FALSE		110109	0	case	0.113848954393996	0.884691757646118	-1.77765461033775	-3.20345e-05	0.00248465	-0.00851336	-0.00318985	TRUE
true	TRUE	TRUE	FALSE	FALSE	FALSE	TRUE	FALSE	FALSE	FALSE	FALSE	FALSE	TRUE	FALSE	SEVERE	LIKELY_DIAGNOSIS	TRUE	SEVERE	FALSE	FALSE	TRUE	FALSE	FALSE	FALSE	Loss	1961744	0	case	1.2155462927562	-0.779410372561895	-0.5811691771035	-0.00576044	0.0116938	-0.00964496	-0.00343787	TRUE
true	TRUE	TRUE	FALSE	FALSE	FALSE	FALSE	TRUE	FALSE	TRUE	FALSE	FALSE	TRUE	FALSE	SEVERE	POSSIBLE_DIAGNOSIS	FALSE	SEVERE	FALSE	FALSE	FALSE	FALSE	FALSE	FALSE		0	0	case	-1.78547408125951	0.339470494545641	-0.584369106583824	-0.000732961	0.0156052	-0.0101699	-0.00397804	TRUE
true	TRUE	TRUE	FALSE	FALSE	FALSE	FALSE	FALSE	FALSE	FALSE	TRUE	FALSE	TRUE	FALSE	NA	NO_DIAGNOSIS	FALSE	NA	FALSE	FALSE	FALSE	FALSE	FALSE	FALSE		0	0	case	1.59451112305519	0.0796877940144862	-1.217965081357	0.000697676	0.00758111	0.00526051	0.00165533	TRUE
true	TRUE	TRUE	FALSE	FALSE	FALSE	FALSE	FALSE	FALSE	FALSE	FALSE	FALSE	FALSE	FALSE	SEVERE	LIKELY_DIAGNOSIS	TRUE	SEVERE	FALSE	TRUE	TRUE	FALSE	FALSE	FALSE	Loss	1569170	0	case	2.50407964382168	0.734918579791939	-0.0975962315438327	0.0015109	0.0160318	0.00146291	-0.000196495	TRUE
true	TRUE	TRUE	FALSE	FALSE	FALSE	FALSE	TRUE	FALSE	FALSE	TRUE	FALSE	TRUE	FALSE	Mild	NO_DIAGNOSIS	FALSE	Mild	FALSE	FALSE	FALSE	FALSE	FALSE	FALSE		0	0	case	-0.266514688626564	-1.00068974015611	-0.479715512306547	-0.00770614	0.0114067	-0.0126905	-0.00865161	TRUE
true	TRUE	TRUE	FALSE	FALSE	FALSE	FALSE	FALSE	FALSE	FALSE	FALSE	TRUE	FALSE	FALSE	Mild	POSSIBLE_DIAGNOSIS	FALSE	Mild	FALSE	FALSE	FALSE	FALSE	FALSE	FALSE		0	1168386	case	0.092791152071915	-1.18846798401503	0.318662917966404	-0.00125422	0.0154818	0.00432746	0.0022671	TRUE
true	TRUE	TRUE	FALSE	FALSE	FALSE	FALSE	TRUE	FALSE	FALSE	FALSE	FALSE	FALSE	FALSE	Mild	NO_DIAGNOSIS	FALSE	Mild	FALSE	FALSE	FALSE	FALSE	FALSE	FALSE		0	0	case	0.726339897697455	-0.393743951090392	0.0339874524810459	0.00269986	0.0169651	0.0100518	0.00500083	TRUE
true	TRUE	TRUE	FALSE	FALSE	FALSE	FALSE	TRUE	FALSE	FALSE	FALSE	FALSE	FALSE	FALSE	Mild	NO_DIAGNOSIS	FALSE	Mild	FALSE	FALSE	FALSE	FALSE	FALSE	FALSE		0	0	case	-0.555464030004772	-1.08620211566077	0.708323975381456	0.000565006	0.0113881	-0.00225428	-0.0025676	TRUE
true	TRUE	TRUE	FALSE	FALSE	FALSE	FALSE	TRUE	FALSE	FALSE	FALSE	FALSE	FALSE	FALSE	SEVERE	NO_DIAGNOSIS	FALSE	SEVERE	FALSE	FALSE	FALSE	FALSE	FALSE	FALSE		108177	0	case	0.125341902160446	-1.14833307112365	-0.733990653961915	0.00211437	0.00238469	-0.000273658	-0.000399827	TRUE
true	TRUE	TRUE	FALSE	TRUE	FALSE	FALSE	TRUE	FALSE	FALSE	FALSE	FALSE	FALSE	FALSE	Mild	LIKELY_DIAGNOSIS	FALSE	Mild	FALSE	FALSE	FALSE	FALSE	FALSE	FALSE		0	0	case	1.84697791642476	-1.34194201508325	-0.0370152063730315	-0.000527343	0.00559429	0.000109373	0.00936087	TRUE
true	TRUE	TRUE	FALSE	FALSE	FALSE	FALSE	TRUE	FALSE	TRUE	FALSE	FALSE	TRUE	FALSE	Mild	NO_DIAGNOSIS	FALSE	Mild	FALSE	FALSE	FALSE	FALSE	FALSE	FALSE		0	129586	case	0.847431712486726	0.599292274836185	0.610142208665125	0.0043246	0.0027588	-0.000960616	0.00220703	TRUE
true	TRUE	TRUE	FALSE	FALSE	FALSE	FALSE	FALSE	FALSE	FALSE	FALSE	TRUE	FALSE	FALSE	Mild	POSSIBLE_DIAGNOSIS	FALSE	Mild	FALSE	FALSE	FALSE	FALSE	FALSE	FALSE		0	0	case	1.7580587942317	0.350588686091503	-0.293132791896884	-0.00420217	0.0137921	-0.00276926	0.000271672	TRUE
true	TRUE	TRUE	FALSE	FALSE	FALSE	FALSE	TRUE	TRUE	FALSE	FALSE	FALSE	TRUE	FALSE	Mild	NO_DIAGNOSIS	FALSE	Mild	FALSE	FALSE	FALSE	FALSE	FALSE	FALSE		0	0	case	1.80633673600064	0.51753741819667	-1.4834499138627	-0.00250757	0.00419958	0.00528731	0.00358882	TRUE
true	TRUE	TRUE	FALSE	FALSE	FALSE	FALSE	FALSE	FALSE	FALSE	FALSE	TRUE	FALSE	FALSE	Mild	POSSIBLE_DIAGNOSIS	FALSE	Mild	FALSE	FALSE	FALSE	FALSE	FALSE	FALSE		0	0	case	-1.22901125831749	-0.0683072547875423	0.187848409537106	-0.000309284	0.0113465	0.000516905	0.00150837	TRUE
true	TRUE	TRUE	FALSE	FALSE	FALSE	FALSE	TRUE	FALSE	FALSE	FALSE	FALSE	TRUE	FALSE	Mild	NO_DIAGNOSIS	FALSE	Mild	FALSE	FALSE	FALSE	FALSE	FALSE	FALSE		0	0	case	1.30771670938319	-1.77967439998727	-1.09320758230117	-0.0031186	0.000675445	0.00582022	0.00448879	TRUE
true	TRUE	TRUE	FALSE	FALSE	FALSE	FALSE	FALSE	FALSE	FALSE	FALSE	FALSE	FALSE	FALSE	SEVERE	NO_DIAGNOSIS	FALSE	SEVERE	FALSE	FALSE	FALSE	FALSE	FALSE	FALSE		0	0	case	3.59057907099272	-0.8268610164107	-0.593452136226729	-0.00562512	-0.00630043	0.01669	-0.00731613	TRUE
true	TRUE	TRUE	FALSE	FALSE	FALSE	FALSE	FALSE	FALSE	FALSE	FALSE	TRUE	TRUE	FALSE	Mild	LIKELY_DIAGNOSIS	TRUE	Mild	FALSE	TRUE	TRUE	TRUE	TRUE	FALSE	Loss	2567645	335728	case	0.579010892941354	-1.5563296671094	-0.354481005129427	0.00380482	0.0105919	-0.00244795	-0.00391065	TRUE
true	TRUE	TRUE	FALSE	FALSE	FALSE	FALSE	FALSE	FALSE	FALSE	FALSE	FALSE	FALSE	FALSE	Mild	NO_DIAGNOSIS	FALSE	Mild	FALSE	FALSE	FALSE	FALSE	FALSE	FALSE		0	0	case	-0.78736449579228	-0.0108600084873096	-0.380487885408948	-0.0043846	-0.00229732	-0.00445599	0.00621291	TRUE
true	TRUE	TRUE	FALSE	FALSE	FALSE	FALSE	FALSE	FALSE	TRUE	FALSE	FALSE	FALSE	FALSE	SEVERE	POSSIBLE_DIAGNOSIS	FALSE	SEVERE	FALSE	FALSE	FALSE	FALSE	FALSE	FALSE		0	0	case	0.288435904346183	1.33573080062172	2.19270261188458	-0.0054941	0.0101642	-0.0120143	-0.00127569	TRUE
true	TRUE	TRUE	FALSE	FALSE	FALSE	FALSE	TRUE	FALSE	FALSE	FALSE	FALSE	TRUE	FALSE	NA	NO_DIAGNOSIS	FALSE	NA	FALSE	FALSE	FALSE	FALSE	FALSE	FALSE		0	347957	case	-1.33800523335261	-0.100040019410528	-0.165382066879958	0.00328908	0.0177792	0.0104015	0.00847035	TRUE
true	TRUE	TRUE	FALSE	TRUE	FALSE	FALSE	FALSE	FALSE	FALSE	FALSE	FALSE	FALSE	FALSE	SEVERE	LIKELY_DIAGNOSIS	FALSE	SEVERE	FALSE	FALSE	FALSE	FALSE	FALSE	FALSE		0	0	case	-1.74948300799089	-1.04643846048357	-0.124907927788467	-0.00529078	0.0109626	-0.009755	0.00169467	TRUE
true	TRUE	TRUE	FALSE	FALSE	FALSE	FALSE	FALSE	FALSE	FALSE	FALSE	TRUE	TRUE	FALSE	Mild	POSSIBLE_DIAGNOSIS	FALSE	Mild	FALSE	FALSE	FALSE	FALSE	FALSE	FALSE		0	0	case	1.39886637078092	0.509135269928269	-1.29283548106121	0.00617181	0.00675734	-0.00370588	0.00256364	TRUE
true	TRUE	TRUE	FALSE	FALSE	FALSE	FALSE	FALSE	FALSE	FALSE	FALSE	FALSE	TRUE	FALSE	SEVERE	NO_DIAGNOSIS	FALSE	SEVERE	FALSE	FALSE	FALSE	FALSE	FALSE	FALSE		0	0	case	-0.997753490266926	0.0809188064352053	-0.874757738088554	0.00527599	0.0137809	0.0162359	0.00716382	TRUE
true	TRUE	TRUE	FALSE	FALSE	FALSE	FALSE	FALSE	FALSE	FALSE	FALSE	TRUE	FALSE	FALSE	Mild	POSSIBLE_DIAGNOSIS	FALSE	Mild	FALSE	FALSE	FALSE	FALSE	FALSE	FALSE		0	223781	case	0.534475720346362	0.62766418015181	0.905435576800332	0.0093445	-0.00574916	-0.00986153	-0.00620142	TRUE
true	TRUE	TRUE	FALSE	FALSE	FALSE	FALSE	FALSE	FALSE	TRUE	FALSE	FALSE	TRUE	FALSE	SEVERE	POSSIBLE_DIAGNOSIS	FALSE	SEVERE	FALSE	FALSE	FALSE	FALSE	FALSE	FALSE		209141	0	case	-0.170488085577939	-0.502839007397692	0.281540754693897	-0.00234789	0.00910651	0.00555694	0.00351846	TRUE
true	TRUE	TRUE	FALSE	FALSE	FALSE	FALSE	FALSE	FALSE	TRUE	FALSE	FALSE	TRUE	FALSE	Mild	NO_DIAGNOSIS	FALSE	Mild	FALSE	FALSE	FALSE	FALSE	FALSE	FALSE		121446	0	case	-0.1175600366535	-0.392903736263552	0.441479590228732	-0.000538576	0.00860552	-0.00342767	-0.00211389	TRUE
true	TRUE	TRUE	FALSE	FALSE	FALSE	FALSE	FALSE	FALSE	FALSE	FALSE	FALSE	TRUE	FALSE	Mild	NO_DIAGNOSIS	FALSE	Mild	FALSE	FALSE	FALSE	FALSE	FALSE	FALSE		0	0	case	2.2818574498375	-2.06303001138121	1.49417390660074	0.00478984	0.00768163	0.00122389	0.00624184	TRUE
true	TRUE	TRUE	FALSE	FALSE	FALSE	FALSE	FALSE	FALSE	FALSE	FALSE	TRUE	TRUE	FALSE	SEVERE	POSSIBLE_DIAGNOSIS	FALSE	SEVERE	FALSE	FALSE	FALSE	FALSE	FALSE	FALSE		0	0	case	-0.265871990889625	-1.03894491662094	-1.38042609733316	0.00367015	0.00569793	-0.00216969	0.00133258	TRUE
true	TRUE	TRUE	FALSE	FALSE	FALSE	FALSE	TRUE	FALSE	FALSE	FALSE	TRUE	FALSE	FALSE	Mild	POSSIBLE_DIAGNOSIS	FALSE	Mild	FALSE	FALSE	FALSE	FALSE	FALSE	FALSE		198239	250118	case	0.217323290041274	0.352464514542123	1.47356318069332	-0.00127309	0.0105588	-0.00840686	-0.00446597	TRUE
true	TRUE	TRUE	FALSE	FALSE	FALSE	FALSE	TRUE	FALSE	FALSE	FALSE	FALSE	FALSE	FALSE	NA	POSSIBLE_DIAGNOSIS	FALSE	NA	TRUE	TRUE	FALSE	FALSE	FALSE	FALSE	Loss	109997	0	case	0.542377121935795	0.88633310754041	1.83795763468242	-0.0016189	0.0122538	-0.0107948	-0.00360126	TRUE
true	TRUE	TRUE	FALSE	FALSE	FALSE	FALSE	TRUE	FALSE	FALSE	TRUE	FALSE	FALSE	FALSE	Mild	NO_DIAGNOSIS	FALSE	Mild	FALSE	FALSE	FALSE	FALSE	FALSE	FALSE		0	0	case	0.777680105154161	2.19908084501951	0.518395162252972	0.00273365	-0.00064329	-0.00557673	0.0113924	TRUE
true	TRUE	TRUE	FALSE	FALSE	FALSE	FALSE	TRUE	FALSE	TRUE	FALSE	TRUE	FALSE	FALSE	SEVERE	POSSIBLE_DIAGNOSIS	FALSE	SEVERE	FALSE	FALSE	FALSE	FALSE	FALSE	FALSE		0	0	case	0.864784551384095	-0.392903736263552	1.05285493668513	0.00384202	0.0131033	-0.00626589	-0.00634555	TRUE
true	TRUE	TRUE	FALSE	FALSE	FALSE	FALSE	FALSE	FALSE	FALSE	FALSE	FALSE	TRUE	FALSE	SEVERE	NO_DIAGNOSIS	FALSE	SEVERE	FALSE	FALSE	FALSE	FALSE	FALSE	FALSE		0	410049	case	-2.89809728114969	0.545909323512295	-0.123775033500402	-0.00458348	0.0096584	0.00013869	0.00622663	TRUE
true	TRUE	TRUE	FALSE	FALSE	FALSE	FALSE	FALSE	FALSE	FALSE	FALSE	FALSE	FALSE	FALSE	Mild	NO_DIAGNOSIS	FALSE	Mild	FALSE	FALSE	FALSE	FALSE	FALSE	FALSE		0	0	case	0.914310082877678	0.195910998434141	0.617473624735975	-0.00189306	0.00709969	0.00872741	0.0058258	TRUE
true	TRUE	TRUE	FALSE	FALSE	FALSE	FALSE	TRUE	FALSE	FALSE	FALSE	FALSE	FALSE	FALSE	SEVERE	NO_DIAGNOSIS	FALSE	SEVERE	FALSE	FALSE	FALSE	FALSE	FALSE	FALSE		0	457718	case	-0.675837535558639	-0.552949028872844	-1.7572426378142	-0.000195477	0.0107373	-0.00286391	-0.00531186	TRUE
true	TRUE	TRUE	FALSE	FALSE	FALSE	FALSE	FALSE	FALSE	FALSE	FALSE	FALSE	FALSE	FALSE	Mild	NO_DIAGNOSIS	FALSE	Mild	FALSE	FALSE	FALSE	FALSE	FALSE	FALSE		0	0	case	0.834880203741787	0.328879879751517	-1.17527285450151	-0.0009008	0.0120613	-0.00466177	-0.00598268	TRUE
true	TRUE	TRUE	FALSE	TRUE	FALSE	FALSE	TRUE	FALSE	FALSE	FALSE	FALSE	TRUE	FALSE	SEVERE	LIKELY_DIAGNOSIS	FALSE	SEVERE	FALSE	FALSE	FALSE	FALSE	FALSE	FALSE		0	0	case	-1.02002107656442	-1.66777732493185	-0.703124253446748	6.63482e-05	-0.000199918	-0.00308475	-0.00601261	TRUE
true	TRUE	TRUE	FALSE	FALSE	FALSE	FALSE	TRUE	FALSE	FALSE	FALSE	FALSE	TRUE	FALSE	SEVERE	NO_DIAGNOSIS	FALSE	SEVERE	FALSE	FALSE	FALSE	FALSE	FALSE	FALSE		0	0	case	-0.640867217519277	0.449870814816497	0.890593667859765	-0.00166032	0.00578343	0.00100518	0.00464794	TRUE
true	TRUE	TRUE	FALSE	TRUE	FALSE	FALSE	TRUE	FALSE	TRUE	FALSE	TRUE	TRUE	FALSE	SEVERE	LIKELY_DIAGNOSIS	FALSE	SEVERE	FALSE	FALSE	FALSE	FALSE	FALSE	FALSE		170103	506923	case	-1.12667109514717	-1.17695899487529	-0.30281506299216	0.0031643	0.0163267	0.00325633	0.00257533	TRUE
true	TRUE	TRUE	FALSE	FALSE	FALSE	FALSE	FALSE	FALSE	TRUE	FALSE	FALSE	TRUE	FALSE	Mild	NO_DIAGNOSIS	FALSE	Mild	FALSE	FALSE	FALSE	FALSE	FALSE	FALSE		0	0	case	-0.189201931447651	0.148702649093542	-0.555877809005915	0.00945248	0.00118598	-0.0107712	0.000356512	TRUE
true	TRUE	TRUE	FALSE	FALSE	FALSE	FALSE	FALSE	FALSE	TRUE	FALSE	FALSE	TRUE	FALSE	SEVERE	POSSIBLE_DIAGNOSIS	FALSE	SEVERE	FALSE	FALSE	FALSE	FALSE	FALSE	FALSE		0	0	case	-0.836398552545849	-1.78150333272662	-0.714065627228847	-0.00297555	-0.000291264	0.00316741	-0.00799169	TRUE
true	TRUE	TRUE	FALSE	FALSE	FALSE	FALSE	TRUE	FALSE	FALSE	FALSE	FALSE	FALSE	FALSE	NA	NO_DIAGNOSIS	FALSE	NA	FALSE	FALSE	FALSE	FALSE	FALSE	FALSE		0	0	case	0.911701486180687	-0.345949405358974	1.27654491386351	0.00113062	0.0138984	0.00390304	-0.00302525	TRUE
true	TRUE	TRUE	FALSE	TRUE	FALSE	FALSE	FALSE	FALSE	FALSE	FALSE	FALSE	FALSE	FALSE	NA	LIKELY_DIAGNOSIS	FALSE	NA	FALSE	FALSE	FALSE	FALSE	FALSE	FALSE		0	0	case	-1.224852625902	-1.67475892394651	0.0188941205098818	0.000604771	0.0123183	0.0078856	0.00390045	TRUE
true	TRUE	TRUE	FALSE	FALSE	FALSE	TRUE	FALSE	FALSE	TRUE	FALSE	FALSE	TRUE	FALSE	Mild	NO_DIAGNOSIS	FALSE	Mild	FALSE	FALSE	FALSE	FALSE	FALSE	FALSE		0	0	case	0.526007232518451	0.0308380947795944	0.68587301176811	0.00535063	0.0193435	0.00121315	0.00544071	TRUE
true	TRUE	TRUE	FALSE	FALSE	FALSE	FALSE	TRUE	FALSE	FALSE	FALSE	FALSE	FALSE	FALSE	Mild	NO_DIAGNOSIS	FALSE	Mild	FALSE	FALSE	FALSE	FALSE	FALSE	FALSE		103386	0	case	-0.0518914502379631	1.32617579945138	-1.15876638597102	0.00416492	0.0154254	0.00513878	0.000283614	TRUE
true	TRUE	TRUE	FALSE	TRUE	FALSE	FALSE	FALSE	FALSE	TRUE	FALSE	FALSE	FALSE	FALSE	SEVERE	LIKELY_DIAGNOSIS	FALSE	SEVERE	FALSE	FALSE	FALSE	FALSE	FALSE	FALSE		0	0	case	-0.177784595179665	-1.62797654398323	-2.01257117240408	0.00598378	0.0109432	-0.000527511	-0.00442735	TRUE
true	TRUE	TRUE	FALSE	TRUE	FALSE	FALSE	TRUE	FALSE	FALSE	FALSE	FALSE	FALSE	FALSE	Mild	LIKELY_DIAGNOSIS	FALSE	Mild	FALSE	FALSE	FALSE	FALSE	FALSE	FALSE		0	0	case	-0.470892568973364	-0.40054382922389	-0.385118839253143	-0.000244819	0.00646989	0.00263719	-0.00317182	TRUE
true	TRUE	TRUE	FALSE	FALSE	FALSE	FALSE	FALSE	FALSE	TRUE	FALSE	FALSE	FALSE	FALSE	Mild	NO_DIAGNOSIS	FALSE	Mild	FALSE	FALSE	FALSE	FALSE	FALSE	FALSE		0	0	case	-0.0563147228980761	-2.67940965436317	0.469822816535657	0.00463484	0.01002	0.000335136	0.00599968	TRUE
true	TRUE	TRUE	FALSE	FALSE	FALSE	FALSE	TRUE	FALSE	FALSE	FALSE	FALSE	FALSE	FALSE	SEVERE	NO_DIAGNOSIS	FALSE	SEVERE	FALSE	FALSE	FALSE	FALSE	FALSE	FALSE		0	0	case	-0.694475769929889	1.00933665021387	-1.18461426354345	0.00361056	0.0116574	0.00169296	-0.00347391	TRUE
true	TRUE	TRUE	FALSE	FALSE	FALSE	FALSE	FALSE	FALSE	TRUE	FALSE	FALSE	FALSE	FALSE	SEVERE	NO_DIAGNOSIS	FALSE	SEVERE	FALSE	FALSE	FALSE	FALSE	FALSE	FALSE		0	167785	case	-1.72903009765652	0.298905704300987	0.722906034147951	0.00297093	0.0125666	0.000146466	0.000762889	TRUE
true	TRUE	TRUE	FALSE	FALSE	FALSE	FALSE	TRUE	FALSE	FALSE	FALSE	FALSE	FALSE	FALSE	SEVERE	NO_DIAGNOSIS	FALSE	SEVERE	FALSE	FALSE	FALSE	FALSE	FALSE	FALSE		0	0	case	1.58048519009021	-0.897802503627579	-0.796041460406443	-0.000687213	0.00375158	-0.00218432	0.00776684	TRUE
true	TRUE	TRUE	FALSE	FALSE	FALSE	FALSE	TRUE	FALSE	FALSE	FALSE	TRUE	FALSE	FALSE	Mild	POSSIBLE_DIAGNOSIS	FALSE	Mild	FALSE	FALSE	FALSE	FALSE	FALSE	FALSE		0	0	case	0.741915866380933	-1.06300632447608	1.61422393175959	-0.00506502	0.00671155	-0.00176791	-0.00420768	TRUE
true	TRUE	TRUE	FALSE	FALSE	FALSE	FALSE	FALSE	FALSE	FALSE	FALSE	FALSE	TRUE	FALSE	Mild	NO_DIAGNOSIS	FALSE	Mild	FALSE	FALSE	FALSE	FALSE	FALSE	FALSE		0	0	case	0.471604759373975	0.625905590979354	-2.07517848832345	0.00303668	0.00778586	-0.00618974	0.000747293	TRUE
true	TRUE	TRUE	FALSE	FALSE	FALSE	FALSE	TRUE	FALSE	FALSE	FALSE	FALSE	FALSE	FALSE	SEVERE	NO_DIAGNOSIS	FALSE	SEVERE	FALSE	FALSE	FALSE	FALSE	FALSE	FALSE		0	0	case	1.53768908195988	0.207146429258166	-0.953980836899536	0.00803114	-0.00242439	0.00439677	-0.000796772	TRUE
true	TRUE	TRUE	FALSE	FALSE	FALSE	FALSE	FALSE	FALSE	TRUE	FALSE	TRUE	TRUE	FALSE	SEVERE	POSSIBLE_DIAGNOSIS	FALSE	SEVERE	FALSE	FALSE	FALSE	FALSE	FALSE	FALSE		248143	413531	case	-0.0383947977622303	-1.07648688747694	-2.29459228644784	0.00197401	0.00964464	0.000669963	0.00125773	TRUE
true	TRUE	TRUE	FALSE	FALSE	FALSE	FALSE	TRUE	FALSE	FALSE	FALSE	FALSE	FALSE	FALSE	SEVERE	NO_DIAGNOSIS	FALSE	SEVERE	FALSE	FALSE	FALSE	FALSE	FALSE	FALSE		0	231980	case	0.281857703979859	-0.474013776873167	-0.274268114466768	-0.00541744	0.01055	0.00950796	0.00237313	TRUE
true	TRUE	TRUE	FALSE	FALSE	FALSE	FALSE	FALSE	FALSE	FALSE	FALSE	TRUE	TRUE	FALSE	Mild	POSSIBLE_DIAGNOSIS	FALSE	Mild	FALSE	FALSE	FALSE	FALSE	FALSE	FALSE		0	0	case	-0.130035933899974	0.5145282767238	-0.852487421425808	-0.0023452	0.0102214	-0.00351454	-0.000928949	TRUE
true	TRUE	TRUE	FALSE	FALSE	FALSE	FALSE	TRUE	FALSE	FALSE	FALSE	TRUE	TRUE	FALSE	Mild	POSSIBLE_DIAGNOSIS	FALSE	Mild	FALSE	FALSE	FALSE	FALSE	FALSE	FALSE		0	0	case	0.374217149353006	0.528929168058247	-0.727441729963366	0.00416261	0.0160782	0.00589815	0.00370379	TRUE
true	TRUE	TRUE	FALSE	FALSE	FALSE	FALSE	TRUE	FALSE	FALSE	FALSE	TRUE	FALSE	FALSE	Mild	POSSIBLE_DIAGNOSIS	FALSE	Mild	FALSE	FALSE	FALSE	FALSE	FALSE	FALSE		0	242215	case	-0.0929862996528667	-0.116961555225495	0.0522230754512104	0.000270967	0.00681727	0.000925898	0.00112992	TRUE
true	TRUE	TRUE	FALSE	FALSE	FALSE	FALSE	FALSE	FALSE	FALSE	FALSE	TRUE	FALSE	FALSE	SEVERE	POSSIBLE_DIAGNOSIS	FALSE	SEVERE	FALSE	FALSE	FALSE	FALSE	FALSE	FALSE		0	0	case	-1.87201144125097	-0.463716260274452	0.783413421190028	-0.00172804	0.0121895	-0.00203612	-0.00651107	TRUE
true	TRUE	TRUE	FALSE	FALSE	FALSE	FALSE	FALSE	FALSE	FALSE	FALSE	FALSE	TRUE	FALSE	Mild	LIKELY_DIAGNOSIS	TRUE	Mild	FALSE	TRUE	TRUE	TRUE	TRUE	FALSE	Loss	2567645	0	case	-1.10591573881894	-1.58708152977175	1.31373664082037	0.00491681	0.0108132	0.00385136	0.00749237	TRUE
true	TRUE	TRUE	FALSE	FALSE	FALSE	FALSE	TRUE	FALSE	TRUE	FALSE	TRUE	FALSE	FALSE	SEVERE	POSSIBLE_DIAGNOSIS	FALSE	SEVERE	FALSE	FALSE	FALSE	FALSE	FALSE	FALSE		0	131598	case	2.57288610742345	-1.30585185728851	-1.14674180624683	-0.0047904	0.0120993	-0.000600624	-0.00718017	TRUE
true	TRUE	TRUE	FALSE	FALSE	FALSE	FALSE	FALSE	FALSE	FALSE	FALSE	FALSE	TRUE	FALSE	Mild	NO_DIAGNOSIS	FALSE	Mild	FALSE	FALSE	FALSE	FALSE	FALSE	FALSE		0	3237077	case	1.03305794121458	-1.22593961130413	-0.21993688945179	0.00700152	0.0083521	-0.00334386	0.00205912	TRUE
true	TRUE	TRUE	FALSE	FALSE	FALSE	TRUE	TRUE	FALSE	TRUE	FALSE	FALSE	FALSE	FALSE	SEVERE	POSSIBLE_DIAGNOSIS	FALSE	SEVERE	FALSE	FALSE	FALSE	FALSE	FALSE	FALSE		0	0	case	0.543057625421968	-1.30596518859073	-1.41659921319768	-0.00147838	0.00782722	-0.0123213	-0.000483998	TRUE
true	TRUE	TRUE	FALSE	FALSE	FALSE	FALSE	TRUE	FALSE	TRUE	FALSE	FALSE	FALSE	FALSE	NA	LIKELY_DIAGNOSIS	TRUE	NA	FALSE	TRUE	FALSE	TRUE	TRUE	FALSE	Loss	604230	0	case	0.583282942604541	-0.222945862685516	0.0222361586596727	0.00155061	0.0160687	0.00485806	0.00786139	TRUE
true	TRUE	TRUE	FALSE	FALSE	FALSE	FALSE	FALSE	FALSE	FALSE	FALSE	FALSE	FALSE	FALSE	Mild	NO_DIAGNOSIS	FALSE	Mild	FALSE	FALSE	FALSE	FALSE	FALSE	FALSE		0	0	case	0.101524280144447	-2.3760909294811	-1.08249477491053	0.00486646	0.0176668	0.00734706	0.00903971	TRUE
true	TRUE	TRUE	FALSE	FALSE	FALSE	FALSE	FALSE	FALSE	FALSE	FALSE	FALSE	FALSE	FALSE	Mild	NO_DIAGNOSIS	FALSE	Mild	FALSE	FALSE	FALSE	FALSE	FALSE	FALSE		0	0	case	0.330249062996489	-0.840947315682073	0.791877930302326	-0.00509125	0.00925629	-0.00692042	-0.011088	TRUE
true	TRUE	TRUE	FALSE	FALSE	FALSE	FALSE	FALSE	FALSE	FALSE	FALSE	FALSE	TRUE	FALSE	Mild	NO_DIAGNOSIS	FALSE	Mild	FALSE	FALSE	FALSE	FALSE	FALSE	FALSE		0	0	case	0.288020041104633	-1.47860979562669	-0.22622345898363	-0.00464681	-0.000239179	0.00537311	-0.00706969	TRUE
true	TRUE	TRUE	FALSE	FALSE	FALSE	FALSE	TRUE	FALSE	FALSE	FALSE	FALSE	TRUE	FALSE	SEVERE	NO_DIAGNOSIS	FALSE	SEVERE	FALSE	FALSE	FALSE	FALSE	FALSE	FALSE		0	0	case	0.452664079008872	-0.222828623407353	-1.28326550562782	0.00745583	0.0169572	0.00417033	0.00668086	TRUE
true	TRUE	TRUE	FALSE	FALSE	FALSE	FALSE	TRUE	FALSE	FALSE	FALSE	FALSE	FALSE	FALSE	SEVERE	NO_DIAGNOSIS	FALSE	SEVERE	FALSE	FALSE	FALSE	FALSE	FALSE	FALSE		248143	0	case	-0.821767727593166	0.939403420789197	0.37387362670501	-0.00164064	0.000485805	-0.00311689	0.00669749	TRUE
true	TRUE	TRUE	FALSE	FALSE	FALSE	FALSE	FALSE	FALSE	TRUE	FALSE	FALSE	FALSE	FALSE	Mild	POSSIBLE_DIAGNOSIS	FALSE	Mild	FALSE	FALSE	FALSE	FALSE	FALSE	FALSE		0	0	case	-0.14319233463262	-1.3069890782867	0.187212398708719	0.0084786	0.0184407	0.0132447	0.0131119	TRUE
true	TRUE	TRUE	FALSE	FALSE	FALSE	FALSE	TRUE	FALSE	FALSE	FALSE	FALSE	FALSE	FALSE	Mild	NO_DIAGNOSIS	FALSE	Mild	FALSE	FALSE	FALSE	FALSE	FALSE	FALSE		0	0	case	-0.444844407752694	-2.4898659823739	-0.869838591837746	0.00164652	0.0120341	0.00407564	0.000390847	TRUE
true	TRUE	TRUE	FALSE	FALSE	FALSE	FALSE	TRUE	FALSE	FALSE	FALSE	FALSE	FALSE	FALSE	Mild	NO_DIAGNOSIS	FALSE	Mild	FALSE	FALSE	FALSE	FALSE	FALSE	FALSE		0	0	case	1.45209686569921	1.16870390899778	-0.323197222508131	0.00500056	0.0181261	0.0193309	0.0135054	TRUE
true	TRUE	TRUE	FALSE	FALSE	FALSE	TRUE	FALSE	FALSE	FALSE	FALSE	FALSE	FALSE	FALSE	Mild	NO_DIAGNOSIS	FALSE	Mild	FALSE	FALSE	FALSE	FALSE	FALSE	FALSE		0	0	case	0.984477553451792	-1.49864989624081	-1.20693426855216	0.00206965	0.0118231	4.12625e-05	0.000107865	TRUE
true	TRUE	TRUE	FALSE	FALSE	FALSE	FALSE	TRUE	TRUE	FALSE	FALSE	FALSE	TRUE	FALSE	Mild	LIKELY_DIAGNOSIS	TRUE	Mild	FALSE	TRUE	TRUE	FALSE	FALSE	FALSE	Loss	2862205	0	case	0.250365514869818	-1.12869549203122	-0.210132385025434	0.00225555	0.0112417	0.00496383	0.00474325	TRUE
true	TRUE	TRUE	FALSE	FALSE	FALSE	FALSE	TRUE	FALSE	TRUE	FALSE	FALSE	FALSE	FALSE	NA	POSSIBLE_DIAGNOSIS	FALSE	NA	FALSE	FALSE	FALSE	FALSE	FALSE	FALSE		0	0	case	2.49821975269076	-0.788605839945871	-0.0642285196926493	0.00309499	0.0153237	0.0105954	0.00763514	TRUE
true	TRUE	TRUE	FALSE	FALSE	FALSE	FALSE	FALSE	FALSE	FALSE	FALSE	TRUE	TRUE	FALSE	SEVERE	POSSIBLE_DIAGNOSIS	FALSE	SEVERE	FALSE	FALSE	FALSE	FALSE	FALSE	FALSE		0	0	case	-0.508584900957411	0.268970608609846	1.48574477559078	-0.0025601	0.0111382	0.0126739	0.00406136	TRUE
true	TRUE	TRUE	FALSE	FALSE	FALSE	FALSE	TRUE	TRUE	FALSE	FALSE	TRUE	FALSE	FALSE	Mild	POSSIBLE_DIAGNOSIS	FALSE	Mild	FALSE	FALSE	FALSE	FALSE	FALSE	FALSE		0	0	case	-0.522346193677765	0.0905324272446321	-1.30706622334637	-0.000724434	0.00146449	0.000852587	0.00329937	TRUE
true	TRUE	TRUE	FALSE	FALSE	FALSE	FALSE	TRUE	FALSE	TRUE	FALSE	FALSE	TRUE	FALSE	Mild	NO_DIAGNOSIS	FALSE	Mild	FALSE	FALSE	FALSE	FALSE	FALSE	FALSE		0	0	case	0.596439343337187	0.213496890158702	-0.568130955121563	0.00341141	0.0068939	-0.000223107	0.00468991	TRUE
true	TRUE	TRUE	FALSE	FALSE	FALSE	FALSE	FALSE	FALSE	FALSE	FALSE	FALSE	FALSE	FALSE	SEVERE	NO_DIAGNOSIS	FALSE	SEVERE	FALSE	FALSE	FALSE	FALSE	FALSE	FALSE		0	0	case	-2.18179175045587	0.877833259873539	0.232113769425936	0.0017559	0.0102315	-0.00044543	0.00963562	TRUE
true	TRUE	TRUE	FALSE	FALSE	FALSE	FALSE	TRUE	FALSE	TRUE	FALSE	FALSE	FALSE	FALSE	SEVERE	NO_DIAGNOSIS	FALSE	SEVERE	FALSE	FALSE	FALSE	FALSE	FALSE	FALSE		745909	0	case	1.06538185680772	-1.74909839624216	-1.06073127937665	0.00534904	0.0191034	0.0139364	0.0118319	TRUE
true	TRUE	TRUE	TRUE	FALSE	FALSE	FALSE	FALSE	FALSE	TRUE	FALSE	TRUE	FALSE	FALSE	SEVERE	LIKELY_DIAGNOSIS	FALSE	SEVERE	FALSE	FALSE	FALSE	FALSE	FALSE	FALSE		0	0	case	1.7328045537449	-2.09887592067978	-1.55112544107077	0.00725957	0.0197757	0.0139563	0.0188885	TRUE
true	TRUE	TRUE	FALSE	FALSE	FALSE	FALSE	TRUE	FALSE	TRUE	TRUE	FALSE	TRUE	FALSE	SEVERE	POSSIBLE_DIAGNOSIS	FALSE	SEVERE	FALSE	FALSE	FALSE	FALSE	FALSE	FALSE		0	0	case	0.792462153103772	0.0809188064352053	-0.881714106524039	0.00569592	0.0172479	0.0161428	0.0107685	TRUE
true	TRUE	TRUE	FALSE	FALSE	FALSE	TRUE	TRUE	FALSE	FALSE	FALSE	TRUE	FALSE	FALSE	SEVERE	POSSIBLE_DIAGNOSIS	FALSE	SEVERE	FALSE	FALSE	FALSE	FALSE	FALSE	FALSE		0	0	case	1.57655339217011	-0.886961778373372	-0.209698108881676	7.21788e-05	0.0165953	0.0172494	0.0124461	TRUE
true	TRUE	TRUE	FALSE	FALSE	FALSE	FALSE	FALSE	FALSE	FALSE	FALSE	FALSE	FALSE	FALSE	Mild	NO_DIAGNOSIS	FALSE	Mild	FALSE	FALSE	FALSE	FALSE	FALSE	FALSE		140979	0	case	1.27165002461611	1.37037500731911	0.891372781124539	0.00291762	0.0165435	0.0129146	0.0164793	TRUE
true	TRUE	TRUE	FALSE	FALSE	FALSE	FALSE	FALSE	FALSE	FALSE	FALSE	FALSE	FALSE	FALSE	Mild	NO_DIAGNOSIS	FALSE	Mild	FALSE	FALSE	FALSE	FALSE	FALSE	FALSE		0	0	case	-0.286929793211706	0.454560385943047	0.342064141383376	0.00355092	0.0143007	0.00812789	0.0121115	TRUE
true	TRUE	TRUE	FALSE	FALSE	FALSE	FALSE	TRUE	TRUE	FALSE	FALSE	FALSE	FALSE	FALSE	Mild	NO_DIAGNOSIS	FALSE	Mild	FALSE	FALSE	FALSE	FALSE	FALSE	FALSE		0	0	case	-1.04640948952818	-0.00407967023350645	-1.63173981356885	0.00577094	0.0182823	0.0114125	0.0193589	TRUE
true	TRUE	TRUE	FALSE	FALSE	FALSE	FALSE	TRUE	FALSE	FALSE	FALSE	FALSE	FALSE	FALSE	Mild	NO_DIAGNOSIS	FALSE	Mild	FALSE	FALSE	FALSE	FALSE	FALSE	FALSE		0	0	case	0.786488844725157	-0.877021841573056	-0.0941925798450419	0.00608798	0.0147216	0.00330302	0.00960087	TRUE
true	TRUE	TRUE	FALSE	FALSE	FALSE	FALSE	TRUE	FALSE	TRUE	FALSE	TRUE	FALSE	FALSE	SEVERE	POSSIBLE_DIAGNOSIS	FALSE	SEVERE	FALSE	FALSE	FALSE	FALSE	FALSE	FALSE		0	0	case	-1.59508432812846	-1.28476246513482	-0.681976893402873	0.00871445	0.0136473	0.00683818	0.0111157	TRUE
true	TRUE	TRUE	TRUE	FALSE	FALSE	FALSE	FALSE	FALSE	TRUE	FALSE	TRUE	TRUE	FALSE	SEVERE	LIKELY_DIAGNOSIS	FALSE	SEVERE	FALSE	FALSE	FALSE	FALSE	FALSE	FALSE		0	0	case	1.49954308098505	-0.709152781134304	0.895041768590798	0.0048025	0.0212283	0.0132971	0.0185802	TRUE
true	TRUE	TRUE	FALSE	FALSE	FALSE	FALSE	FALSE	FALSE	FALSE	FALSE	FALSE	FALSE	FALSE	Mild	NO_DIAGNOSIS	FALSE	Mild	FALSE	FALSE	FALSE	FALSE	FALSE	FALSE		0	0	case	1.94092520326564	0.186551396060736	-0.819375107672898	0.00340676	0.0195044	0.010104	0.0108687	TRUE
true	TRUE	TRUE	FALSE	FALSE	FALSE	FALSE	FALSE	TRUE	TRUE	FALSE	FALSE	FALSE	FALSE	SEVERE	NO_DIAGNOSIS	FALSE	SEVERE	FALSE	FALSE	FALSE	FALSE	FALSE	FALSE		0	103790	case	1.24771898535241	-1.36194108195001	-2.62681850525742	0.00563279	0.0182221	0.014607	0.016515	TRUE
true	TRUE	TRUE	FALSE	FALSE	FALSE	FALSE	TRUE	FALSE	TRUE	FALSE	TRUE	TRUE	FALSE	Mild	POSSIBLE_DIAGNOSIS	FALSE	Mild	FALSE	FALSE	FALSE	FALSE	FALSE	FALSE		0	0	case	1.00731222598776	-0.383270575574432	-0.797939555222411	0.00619962	0.0191146	0.00842353	0.00397286	TRUE
true	TRUE	TRUE	FALSE	FALSE	FALSE	FALSE	FALSE	FALSE	TRUE	FALSE	FALSE	FALSE	FALSE	NA	POSSIBLE_DIAGNOSIS	FALSE	NA	FALSE	FALSE	FALSE	FALSE	FALSE	FALSE		0	103790	case	0.761234604238353	0.633721542856937	1.95714010132067	0.0050509	0.014462	0.0116932	0.0113939	TRUE
true	TRUE	TRUE	FALSE	FALSE	FALSE	FALSE	FALSE	FALSE	FALSE	FALSE	FALSE	TRUE	FALSE	SEVERE	NO_DIAGNOSIS	FALSE	SEVERE	FALSE	FALSE	FALSE	FALSE	FALSE	FALSE		0	790680	case	0.246887385940498	0.0111809758074735	-0.477280783354127	0.00251134	0.0166093	0.00685281	0.014584	TRUE
true	TRUE	TRUE	FALSE	FALSE	FALSE	FALSE	FALSE	FALSE	FALSE	FALSE	FALSE	TRUE	FALSE	SEVERE	NO_DIAGNOSIS	FALSE	SEVERE	FALSE	FALSE	FALSE	FALSE	FALSE	FALSE		102635	0	case	-0.811295535055972	0.607870282021832	-0.345457601501684	-0.000699077	0.0136116	-0.00449285	0.00412167	TRUE
true	TRUE	TRUE	FALSE	FALSE	FALSE	FALSE	TRUE	FALSE	TRUE	FALSE	TRUE	TRUE	FALSE	Mild	POSSIBLE_DIAGNOSIS	FALSE	Mild	FALSE	FALSE	FALSE	FALSE	FALSE	FALSE		0	0	case	0.773067803747889	-0.632575992613688	-1.36800401084122	-0.000110243	0.00951551	0.00252834	0.00189432	TRUE
true	TRUE	TRUE	FALSE	FALSE	FALSE	FALSE	FALSE	FALSE	FALSE	FALSE	FALSE	FALSE	FALSE	Mild	NO_DIAGNOSIS	FALSE	Mild	FALSE	FALSE	FALSE	FALSE	FALSE	FALSE		0	0	case	1.34987011977658	-0.437376502446998	0.933349495798095	-0.00215889	0.00637971	-0.00407989	0.00292337	TRUE
true	TRUE	TRUE	FALSE	FALSE	FALSE	FALSE	TRUE	FALSE	FALSE	FALSE	FALSE	FALSE	FALSE	Mild	NO_DIAGNOSIS	FALSE	Mild	FALSE	FALSE	FALSE	FALSE	FALSE	FALSE		0	0	case	0.677343646693117	0.719403915314937	0.183637819099799	0.00168061	0.00147152	0.00583437	0.00225777	TRUE
true	TRUE	TRUE	FALSE	FALSE	FALSE	FALSE	TRUE	FALSE	FALSE	FALSE	TRUE	TRUE	FALSE	Mild	POSSIBLE_DIAGNOSIS	FALSE	Mild	FALSE	FALSE	FALSE	FALSE	FALSE	FALSE		0	0	case	0.835485095729495	0.886821604532759	0.38820374568211	0.00550587	0.0050747	-0.00480834	-0.00273736	TRUE
true	TRUE	TRUE	FALSE	FALSE	FALSE	FALSE	TRUE	FALSE	FALSE	FALSE	FALSE	TRUE	FALSE	SEVERE	NO_DIAGNOSIS	FALSE	SEVERE	FALSE	FALSE	FALSE	FALSE	FALSE	FALSE		225151	0	case	0.73620719824694	0.212090018820737	-1.18021187609071	0.00382073	0.010339	-0.000704597	-0.00235089	TRUE
true	FALSE	TRUE	FALSE	FALSE	FALSE	FALSE	TRUE	FALSE	TRUE	FALSE	TRUE	FALSE	FALSE	Mild	POSSIBLE_DIAGNOSIS	NA	Mild	NA	NA	NA	NA	NA	NA		NA	NA	case	-2.11158647413252	-1.56200014019659	1.20197761306971	0.00179257	0.0147239	0.00384369	0.00466638	TRUE
true	TRUE	TRUE	FALSE	FALSE	FALSE	FALSE	TRUE	FALSE	FALSE	FALSE	FALSE	TRUE	FALSE	Mild	NO_DIAGNOSIS	FALSE	Mild	FALSE	FALSE	FALSE	FALSE	FALSE	FALSE		0	0	case	1.17535878132286	0.571936443264645	-0.692630074778359	0.00177961	0.00870367	-0.000667595	0.00611708	TRUE
true	TRUE	TRUE	FALSE	FALSE	TRUE	FALSE	FALSE	FALSE	FALSE	FALSE	FALSE	FALSE	FALSE	SEVERE	NO_DIAGNOSIS	FALSE	SEVERE	FALSE	FALSE	FALSE	FALSE	FALSE	FALSE		0	0	case	1.50135775694817	-0.0681118559906028	-1.36176315458767	-0.00113391	0.0108573	-0.0132113	-0.00140845	TRUE
true	TRUE	TRUE	FALSE	FALSE	FALSE	FALSE	FALSE	FALSE	FALSE	FALSE	FALSE	TRUE	FALSE	Mild	NO_DIAGNOSIS	FALSE	Mild	FALSE	FALSE	FALSE	FALSE	FALSE	FALSE		0	390388	case	-0.597390605902775	0.415422006916052	0.0293594799376095	-0.00230873	0.00774883	0.00457818	0.00583021	TRUE
true	TRUE	TRUE	FALSE	FALSE	FALSE	FALSE	FALSE	FALSE	FALSE	FALSE	TRUE	FALSE	FALSE	SEVERE	POSSIBLE_DIAGNOSIS	FALSE	SEVERE	FALSE	FALSE	FALSE	FALSE	FALSE	FALSE		0	409879	case	1.13392368016487	-0.935328842579823	1.19783062371524	-0.000930384	0.00485502	-0.00261459	0.00486818	TRUE
true	TRUE	TRUE	FALSE	FALSE	FALSE	FALSE	TRUE	FALSE	FALSE	FALSE	FALSE	FALSE	FALSE	Mild	NO_DIAGNOSIS	FALSE	Mild	FALSE	FALSE	FALSE	FALSE	FALSE	FALSE		0	0	case	-0.643324591219341	-0.635622259857975	-1.00868770581003	0.0082603	0.0103227	0.00777008	0.00624746	TRUE
true	TRUE	TRUE	TRUE	FALSE	FALSE	FALSE	FALSE	FALSE	TRUE	FALSE	FALSE	TRUE	FALSE	SEVERE	LIKELY_DIAGNOSIS	FALSE	SEVERE	FALSE	FALSE	FALSE	FALSE	FALSE	FALSE		0	0	case	0.726150868951295	-0.21219892885384	-0.884576155251781	-0.000798656	0.00877607	0.00835642	0.00733746	TRUE
true	TRUE	TRUE	FALSE	FALSE	FALSE	FALSE	TRUE	FALSE	FALSE	FALSE	TRUE	TRUE	FALSE	Mild	POSSIBLE_DIAGNOSIS	FALSE	Mild	FALSE	FALSE	FALSE	FALSE	FALSE	FALSE		190464	0	case	0.916578427831583	-0.12088907104398	0.310956255506805	0.000159794	0.00621826	-0.0012326	-0.000881584	TRUE
true	TRUE	TRUE	FALSE	FALSE	FALSE	FALSE	TRUE	FALSE	FALSE	FALSE	TRUE	FALSE	FALSE	SEVERE	POSSIBLE_DIAGNOSIS	FALSE	SEVERE	FALSE	FALSE	FALSE	FALSE	FALSE	FALSE		0	0	case	-2.43713178076705	-0.191330337340694	0.575755388838143	0.0100266	0.00742872	-0.000767479	0.00465223	TRUE
true	TRUE	TRUE	FALSE	TRUE	FALSE	FALSE	TRUE	FALSE	TRUE	FALSE	FALSE	FALSE	FALSE	SEVERE	LIKELY_DIAGNOSIS	FALSE	SEVERE	FALSE	FALSE	FALSE	FALSE	FALSE	FALSE		0	0	case	0.231840697746265	-1.76851126671811	-2.28293540048381	0.00367546	0.0131788	0.00321722	0.00249625	TRUE
true	TRUE	TRUE	FALSE	FALSE	FALSE	FALSE	FALSE	FALSE	FALSE	FALSE	FALSE	TRUE	FALSE	SEVERE	NO_DIAGNOSIS	FALSE	SEVERE	FALSE	FALSE	FALSE	FALSE	FALSE	FALSE		102635	0	case	-1.57561436727411	0.646109826582905	0.334597970518261	-0.00265096	0.0105388	-0.00894781	-0.00246503	TRUE
true	TRUE	TRUE	FALSE	FALSE	FALSE	FALSE	TRUE	FALSE	FALSE	FALSE	FALSE	FALSE	FALSE	NA	NO_DIAGNOSIS	FALSE	NA	FALSE	FALSE	FALSE	FALSE	FALSE	FALSE		0	0	case	0.889736345877045	0.248570974209355	-0.0402181171541127	0.0030029	0.0097743	0.0062599	0.000409054	TRUE
true	TRUE	TRUE	FALSE	FALSE	FALSE	FALSE	FALSE	FALSE	FALSE	FALSE	FALSE	FALSE	FALSE	SEVERE	NO_DIAGNOSIS	FALSE	SEVERE	FALSE	FALSE	FALSE	FALSE	FALSE	FALSE		0	405931	case	0.980016475042446	-1.86293773533916	-0.919536875474691	0.00510919	0.0171869	0.00611878	0.0121722	TRUE
true	TRUE	TRUE	FALSE	FALSE	FALSE	FALSE	TRUE	FALSE	FALSE	FALSE	TRUE	TRUE	FALSE	Mild	POSSIBLE_DIAGNOSIS	FALSE	Mild	FALSE	FALSE	FALSE	FALSE	FALSE	FALSE		0	153078	case	-1.51973746990959	-0.371937445351937	-0.481226038023966	-0.00122461	0.0140732	-0.00110681	-0.00143743	TRUE
true	TRUE	TRUE	FALSE	FALSE	FALSE	FALSE	TRUE	FALSE	TRUE	FALSE	FALSE	FALSE	FALSE	SEVERE	POSSIBLE_DIAGNOSIS	FALSE	SEVERE	FALSE	FALSE	FALSE	FALSE	FALSE	FALSE		0	0	case	-1.1037230053635	-1.25248062989244	0.956329362041261	0.00213549	0.00610597	-0.00113562	0.00305764	TRUE
true	TRUE	TRUE	FALSE	FALSE	FALSE	FALSE	FALSE	FALSE	FALSE	FALSE	TRUE	FALSE	FALSE	Mild	POSSIBLE_DIAGNOSIS	FALSE	Mild	FALSE	FALSE	FALSE	FALSE	FALSE	FALSE		177618	0	case	1.12640033606775	0.10884129451787	-1.39963561188429	0.00165172	0.0152944	0.0161833	0.00903282	TRUE
true	TRUE	TRUE	FALSE	FALSE	FALSE	FALSE	TRUE	FALSE	FALSE	FALSE	TRUE	TRUE	FALSE	Mild	POSSIBLE_DIAGNOSIS	FALSE	Mild	FALSE	FALSE	FALSE	FALSE	FALSE	FALSE		0	0	case	-2.00780969249139	0.467788884495856	1.04770722404287	0.00282141	0.0100821	0.00272532	0.00263883	TRUE
true	TRUE	TRUE	FALSE	FALSE	FALSE	FALSE	TRUE	FALSE	FALSE	FALSE	FALSE	FALSE	FALSE	Mild	POSSIBLE_DIAGNOSIS	FALSE	Mild	TRUE	TRUE	FALSE	FALSE	FALSE	FALSE	Loss	324791	0	case	1.05676214598288	-1.78060059028476	-0.260066191422265	0.0084767	0.0149646	0.00405028	0.0121133	TRUE
true	TRUE	TRUE	FALSE	FALSE	TRUE	FALSE	FALSE	FALSE	FALSE	FALSE	FALSE	FALSE	FALSE	SEVERE	NO_DIAGNOSIS	FALSE	SEVERE	FALSE	FALSE	FALSE	FALSE	FALSE	FALSE		0	0	case	1.1102572811458	-0.21397705790599	-0.270118143811541	0.00299369	0.0121048	0.00205883	0.00668744	TRUE
true	TRUE	TRUE	FALSE	FALSE	FALSE	FALSE	FALSE	FALSE	FALSE	FALSE	FALSE	TRUE	FALSE	Mild	LIKELY_DIAGNOSIS	TRUE	Mild	FALSE	TRUE	TRUE	TRUE	FALSE	TRUE	Loss	1178785	0	case	-0.186555529001429	-1.055413127227	1.37180641698596	-0.00332419	0.00567681	0.0029424	-0.00531071	TRUE
true	TRUE	TRUE	FALSE	FALSE	FALSE	FALSE	TRUE	FALSE	TRUE	FALSE	FALSE	FALSE	FALSE	Mild	POSSIBLE_DIAGNOSIS	FALSE	Mild	FALSE	FALSE	FALSE	FALSE	FALSE	FALSE		0	0	case	-1.74158160640146	-1.11450172342153	-0.898767146860171	0.000556709	0.00618093	0.010371	0.00649744	TRUE
true	TRUE	TRUE	FALSE	FALSE	FALSE	FALSE	FALSE	FALSE	TRUE	FALSE	TRUE	FALSE	FALSE	SEVERE	POSSIBLE_DIAGNOSIS	FALSE	SEVERE	FALSE	FALSE	FALSE	FALSE	FALSE	FALSE		0	0	case	-0.416225455584264	1.66785013577991	-0.902056515363236	-0.00298473	0.013363	-0.00758098	-0.0084303	TRUE
true	TRUE	TRUE	FALSE	FALSE	FALSE	TRUE	FALSE	FALSE	FALSE	FALSE	FALSE	TRUE	FALSE	Mild	NO_DIAGNOSIS	FALSE	Mild	FALSE	FALSE	FALSE	FALSE	FALSE	FALSE		0	0	case	-0.23604325474578	0.364930957786867	1.25396752322269	-0.000567082	0.00730227	-0.000636997	-0.00280697	TRUE
true	TRUE	TRUE	FALSE	TRUE	FALSE	FALSE	TRUE	FALSE	TRUE	FALSE	FALSE	TRUE	FALSE	SEVERE	LIKELY_DIAGNOSIS	FALSE	SEVERE	FALSE	FALSE	FALSE	FALSE	FALSE	FALSE		0	341749	case	-0.0617587507874477	-0.210655278358018	0.259021002534393	0.00383641	0.0146529	0.0138703	0.0105239	TRUE
true	TRUE	TRUE	FALSE	FALSE	TRUE	FALSE	FALSE	FALSE	FALSE	FALSE	FALSE	TRUE	FALSE	SEVERE	NO_DIAGNOSIS	FALSE	SEVERE	FALSE	FALSE	FALSE	FALSE	FALSE	FALSE		0	0	case	0.0430009803337108	-0.686148480770609	-1.32204229082105	0.00183656	0.00789704	-0.00872753	-0.00351193	TRUE
true	TRUE	TRUE	FALSE	FALSE	FALSE	FALSE	FALSE	FALSE	TRUE	FALSE	TRUE	FALSE	FALSE	SEVERE	POSSIBLE_DIAGNOSIS	FALSE	SEVERE	FALSE	FALSE	FALSE	FALSE	FALSE	FALSE		0	0	case	0.185377431940453	0.0144441357163644	1.34852047053164	0.00169384	0.00964564	-0.00652644	0.000604637	TRUE
true	TRUE	TRUE	FALSE	FALSE	FALSE	FALSE	TRUE	FALSE	TRUE	FALSE	FALSE	TRUE	FALSE	Mild	POSSIBLE_DIAGNOSIS	FALSE	Mild	FALSE	FALSE	FALSE	FALSE	FALSE	FALSE		0	0	case	0.0549475970909417	1.41031452141356	-0.553949901182367	0.00121128	0.0172325	0.00652296	0.00824196	TRUE
true	TRUE	TRUE	FALSE	FALSE	FALSE	FALSE	FALSE	FALSE	FALSE	FALSE	FALSE	FALSE	FALSE	SEVERE	NO_DIAGNOSIS	FALSE	SEVERE	FALSE	FALSE	FALSE	FALSE	FALSE	FALSE		0	413531	case	0.679422962900862	-2.77484438077642	-0.583772846432211	-0.000117681	0.00522508	-0.00151763	0.000136796	TRUE
true	TRUE	TRUE	FALSE	FALSE	FALSE	FALSE	FALSE	FALSE	FALSE	FALSE	FALSE	FALSE	FALSE	Mild	NO_DIAGNOSIS	FALSE	Mild	FALSE	FALSE	FALSE	FALSE	FALSE	FALSE		267956	0	case	1.39039788295301	0.667505994847788	0.417194908020454	0.00174164	0.0109409	-0.00521825	0.00101369	TRUE
true	TRUE	TRUE	FALSE	FALSE	FALSE	FALSE	TRUE	FALSE	FALSE	FALSE	FALSE	FALSE	FALSE	Mild	POSSIBLE_DIAGNOSIS	FALSE	Mild	TRUE	TRUE	FALSE	FALSE	FALSE	FALSE	Loss	205256	0	case	0.339851723301352	-0.833932498871943	-0.50066411896655	0.00412004	0.0116008	0.00642683	0.00693089	TRUE
true	TRUE	TRUE	FALSE	FALSE	FALSE	FALSE	FALSE	FALSE	FALSE	FALSE	FALSE	TRUE	FALSE	SEVERE	NO_DIAGNOSIS	FALSE	SEVERE	FALSE	FALSE	FALSE	FALSE	FALSE	FALSE		0	114654	case	0.950641407889382	-1.14186732493292	-0.650772612135126	-0.0010744	0.00927133	-0.0059043	-0.00921248	TRUE
true	TRUE	TRUE	FALSE	FALSE	FALSE	FALSE	TRUE	FALSE	TRUE	FALSE	FALSE	FALSE	FALSE	Mild	POSSIBLE_DIAGNOSIS	FALSE	Mild	FALSE	FALSE	FALSE	FALSE	FALSE	FALSE		156594	0	case	0.648535665778529	-0.966874024357747	0.0593016772177762	0.00830932	0.0121385	-0.00219573	-0.00102699	TRUE
true	TRUE	TRUE	FALSE	FALSE	FALSE	FALSE	FALSE	TRUE	TRUE	FALSE	FALSE	FALSE	FALSE	Mild	POSSIBLE_DIAGNOSIS	FALSE	Mild	FALSE	FALSE	FALSE	FALSE	FALSE	FALSE		0	0	case	0.952796335595592	-0.191349877220389	0.949305417455259	0.0039975	0.00953706	-0.00577423	-0.00136531	TRUE
true	TRUE	TRUE	FALSE	FALSE	FALSE	FALSE	FALSE	FALSE	TRUE	FALSE	TRUE	FALSE	FALSE	Mild	POSSIBLE_DIAGNOSIS	FALSE	Mild	FALSE	FALSE	FALSE	FALSE	FALSE	FALSE		0	167785	case	0.960055039448086	-0.635714097292537	0.0147739628622359	-0.00270687	0.00814825	-0.00859198	0.000572223	TRUE
true	TRUE	TRUE	FALSE	FALSE	FALSE	FALSE	TRUE	FALSE	FALSE	FALSE	FALSE	TRUE	FALSE	Mild	POSSIBLE_DIAGNOSIS	FALSE	Mild	TRUE	TRUE	FALSE	FALSE	FALSE	FALSE	Loss	869696	145895	case	-0.154647476649839	1.13247697204518	-0.172115831525507	-0.00193474	0.0169958	0.0163889	0.0103303	TRUE
true	TRUE	TRUE	FALSE	FALSE	FALSE	FALSE	FALSE	FALSE	TRUE	FALSE	TRUE	FALSE	FALSE	Mild	POSSIBLE_DIAGNOSIS	FALSE	Mild	FALSE	FALSE	FALSE	FALSE	FALSE	FALSE		0	106471	case	-0.0859922360449945	-1.74359205814441	-0.463536986859447	0.00237428	0.0103632	0.00334644	0.00230049	TRUE
true	TRUE	TRUE	FALSE	FALSE	FALSE	FALSE	FALSE	FALSE	FALSE	FALSE	TRUE	TRUE	FALSE	NA	POSSIBLE_DIAGNOSIS	FALSE	NA	FALSE	FALSE	FALSE	FALSE	FALSE	FALSE		0	0	case	2.26306799246932	0.512203031040219	-0.741155713450465	-0.000167314	0.00245785	0.00175368	-0.000511473	TRUE
true	TRUE	TRUE	FALSE	FALSE	FALSE	FALSE	FALSE	FALSE	FALSE	FALSE	FALSE	FALSE	FALSE	SEVERE	NO_DIAGNOSIS	FALSE	SEVERE	FALSE	FALSE	FALSE	FALSE	FALSE	FALSE		0	0	case	0.418298652957217	1.17663710015353	-0.254395757380426	-0.00174924	0.0127947	0.00314622	0.00515324	TRUE
true	TRUE	TRUE	FALSE	FALSE	FALSE	FALSE	TRUE	FALSE	FALSE	FALSE	FALSE	FALSE	FALSE	Mild	NO_DIAGNOSIS	FALSE	Mild	FALSE	FALSE	FALSE	FALSE	FALSE	FALSE		0	367727	case	-0.724455729070659	-0.648700301337141	0.19200235526001	-0.00114114	0.00500411	-0.0102471	-0.00268366	TRUE
true	TRUE	TRUE	FALSE	FALSE	FALSE	FALSE	TRUE	FALSE	FALSE	FALSE	TRUE	TRUE	FALSE	SEVERE	LIKELY_DIAGNOSIS	TRUE	SEVERE	FALSE	TRUE	TRUE	FALSE	FALSE	FALSE	Loss	1215701	0	case	1.37527558326031	-0.0219195803940892	-0.010673426641688	-0.0057609	0.0101563	-0.00799893	-0.0104176	TRUE
true	TRUE	TRUE	TRUE	FALSE	FALSE	FALSE	TRUE	FALSE	TRUE	FALSE	FALSE	TRUE	FALSE	Mild	LIKELY_DIAGNOSIS	FALSE	Mild	FALSE	FALSE	FALSE	FALSE	FALSE	FALSE		0	0	case	0.419848688675719	0.0438321147760753	0.410024879697307	-0.000307207	0.0142685	3.48522e-05	-0.00354033	TRUE
true	TRUE	TRUE	FALSE	FALSE	FALSE	FALSE	FALSE	FALSE	FALSE	FALSE	FALSE	TRUE	FALSE	Mild	NO_DIAGNOSIS	FALSE	Mild	FALSE	FALSE	FALSE	FALSE	FALSE	FALSE		0	0	case	0.268625691748749	0.611348380607356	0.234362663964437	-0.00440386	0.0148208	-0.00617116	-0.00546919	TRUE
true	TRUE	TRUE	FALSE	FALSE	FALSE	FALSE	FALSE	FALSE	FALSE	FALSE	FALSE	TRUE	FALSE	SEVERE	NO_DIAGNOSIS	FALSE	SEVERE	FALSE	FALSE	FALSE	FALSE	FALSE	FALSE		0	0	case	0.789853556406782	0.751507937652108	-0.0450150300738394	0.00126329	0.00694008	-0.00755617	-0.00719102	TRUE
true	TRUE	TRUE	TRUE	FALSE	FALSE	FALSE	FALSE	FALSE	FALSE	FALSE	FALSE	TRUE	FALSE	SEVERE	LIKELY_DIAGNOSIS	FALSE	SEVERE	FALSE	FALSE	FALSE	FALSE	FALSE	FALSE		0	0	case	-1.20447532706609	-0.54979529229024	-0.673957194363679	-0.00189939	0.0100622	-0.00439022	-0.00546566	TRUE
true	TRUE	TRUE	FALSE	FALSE	FALSE	FALSE	TRUE	FALSE	FALSE	FALSE	FALSE	TRUE	FALSE	NA	LIKELY_DIAGNOSIS	TRUE	NA	FALSE	TRUE	TRUE	TRUE	FALSE	FALSE	Loss	2673274	0	case	0.827810528635452	-0.125930360005021	-0.0924992010144609	0.00610732	0.00145984	-0.00327013	-0.00164405	TRUE
true	TRUE	TRUE	FALSE	FALSE	FALSE	FALSE	FALSE	FALSE	TRUE	FALSE	FALSE	FALSE	FALSE	Mild	NO_DIAGNOSIS	FALSE	Mild	FALSE	FALSE	FALSE	FALSE	FALSE	FALSE		0	0	case	-1.05714632230999	-0.215559788161201	-1.15392674107377	-0.00140927	0.0140563	0.00934502	0.000613127	TRUE
true	TRUE	TRUE	FALSE	FALSE	FALSE	FALSE	FALSE	FALSE	TRUE	FALSE	FALSE	TRUE	FALSE	SEVERE	NO_DIAGNOSIS	FALSE	SEVERE	FALSE	FALSE	FALSE	FALSE	FALSE	FALSE		283547	0	case	1.10734623845495	0.047232053842824	-2.85727305385585	0.000150311	0.00773186	-0.000325578	0.00374017	TRUE
true	TRUE	TRUE	FALSE	FALSE	FALSE	FALSE	TRUE	FALSE	FALSE	FALSE	FALSE	TRUE	FALSE	Mild	NO_DIAGNOSIS	FALSE	Mild	FALSE	FALSE	FALSE	FALSE	FALSE	FALSE		116394	0	case	-0.254190014377017	-0.236369760035265	-0.763197463721759	0.00470214	0.0116216	-0.00108294	-0.00479386	TRUE
true	TRUE	TRUE	TRUE	FALSE	FALSE	FALSE	TRUE	FALSE	TRUE	FALSE	FALSE	TRUE	FALSE	SEVERE	LIKELY_DIAGNOSIS	FALSE	SEVERE	TRUE	TRUE	FALSE	FALSE	FALSE	FALSE	Loss	119548	0	case	0.921152923488624	0.463411951444409	-2.88297186639037	-0.00218053	-0.00940118	0.0109587	0.00398703	TRUE
true	TRUE	TRUE	FALSE	TRUE	FALSE	FALSE	TRUE	FALSE	FALSE	FALSE	FALSE	TRUE	FALSE	Mild	LIKELY_DIAGNOSIS	FALSE	Mild	FALSE	FALSE	FALSE	FALSE	FALSE	FALSE		119412	0	case	-0.673606996353967	1.50809207940211	0.936518618503918	0.00455301	-0.00030181	-0.00235614	0.0029771	TRUE
true	TRUE	TRUE	FALSE	FALSE	FALSE	FALSE	TRUE	FALSE	FALSE	FALSE	FALSE	FALSE	FALSE	Mild	NO_DIAGNOSIS	FALSE	Mild	FALSE	FALSE	FALSE	FALSE	FALSE	FALSE		0	0	case	0.771215322035532	0.732730113266216	-0.714721513395621	0.0036539	-0.00094935	0.00285459	0.00415171	TRUE
true	TRUE	TRUE	FALSE	FALSE	FALSE	FALSE	TRUE	FALSE	TRUE	FALSE	FALSE	FALSE	FALSE	SEVERE	POSSIBLE_DIAGNOSIS	FALSE	SEVERE	FALSE	FALSE	FALSE	FALSE	FALSE	FALSE		0	0	case	-1.40295551053274	0.205934956717141	0.53542435218304	-0.00732427	0.00563735	-0.0105775	0.00246142	TRUE
true	TRUE	TRUE	FALSE	FALSE	FALSE	FALSE	FALSE	FALSE	FALSE	FALSE	FALSE	FALSE	FALSE	Mild	NO_DIAGNOSIS	FALSE	Mild	FALSE	FALSE	FALSE	FALSE	FALSE	FALSE		0	0	case	0.850947647165278	1.81570840542408	1.65670746756202	0.000460699	0.011217	-0.00880513	0.00156957	TRUE
true	TRUE	TRUE	FALSE	FALSE	FALSE	FALSE	TRUE	FALSE	FALSE	FALSE	FALSE	FALSE	FALSE	SEVERE	NO_DIAGNOSIS	FALSE	SEVERE	FALSE	FALSE	FALSE	FALSE	FALSE	FALSE		0	0	case	0.428733039745178	-1.69872849436708	-1.73823187664694	0.0107709	0.0158631	5.42044e-05	0.0118646	TRUE
true	TRUE	TRUE	FALSE	FALSE	FALSE	FALSE	TRUE	FALSE	FALSE	FALSE	FALSE	TRUE	FALSE	Mild	NO_DIAGNOSIS	FALSE	Mild	FALSE	FALSE	FALSE	FALSE	FALSE	FALSE		286736	0	case	0.592167293674001	1.01523769388144	-0.255466044352571	0.000809895	0.0120247	0.00474875	0.00350984	TRUE
true	TRUE	TRUE	FALSE	FALSE	FALSE	FALSE	FALSE	FALSE	FALSE	FALSE	TRUE	FALSE	FALSE	Mild	POSSIBLE_DIAGNOSIS	FALSE	Mild	FALSE	FALSE	FALSE	FALSE	FALSE	FALSE		0	138124	case	0.613451930491472	0.711060386685618	-0.721896510553365	0.00279085	0.0125648	0.000627638	-0.00301589	TRUE
true	TRUE	TRUE	FALSE	FALSE	FALSE	FALSE	TRUE	FALSE	FALSE	FALSE	FALSE	FALSE	FALSE	NA	NO_DIAGNOSIS	FALSE	NA	FALSE	FALSE	FALSE	FALSE	FALSE	FALSE		0	0	case	0.212484154139612	-0.82152467526628	-0.183567007737235	-0.00329005	0.0109727	-0.00142555	-0.00181309	TRUE
true	TRUE	TRUE	FALSE	FALSE	FALSE	FALSE	TRUE	FALSE	TRUE	FALSE	FALSE	FALSE	FALSE	Mild	NO_DIAGNOSIS	FALSE	Mild	FALSE	FALSE	FALSE	FALSE	FALSE	FALSE		0	181199	case	0.64248674590145	2.10396071066933	-2.39798379673754	0.00307635	0.00243237	-0.00810766	-0.000337608	TRUE
true	TRUE	TRUE	FALSE	FALSE	FALSE	FALSE	TRUE	FALSE	FALSE	FALSE	FALSE	TRUE	FALSE	Mild	NO_DIAGNOSIS	FALSE	Mild	FALSE	FALSE	FALSE	FALSE	FALSE	FALSE		0	0	case	0.0158942581345515	0.890846819749714	-0.93907433310921	-0.00148681	0.0134968	0.0062572	0.00340873	TRUE
true	TRUE	TRUE	FALSE	FALSE	FALSE	FALSE	TRUE	FALSE	FALSE	FALSE	TRUE	TRUE	FALSE	SEVERE	POSSIBLE_DIAGNOSIS	FALSE	SEVERE	FALSE	FALSE	FALSE	FALSE	FALSE	FALSE		0	0	case	1.45659574985779	-1.7400807417634	-1.93791940142213	0.00216041	0.00940355	-0.00345332	-0.000687886	TRUE
true	TRUE	TRUE	FALSE	FALSE	FALSE	FALSE	FALSE	FALSE	FALSE	FALSE	FALSE	FALSE	FALSE	Mild	NO_DIAGNOSIS	FALSE	Mild	FALSE	FALSE	FALSE	FALSE	FALSE	FALSE		0	0	case	-0.00293300498285666	-1.72623673700023	-1.21715019248313	0.00379518	0.00918958	-0.00469429	-0.00787581	TRUE
true	TRUE	TRUE	FALSE	FALSE	FALSE	FALSE	FALSE	FALSE	FALSE	FALSE	FALSE	TRUE	FALSE	Mild	NO_DIAGNOSIS	FALSE	Mild	FALSE	FALSE	FALSE	FALSE	FALSE	FALSE		0	0	case	-0.477924438330468	0.0524882814804985	0.576867414020902	0.0010595	0.000245046	-0.00371275	-0.00306078	TRUE
true	TRUE	TRUE	FALSE	TRUE	FALSE	FALSE	TRUE	FALSE	FALSE	FALSE	FALSE	FALSE	FALSE	SEVERE	LIKELY_DIAGNOSIS	FALSE	SEVERE	FALSE	FALSE	FALSE	FALSE	FALSE	FALSE		115533	0	case	-1.40960932239753	0.326789112624264	-0.152942092583472	0.00477586	0.00995915	0.00547614	0.00589575	TRUE
true	TRUE	TRUE	FALSE	FALSE	FALSE	FALSE	FALSE	FALSE	FALSE	FALSE	FALSE	FALSE	FALSE	Mild	NO_DIAGNOSIS	FALSE	Mild	FALSE	FALSE	FALSE	FALSE	FALSE	FALSE		0	0	case	0.326166042079461	1.43714277623336	-0.2046676607359	-0.002894	0.0116215	-0.0011567	0.00218357	TRUE
true	TRUE	TRUE	FALSE	FALSE	FALSE	FALSE	FALSE	FALSE	FALSE	FALSE	FALSE	FALSE	FALSE	Mild	LIKELY_DIAGNOSIS	TRUE	Mild	FALSE	TRUE	TRUE	TRUE	TRUE	TRUE	Loss	2559465	0	case	-0.0857654015496046	1.21591225833838	1.11021118820263	0.00401858	0.0092345	-0.00122356	0.00106634	TRUE
true	TRUE	TRUE	FALSE	FALSE	FALSE	FALSE	FALSE	FALSE	FALSE	FALSE	TRUE	FALSE	FALSE	SEVERE	POSSIBLE_DIAGNOSIS	FALSE	SEVERE	FALSE	FALSE	FALSE	FALSE	FALSE	FALSE		0	0	case	-0.649524734093346	0.162204705962066	0.417866694457938	-0.00511703	0.00928701	0.00395811	0.00456179	TRUE
true	TRUE	TRUE	FALSE	FALSE	FALSE	FALSE	TRUE	FALSE	FALSE	FALSE	FALSE	TRUE	FALSE	SEVERE	LIKELY_DIAGNOSIS	TRUE	SEVERE	FALSE	FALSE	FALSE	TRUE	FALSE	FALSE	Gain	255134	4667353	case	1.89945229635842	0.640716819787373	0.862984835306244	-0.00181321	0.00541622	-0.0102434	0.00389829	TRUE
true	TRUE	TRUE	FALSE	TRUE	FALSE	FALSE	TRUE	FALSE	FALSE	FALSE	FALSE	FALSE	FALSE	SEVERE	LIKELY_DIAGNOSIS	FALSE	SEVERE	FALSE	FALSE	FALSE	FALSE	FALSE	FALSE		0	0	case	0.536366007807949	0.146904980161698	-0.694150538164973	0.00319662	0.0108054	-0.00461664	-0.00455706	TRUE
true	TRUE	TRUE	FALSE	FALSE	FALSE	FALSE	TRUE	FALSE	FALSE	FALSE	FALSE	FALSE	FALSE	Mild	NO_DIAGNOSIS	FALSE	Mild	FALSE	FALSE	FALSE	FALSE	FALSE	FALSE		0	0	case	-0.169542941847145	-0.907703360668507	0.39356511821203	0.000324865	0.0168154	0.00775525	0.00831154	TRUE
true	TRUE	TRUE	FALSE	FALSE	FALSE	FALSE	FALSE	FALSE	FALSE	FALSE	FALSE	FALSE	FALSE	Mild	NO_DIAGNOSIS	FALSE	Mild	FALSE	FALSE	FALSE	FALSE	FALSE	FALSE		0	0	case	1.47247416453512	-0.417719383474877	-0.0489443844729692	0.00459244	0.00446247	0.007994	0.00034837	TRUE
true	TRUE	TRUE	FALSE	FALSE	FALSE	FALSE	TRUE	FALSE	FALSE	FALSE	FALSE	FALSE	FALSE	Mild	NO_DIAGNOSIS	FALSE	Mild	FALSE	FALSE	FALSE	FALSE	FALSE	FALSE		0	0	case	-1.36896814197341	-0.568080711707844	-0.705429792699652	-0.0023926	0.00483808	0.00361893	-0.00116119	TRUE
true	TRUE	TRUE	FALSE	FALSE	FALSE	FALSE	TRUE	FALSE	FALSE	FALSE	FALSE	FALSE	FALSE	Mild	NO_DIAGNOSIS	FALSE	Mild	FALSE	FALSE	FALSE	FALSE	FALSE	FALSE		0	0	case	0.57999384242138	-0.367150174826917	-0.393585733406047	-0.00504929	0.0105581	-0.00780007	-0.00355336	TRUE
true	TRUE	TRUE	FALSE	FALSE	FALSE	FALSE	FALSE	FALSE	FALSE	FALSE	TRUE	TRUE	FALSE	NA	POSSIBLE_DIAGNOSIS	FALSE	NA	FALSE	FALSE	FALSE	FALSE	FALSE	FALSE		0	0	case	0.569181398141101	-0.712908346011483	-0.478761496063966	0.00244172	0.00436135	0.000812831	0.00158782	TRUE
true	TRUE	TRUE	FALSE	FALSE	FALSE	FALSE	TRUE	FALSE	TRUE	FALSE	TRUE	FALSE	FALSE	Mild	POSSIBLE_DIAGNOSIS	FALSE	Mild	FALSE	FALSE	FALSE	FALSE	FALSE	FALSE		0	0	case	1.17014158792888	0.457413208378365	1.17336507592764	-0.00309485	0.0117847	-0.00837695	-0.00190883	TRUE
true	TRUE	TRUE	FALSE	FALSE	FALSE	FALSE	TRUE	FALSE	FALSE	FALSE	FALSE	TRUE	FALSE	Mild	NO_DIAGNOSIS	FALSE	Mild	FALSE	FALSE	FALSE	FALSE	FALSE	FALSE		0	0	case	-0.363335212409056	-0.364785849383949	-0.629883631490284	-0.0031003	0.015291	-0.011901	-0.00137196	TRUE
true	TRUE	TRUE	FALSE	TRUE	FALSE	FALSE	TRUE	FALSE	TRUE	FALSE	FALSE	FALSE	FALSE	SEVERE	LIKELY_DIAGNOSIS	FALSE	SEVERE	FALSE	FALSE	FALSE	FALSE	FALSE	FALSE		0	0	case	1.01895639675114	-0.00439230830860964	0.90097058203167	-0.00371067	0.000651088	-0.00842819	0.0056818	TRUE
true	TRUE	TRUE	FALSE	FALSE	FALSE	FALSE	FALSE	FALSE	TRUE	FALSE	FALSE	TRUE	FALSE	SEVERE	POSSIBLE_DIAGNOSIS	FALSE	SEVERE	FALSE	FALSE	FALSE	FALSE	FALSE	FALSE		0	0	case	1.49874916025118	-0.331568053904222	0.0878744636830717	0.00389743	-0.000677117	-0.00503894	-0.000132198	TRUE
true	TRUE	TRUE	FALSE	FALSE	FALSE	FALSE	TRUE	FALSE	TRUE	FALSE	FALSE	TRUE	FALSE	SEVERE	NO_DIAGNOSIS	FALSE	SEVERE	FALSE	FALSE	FALSE	FALSE	FALSE	FALSE		0	0	case	0.655567535135633	0.995013918398198	-1.64698419811176	0.00446665	0.0042382	-0.00597791	-0.00411502	TRUE
true	TRUE	TRUE	FALSE	FALSE	FALSE	FALSE	TRUE	FALSE	FALSE	FALSE	FALSE	FALSE	FALSE	SEVERE	NO_DIAGNOSIS	FALSE	SEVERE	FALSE	FALSE	FALSE	FALSE	FALSE	FALSE		0	0	case	0.543549100161979	0.61418166316298	0.235583009741405	0.00511279	-0.000585208	-0.00183152	-0.000764801	TRUE
true	TRUE	TRUE	FALSE	FALSE	FALSE	FALSE	TRUE	FALSE	TRUE	FALSE	TRUE	FALSE	FALSE	Mild	POSSIBLE_DIAGNOSIS	FALSE	Mild	FALSE	FALSE	FALSE	FALSE	FALSE	FALSE		0	0	case	0.0909008646103282	0.0891646356660553	0.61034523524675	0.00515971	0.0117394	-0.00281125	0.00698682	TRUE
true	TRUE	TRUE	FALSE	FALSE	FALSE	FALSE	TRUE	FALSE	FALSE	FALSE	FALSE	TRUE	FALSE	Mild	NO_DIAGNOSIS	FALSE	Mild	FALSE	FALSE	FALSE	FALSE	FALSE	FALSE		0	0	case	-0.405564234300912	-1.57951178037831	-1.08516800792359	-0.00151106	0.00397302	-0.00723046	-0.000872288	TRUE
true	TRUE	TRUE	FALSE	FALSE	FALSE	FALSE	FALSE	FALSE	FALSE	FALSE	FALSE	FALSE	FALSE	SEVERE	NO_DIAGNOSIS	FALSE	SEVERE	FALSE	FALSE	FALSE	FALSE	FALSE	FALSE		0	0	case	1.56180914996973	-0.455587670321766	-2.36587518757318	0.000983607	0.00667896	-0.005354	-0.00379633	TRUE
true	TRUE	TRUE	FALSE	FALSE	FALSE	FALSE	TRUE	FALSE	FALSE	FALSE	FALSE	TRUE	FALSE	Mild	NO_DIAGNOSIS	FALSE	Mild	FALSE	FALSE	FALSE	FALSE	FALSE	FALSE		124476	0	case	-0.110679390293323	-0.771914874711293	0.867576038473664	-0.00357546	-0.00803174	0.00667005	-0.00173702	TRUE
true	TRUE	TRUE	FALSE	TRUE	FALSE	FALSE	FALSE	FALSE	FALSE	FALSE	TRUE	TRUE	FALSE	Mild	LIKELY_DIAGNOSIS	FALSE	Mild	FALSE	FALSE	FALSE	FALSE	FALSE	FALSE		0	0	case	1.17966863673528	-0.192424570603556	1.72898115430595	0.00493946	0.0144766	0.00159386	0.00100666	TRUE
true	TRUE	TRUE	FALSE	FALSE	FALSE	FALSE	FALSE	FALSE	FALSE	FALSE	FALSE	FALSE	FALSE	SEVERE	NO_DIAGNOSIS	FALSE	SEVERE	FALSE	FALSE	FALSE	FALSE	FALSE	FALSE		0	0	case	0.258834002697727	-2.28349964636091	0.531488041415474	0.00300901	0.00481374	-0.00283199	-0.00157093	TRUE
true	TRUE	TRUE	FALSE	FALSE	FALSE	FALSE	FALSE	FALSE	TRUE	FALSE	FALSE	FALSE	FALSE	SEVERE	POSSIBLE_DIAGNOSIS	FALSE	SEVERE	FALSE	FALSE	FALSE	FALSE	FALSE	FALSE		0	0	case	-0.0182443334217116	0.142801605425967	-0.323564916268293	0.00125683	0.00950293	-0.00318831	-0.00566951	TRUE
true	TRUE	TRUE	FALSE	FALSE	FALSE	FALSE	TRUE	FALSE	TRUE	FALSE	FALSE	TRUE	FALSE	Mild	POSSIBLE_DIAGNOSIS	FALSE	Mild	FALSE	FALSE	FALSE	FALSE	FALSE	FALSE		0	0	case	0.914158859880751	-0.118954622954279	-0.211888371171934	0.00363347	0.0142622	0.00584864	0.00722585	TRUE
true	TRUE	TRUE	FALSE	FALSE	FALSE	TRUE	FALSE	FALSE	TRUE	FALSE	FALSE	FALSE	FALSE	SEVERE	NO_DIAGNOSIS	FALSE	SEVERE	FALSE	FALSE	FALSE	FALSE	FALSE	FALSE		0	0	case	-0.927699436940508	0.829159419555892	-1.02135823403181	0.0078563	0.00294409	0.000672378	-0.00433421	TRUE
true	TRUE	TRUE	FALSE	FALSE	FALSE	FALSE	FALSE	FALSE	FALSE	FALSE	TRUE	TRUE	FALSE	SEVERE	POSSIBLE_DIAGNOSIS	FALSE	SEVERE	FALSE	FALSE	FALSE	FALSE	FALSE	FALSE		0	0	case	-0.553157879301635	0.660530257797046	-0.22354326960213	-0.0031399	0.00360879	-0.00261847	-0.00266022	TRUE
true	TRUE	TRUE	FALSE	FALSE	FALSE	FALSE	FALSE	FALSE	TRUE	FALSE	FALSE	FALSE	FALSE	Mild	POSSIBLE_DIAGNOSIS	FALSE	Mild	FALSE	FALSE	FALSE	FALSE	FALSE	FALSE		0	0	case	0.0807689238162207	-0.109145603347912	0.0522558697595491	0.0028824	0.00659404	-0.00492611	-0.000497363	TRUE
true	TRUE	TRUE	FALSE	FALSE	FALSE	FALSE	FALSE	FALSE	TRUE	FALSE	FALSE	FALSE	FALSE	SEVERE	POSSIBLE_DIAGNOSIS	FALSE	SEVERE	FALSE	FALSE	FALSE	FALSE	FALSE	FALSE		0	0	case	0.630351100398061	0.510932938860112	-0.662111492684967	0.00377507	0.0139754	0.0123782	0.00504227	TRUE
true	TRUE	TRUE	FALSE	FALSE	FALSE	FALSE	FALSE	FALSE	FALSE	FALSE	FALSE	TRUE	FALSE	Mild	NO_DIAGNOSIS	FALSE	Mild	FALSE	FALSE	FALSE	FALSE	FALSE	FALSE		0	0	case	-0.274831953457548	-0.703392424600526	-1.97070377209165	-0.000373779	0.0107302	-0.000382833	-0.0023694	TRUE
true	TRUE	TRUE	FALSE	FALSE	FALSE	FALSE	FALSE	FALSE	FALSE	FALSE	FALSE	FALSE	FALSE	Mild	NO_DIAGNOSIS	FALSE	Mild	FALSE	FALSE	FALSE	FALSE	FALSE	FALSE		0	830731	case	-0.0323080721359205	-0.0438433254107087	-0.112402364875303	-0.00125166	0.0124283	0.0118696	0.00152646	TRUE
true	TRUE	TRUE	FALSE	FALSE	FALSE	FALSE	TRUE	FALSE	FALSE	FALSE	FALSE	TRUE	FALSE	SEVERE	NO_DIAGNOSIS	FALSE	SEVERE	FALSE	FALSE	FALSE	FALSE	FALSE	FALSE		0	0	case	-1.6058589666595	-1.12119022424077	1.39138760036494	-0.00641498	0.00382702	0.00428716	-0.00543054	TRUE
true	TRUE	TRUE	FALSE	FALSE	FALSE	FALSE	TRUE	FALSE	FALSE	FALSE	FALSE	FALSE	FALSE	Mild	NO_DIAGNOSIS	FALSE	Mild	FALSE	FALSE	FALSE	FALSE	FALSE	FALSE		0	0	case	0.372289056142187	0.141609672764635	0.317551886550565	0.00103225	0.00360288	-0.00449093	-0.00594779	TRUE
true	FALSE	NA	FALSE	FALSE	FALSE	FALSE	FALSE	FALSE	FALSE	FALSE	FALSE	TRUE	FALSE	Mild	NO_DIAGNOSIS	NA	Mild	NA	NA	NA	NA	NA	NA		NA	NA	NA	NA	NA	NA	NA	NA	NA	NA	FALSE
true	TRUE	TRUE	FALSE	FALSE	FALSE	FALSE	TRUE	FALSE	FALSE	FALSE	FALSE	FALSE	FALSE	Mild	NO_DIAGNOSIS	FALSE	Mild	FALSE	FALSE	FALSE	FALSE	FALSE	FALSE		0	315935	case	-1.60064177326552	-0.555919090586326	1.16065678456293	0.00622186	0.0161151	0.00102605	0.0103538	TRUE
true	TRUE	TRUE	FALSE	FALSE	FALSE	FALSE	TRUE	FALSE	FALSE	FALSE	FALSE	TRUE	FALSE	Mild	NO_DIAGNOSIS	FALSE	Mild	FALSE	FALSE	FALSE	FALSE	FALSE	FALSE		0	0	case	0.670311777336012	-0.282796514188106	0.422622862933971	-0.00783902	0.00793778	-0.00521649	-0.00509908	TRUE
true	TRUE	TRUE	FALSE	FALSE	FALSE	FALSE	FALSE	FALSE	FALSE	FALSE	TRUE	FALSE	FALSE	Mild	POSSIBLE_DIAGNOSIS	FALSE	Mild	FALSE	FALSE	FALSE	FALSE	FALSE	FALSE		0	0	case	-0.500381053374122	0.576880032827217	-1.43374169255656	-0.00195387	0.00331577	-0.00241259	-0.000252487	TRUE
true	TRUE	TRUE	FALSE	FALSE	FALSE	FALSE	TRUE	FALSE	TRUE	FALSE	FALSE	FALSE	FALSE	SEVERE	NO_DIAGNOSIS	FALSE	SEVERE	FALSE	FALSE	FALSE	FALSE	FALSE	FALSE		0	0	case	1.62456669369442	0.108684975480318	-0.0384064800601285	0.00664175	0.0144882	0.00292417	0.00182472	TRUE
true	TRUE	TRUE	FALSE	FALSE	FALSE	FALSE	TRUE	FALSE	TRUE	FALSE	FALSE	TRUE	FALSE	SEVERE	POSSIBLE_DIAGNOSIS	FALSE	SEVERE	FALSE	FALSE	FALSE	FALSE	FALSE	FALSE		0	0	case	-0.00497451544137002	-0.867517644089916	1.40283678904282	-0.00312251	0.00954297	0.00795679	-0.000565143	TRUE
true	TRUE	TRUE	FALSE	FALSE	FALSE	FALSE	TRUE	FALSE	TRUE	FALSE	TRUE	FALSE	FALSE	Mild	POSSIBLE_DIAGNOSIS	FALSE	Mild	FALSE	FALSE	FALSE	FALSE	FALSE	FALSE		0	0	case	1.30911552210476	0.420834553591278	-1.19867606545232	0.00236012	0.0154002	0.00231203	0.00333455	TRUE
true	TRUE	TRUE	FALSE	FALSE	FALSE	FALSE	TRUE	FALSE	FALSE	FALSE	FALSE	FALSE	FALSE	Mild	NO_DIAGNOSIS	FALSE	Mild	FALSE	FALSE	FALSE	FALSE	FALSE	FALSE		127906	0	case	0.502643279493234	-0.139412876993851	0.350915623334071	0.00943886	0.000586322	-0.00759686	0.00310754	TRUE
true	FALSE	NA	FALSE	FALSE	FALSE	FALSE	TRUE	FALSE	FALSE	FALSE	FALSE	FALSE	FALSE	NA	NO_DIAGNOSIS	NA	NA	NA	NA	NA	NA	NA	NA		NA	NA	NA	NA	NA	NA	NA	NA	NA	NA	FALSE
true	TRUE	TRUE	TRUE	FALSE	FALSE	FALSE	FALSE	TRUE	FALSE	FALSE	FALSE	FALSE	FALSE	Mild	LIKELY_DIAGNOSIS	FALSE	Mild	FALSE	FALSE	FALSE	FALSE	FALSE	FALSE		0	0	case	-1.4593616883865	-0.70680604158306	0.726384317742385	-0.00374928	0.0148604	0.00530523	0.0020673	TRUE
true	TRUE	TRUE	FALSE	FALSE	FALSE	FALSE	FALSE	FALSE	FALSE	FALSE	FALSE	FALSE	FALSE	Mild	NO_DIAGNOSIS	FALSE	Mild	FALSE	FALSE	FALSE	FALSE	FALSE	FALSE		0	0	case	-1.16534637661124	-1.93292958440291	-1.74163055951113	0.000302699	0.0118805	-0.00526149	-0.00401946	TRUE
true	TRUE	TRUE	FALSE	FALSE	FALSE	FALSE	FALSE	FALSE	TRUE	FALSE	FALSE	FALSE	FALSE	Mild	POSSIBLE_DIAGNOSIS	FALSE	Mild	FALSE	FALSE	FALSE	FALSE	FALSE	FALSE		0	0	case	-0.305719250579881	1.40927890778978	1.37245634055122	0.00275474	0.00890322	-0.0047354	-0.00556688	TRUE
true	TRUE	TRUE	FALSE	FALSE	FALSE	FALSE	FALSE	FALSE	FALSE	FALSE	FALSE	TRUE	FALSE	SEVERE	NO_DIAGNOSIS	FALSE	SEVERE	FALSE	FALSE	FALSE	FALSE	FALSE	FALSE		0	0	case	-0.108297628091723	-1.56098797442844	-0.985115554482928	0.0019987	0.0131747	0.00150194	-0.00084524	TRUE
true	TRUE	TRUE	FALSE	FALSE	FALSE	FALSE	FALSE	FALSE	FALSE	FALSE	FALSE	FALSE	FALSE	Mild	NO_DIAGNOSIS	FALSE	Mild	FALSE	FALSE	FALSE	FALSE	FALSE	FALSE		0	225166	case	-0.435808833686306	0.72712216779405	2.21792441629781	0.0007377	0.00388952	-0.0165602	-0.00183098	TRUE
true	TRUE	TRUE	FALSE	FALSE	FALSE	FALSE	FALSE	FALSE	FALSE	FALSE	TRUE	FALSE	FALSE	SEVERE	POSSIBLE_DIAGNOSIS	FALSE	SEVERE	FALSE	FALSE	FALSE	FALSE	FALSE	FALSE		0	0	case	-0.940099722688517	-0.714895551776358	-0.185183866515026	-0.000410193	0.012517	-0.00146156	-0.00492324	TRUE
true	TRUE	TRUE	FALSE	FALSE	FALSE	FALSE	TRUE	FALSE	TRUE	FALSE	FALSE	FALSE	FALSE	Mild	POSSIBLE_DIAGNOSIS	FALSE	Mild	FALSE	FALSE	FALSE	FALSE	FALSE	FALSE		0	0	case	0.0931692095642329	0.186864034135839	-0.605218336551892	-0.00190937	0.0130177	-0.00440156	-0.000568163	TRUE
true	TRUE	TRUE	FALSE	FALSE	FALSE	FALSE	FALSE	FALSE	FALSE	FALSE	TRUE	TRUE	FALSE	NA	POSSIBLE_DIAGNOSIS	FALSE	NA	FALSE	FALSE	FALSE	FALSE	FALSE	FALSE		0	0	case	-0.912463720000115	-0.746130049467148	-0.696952960877554	-0.00165578	0.0152719	0.0168113	0.0119215	TRUE
true	TRUE	TRUE	FALSE	FALSE	FALSE	FALSE	TRUE	FALSE	FALSE	FALSE	TRUE	FALSE	FALSE	SEVERE	LIKELY_DIAGNOSIS	TRUE	SEVERE	FALSE	TRUE	FALSE	TRUE	TRUE	TRUE	Loss	604230	0	case	-0.026637209751159	0.460774067685725	0.508716866225373	0.00554923	0.0158647	0.00534467	0.00810988	TRUE
true	TRUE	TRUE	FALSE	FALSE	FALSE	FALSE	FALSE	FALSE	FALSE	FALSE	TRUE	FALSE	FALSE	SEVERE	POSSIBLE_DIAGNOSIS	FALSE	SEVERE	FALSE	FALSE	FALSE	FALSE	FALSE	FALSE		0	0	case	0.950792630886309	-0.659124827153867	-0.321000997616357	0.00224184	0.00945376	-0.00591093	-0.00930822	TRUE
true	TRUE	TRUE	FALSE	FALSE	FALSE	FALSE	FALSE	FALSE	TRUE	FALSE	FALSE	FALSE	FALSE	SEVERE	POSSIBLE_DIAGNOSIS	FALSE	SEVERE	FALSE	FALSE	FALSE	FALSE	FALSE	FALSE		0	1322699	case	0.0211870630269952	0.0916462003871876	-0.192993880734237	-0.000660194	0.00930531	-0.0048221	-0.00552152	TRUE
true	TRUE	TRUE	FALSE	FALSE	FALSE	FALSE	TRUE	FALSE	TRUE	FALSE	FALSE	FALSE	TRUE	SEVERE	POSSIBLE_DIAGNOSIS	FALSE	SEVERE	FALSE	FALSE	FALSE	FALSE	FALSE	FALSE		0	1891014	case	1.36087159280302	-1.41904833434357	-0.0260470008841101	-0.00419735	0.0135459	-0.00202328	0.00190452	TRUE
true	TRUE	TRUE	FALSE	FALSE	FALSE	FALSE	TRUE	FALSE	TRUE	FALSE	FALSE	FALSE	FALSE	Mild	LIKELY_DIAGNOSIS	TRUE	Mild	FALSE	FALSE	FALSE	FALSE	TRUE	FALSE	Loss	1104052	394516	case	-0.791145070715453	-0.00617043736076007	0.276877006541364	-0.00247592	0.00704397	-0.00813513	0.00558934	TRUE
true	TRUE	TRUE	FALSE	FALSE	FALSE	FALSE	FALSE	FALSE	TRUE	FALSE	FALSE	TRUE	FALSE	Mild	POSSIBLE_DIAGNOSIS	FALSE	Mild	FALSE	FALSE	FALSE	FALSE	FALSE	FALSE		0	0	case	-2.00274372209433	-1.15279011768184	0.189030992171138	-0.00209086	0.00619988	0.00556323	-0.00103318	TRUE
true	TRUE	TRUE	FALSE	FALSE	FALSE	FALSE	FALSE	FALSE	FALSE	FALSE	FALSE	TRUE	FALSE	Mild	NO_DIAGNOSIS	FALSE	Mild	FALSE	FALSE	FALSE	FALSE	FALSE	FALSE		0	0	case	1.82089194945486	0.673407038515363	0.459784776883252	-0.000198619	0.00836345	-0.00488042	-0.000689416	TRUE
true	TRUE	TRUE	FALSE	FALSE	FALSE	FALSE	TRUE	FALSE	TRUE	FALSE	TRUE	TRUE	FALSE	Mild	LIKELY_DIAGNOSIS	TRUE	Mild	FALSE	TRUE	TRUE	TRUE	TRUE	FALSE	Loss	2535264	0	case	0.787698628700572	-0.525542393614101	1.2428522402297	0.00211482	0.00877956	-0.00380195	-0.00458753	TRUE
true	TRUE	TRUE	FALSE	FALSE	FALSE	FALSE	FALSE	FALSE	FALSE	FALSE	FALSE	TRUE	FALSE	NA	NO_DIAGNOSIS	FALSE	NA	FALSE	FALSE	FALSE	FALSE	FALSE	FALSE		0	0	case	0.565211794471768	0.89551685099657	0.0308242923767388	-0.00230076	-0.00163862	0.00102122	0.0066998	TRUE
true	TRUE	TRUE	TRUE	FALSE	FALSE	FALSE	FALSE	FALSE	FALSE	FALSE	FALSE	TRUE	FALSE	Mild	LIKELY_DIAGNOSIS	FALSE	Mild	FALSE	FALSE	FALSE	FALSE	FALSE	FALSE		0	0	case	-1.2732061791694	-0.0280551026179914	-0.373720332688141	-0.000361265	0.0126203	0.00118048	-0.00239272	TRUE
true	TRUE	TRUE	FALSE	FALSE	FALSE	FALSE	TRUE	FALSE	FALSE	FALSE	FALSE	TRUE	FALSE	Mild	NO_DIAGNOSIS	FALSE	Mild	FALSE	FALSE	FALSE	FALSE	FALSE	FALSE		0	0	case	-0.0789225609386591	-1.13318575638489	2.97521455952311	0.00588657	0.00320431	0.00755004	-0.000823806	TRUE
true	TRUE	TRUE	FALSE	FALSE	FALSE	FALSE	TRUE	FALSE	FALSE	FALSE	FALSE	TRUE	FALSE	SEVERE	NO_DIAGNOSIS	FALSE	SEVERE	FALSE	FALSE	FALSE	FALSE	FALSE	FALSE		0	129586	case	0.182542000748072	-0.0361055330519019	0.164654883406279	-3.46034e-05	0.00971871	-0.000347436	0.00661468	TRUE
true	TRUE	TRUE	FALSE	FALSE	FALSE	FALSE	TRUE	FALSE	FALSE	FALSE	TRUE	FALSE	FALSE	SEVERE	LIKELY_DIAGNOSIS	TRUE	SEVERE	FALSE	TRUE	FALSE	TRUE	FALSE	FALSE	Loss	1064568	0	case	0.70214421818914	2.82679948018787	-1.24634706457378	-0.00273373	0.0108174	-0.0102984	-0.00739638	TRUE
true	TRUE	TRUE	FALSE	FALSE	FALSE	FALSE	TRUE	FALSE	FALSE	FALSE	TRUE	FALSE	FALSE	SEVERE	POSSIBLE_DIAGNOSIS	FALSE	SEVERE	FALSE	FALSE	FALSE	FALSE	FALSE	FALSE		0	0	case	1.93245671543773	-1.02630847642286	-1.21635517894765	-0.00511945	0.000785225	0.00232751	0.00113551	TRUE
true	TRUE	TRUE	FALSE	FALSE	FALSE	FALSE	FALSE	FALSE	FALSE	FALSE	FALSE	FALSE	FALSE	Mild	LIKELY_DIAGNOSIS	TRUE	Mild	FALSE	TRUE	TRUE	TRUE	TRUE	FALSE	Loss	2544873	1923703	case	0.0276518461456228	-0.955589743834487	-0.44182317967154	-0.00274689	0.0062674	0.00150218	-0.00364663	TRUE
true	TRUE	TRUE	FALSE	FALSE	FALSE	FALSE	FALSE	FALSE	FALSE	FALSE	FALSE	FALSE	FALSE	Mild	NO_DIAGNOSIS	FALSE	Mild	FALSE	FALSE	FALSE	FALSE	FALSE	FALSE		0	0	case	1.26734016920369	-1.0636941282413	-1.56459098282803	0.00417811	0.0177694	0.00842525	0.0116672	TRUE
true	TRUE	TRUE	FALSE	FALSE	FALSE	FALSE	FALSE	FALSE	FALSE	FALSE	FALSE	FALSE	FALSE	SEVERE	NO_DIAGNOSIS	FALSE	SEVERE	FALSE	FALSE	FALSE	FALSE	FALSE	FALSE		0	368065	case	1.49976991548044	-0.846885485121067	-1.52454217597803	-0.00636342	0.0108087	-0.00497473	-0.00880893	TRUE
true	TRUE	TRUE	FALSE	FALSE	FALSE	FALSE	TRUE	FALSE	TRUE	FALSE	FALSE	FALSE	FALSE	SEVERE	NO_DIAGNOSIS	FALSE	SEVERE	FALSE	FALSE	FALSE	FALSE	FALSE	FALSE		0	0	case	1.02666876959442	0.0570410734491903	-1.12163925386392	0.00578683	0.00960593	-3.33379e-05	0.00112	TRUE
true	TRUE	TRUE	FALSE	FALSE	FALSE	FALSE	FALSE	FALSE	FALSE	FALSE	FALSE	TRUE	FALSE	NA	NO_DIAGNOSIS	FALSE	NA	FALSE	FALSE	FALSE	FALSE	FALSE	FALSE		0	211700	case	0.126022405646617	-1.06855369632119	-0.80555180982467	0.000314662	0.0152464	0.00932023	0.00568026	TRUE
true	TRUE	TRUE	FALSE	FALSE	FALSE	FALSE	FALSE	FALSE	FALSE	FALSE	FALSE	FALSE	FALSE	Mild	NO_DIAGNOSIS	FALSE	Mild	FALSE	FALSE	FALSE	FALSE	FALSE	FALSE		0	2448380	case	1.12730767404931	0.802116226059456	1.1820814055773	0.00313454	-0.00219184	0.00693956	-0.000135506	TRUE
true	TRUE	TRUE	FALSE	FALSE	FALSE	FALSE	FALSE	FALSE	FALSE	FALSE	FALSE	TRUE	FALSE	Mild	NO_DIAGNOSIS	FALSE	Mild	FALSE	FALSE	FALSE	FALSE	FALSE	FALSE		0	0	case	0.0199772790515796	-1.60332698574931	0.51853627715552	-0.00062879	0.011527	0.0015135	0.00176935	TRUE
true	TRUE	TRUE	FALSE	FALSE	FALSE	TRUE	FALSE	FALSE	TRUE	TRUE	FALSE	TRUE	FALSE	Mild	POSSIBLE_DIAGNOSIS	FALSE	Mild	FALSE	FALSE	FALSE	FALSE	FALSE	FALSE		0	0	case	1.14696666364982	1.61530739928286	1.4182183134206	0.00353154	0.0113639	0.000316204	0.00763863	TRUE
true	TRUE	TRUE	FALSE	FALSE	FALSE	FALSE	TRUE	FALSE	FALSE	FALSE	TRUE	TRUE	FALSE	Mild	POSSIBLE_DIAGNOSIS	FALSE	Mild	FALSE	FALSE	FALSE	FALSE	FALSE	FALSE		0	0	case	-0.214304948937529	-0.531625158162829	-1.66823093484757	3.34731e-07	0.00794358	0.00296956	0.00887466	TRUE
true	TRUE	TRUE	FALSE	TRUE	FALSE	FALSE	FALSE	FALSE	FALSE	FALSE	FALSE	FALSE	FALSE	SEVERE	LIKELY_DIAGNOSIS	FALSE	SEVERE	FALSE	FALSE	FALSE	FALSE	FALSE	FALSE		0	0	case	0.108253703507698	1.60524436124047	1.4185363188348	-0.00058464	0.00562909	-0.00790603	-0.00248376	TRUE
true	TRUE	TRUE	FALSE	FALSE	FALSE	TRUE	FALSE	FALSE	TRUE	FALSE	FALSE	FALSE	FALSE	Mild	NO_DIAGNOSIS	FALSE	Mild	FALSE	FALSE	FALSE	FALSE	FALSE	FALSE		0	0	case	0.520411981632153	-0.994818006308075	-0.965419094141312	-0.000693835	0.0134583	-0.000511902	0.00121722	TRUE
true	TRUE	TRUE	FALSE	FALSE	FALSE	FALSE	FALSE	FALSE	TRUE	FALSE	TRUE	FALSE	FALSE	Mild	POSSIBLE_DIAGNOSIS	FALSE	Mild	FALSE	FALSE	FALSE	FALSE	FALSE	FALSE		270890	0	case	-1.17438195067763	-1.64342477286928	-0.465723274082028	0.00547921	0.000521278	-0.0055672	-0.00303089	TRUE
true	TRUE	TRUE	FALSE	FALSE	FALSE	FALSE	TRUE	FALSE	FALSE	FALSE	FALSE	TRUE	FALSE	Mild	POSSIBLE_DIAGNOSIS	FALSE	Mild	TRUE	TRUE	FALSE	FALSE	FALSE	FALSE	Loss	0	0	case	-0.653569949261142	1.08407669004325	-0.190895045000559	0.00391566	0.0109625	-0.000731997	0.000790433	TRUE
true	TRUE	TRUE	TRUE	TRUE	FALSE	FALSE	TRUE	FALSE	FALSE	FALSE	TRUE	TRUE	FALSE	SEVERE	LIKELY_DIAGNOSIS	FALSE	SEVERE	FALSE	FALSE	FALSE	FALSE	FALSE	FALSE		0	0	case	-0.21434275468676	0.657403877046012	0.271410294717992	0.00137677	0.0133448	0.0030503	-0.000419756	TRUE
true	TRUE	TRUE	FALSE	FALSE	FALSE	FALSE	TRUE	FALSE	FALSE	FALSE	FALSE	TRUE	FALSE	Mild	NO_DIAGNOSIS	FALSE	Mild	FALSE	FALSE	FALSE	FALSE	FALSE	FALSE		0	0	case	1.12072947368299	0.266625823046571	-0.242721977378762	0.00074632	0.00390633	-0.00388546	-0.00518889	TRUE
true	TRUE	TRUE	FALSE	FALSE	FALSE	FALSE	TRUE	FALSE	FALSE	FALSE	FALSE	FALSE	FALSE	Mild	NO_DIAGNOSIS	FALSE	Mild	FALSE	FALSE	FALSE	FALSE	FALSE	FALSE		0	0	case	-0.186744557747588	0.483401248371327	0.584966614413645	-0.000575668	0.00832266	-0.00318741	0.00288589	TRUE
true	TRUE	TRUE	FALSE	FALSE	FALSE	FALSE	FALSE	FALSE	FALSE	FALSE	TRUE	FALSE	FALSE	SEVERE	POSSIBLE_DIAGNOSIS	FALSE	SEVERE	FALSE	FALSE	FALSE	FALSE	FALSE	FALSE		0	0	case	0.952002414861725	0.790157819686755	1.21206931613576	0.00482884	1.49658e-05	-0.014243	-0.0020647	TRUE
true	TRUE	TRUE	FALSE	FALSE	FALSE	FALSE	FALSE	FALSE	FALSE	FALSE	FALSE	FALSE	FALSE	SEVERE	NO_DIAGNOSIS	FALSE	SEVERE	FALSE	FALSE	FALSE	FALSE	FALSE	FALSE		0	0	case	1.38174036637894	0.733804806649383	-0.458091144141382	0.00364737	0.0155009	-0.002593	0.00211931	TRUE
true	TRUE	TRUE	FALSE	FALSE	TRUE	FALSE	FALSE	FALSE	FALSE	FALSE	TRUE	FALSE	FALSE	Mild	LIKELY_DIAGNOSIS	FALSE	Mild	FALSE	FALSE	FALSE	FALSE	FALSE	FALSE		107705	0	case	-1.9695880800181	-0.77891015164173	-1.19528732025732	0.0057523	0.0163638	0.00878921	0.0123755	TRUE
true	TRUE	TRUE	FALSE	FALSE	FALSE	FALSE	TRUE	FALSE	TRUE	FALSE	FALSE	FALSE	FALSE	SEVERE	POSSIBLE_DIAGNOSIS	FALSE	SEVERE	FALSE	FALSE	FALSE	FALSE	FALSE	FALSE		188442	0	case	1.43773068099115	0.0513354285785549	0.270329076309734	0.00491441	0.00853021	-0.000396316	-0.00222072	TRUE
true	TRUE	TRUE	FALSE	FALSE	FALSE	FALSE	FALSE	FALSE	FALSE	FALSE	TRUE	FALSE	FALSE	Mild	POSSIBLE_DIAGNOSIS	FALSE	Mild	FALSE	FALSE	FALSE	FALSE	FALSE	FALSE		0	0	case	1.56819832158989	-2.37270935790126	-2.23743081324654	0.00332222	-0.00107543	-0.00414899	0.0054484	TRUE
true	TRUE	TRUE	FALSE	FALSE	FALSE	FALSE	TRUE	FALSE	FALSE	FALSE	FALSE	FALSE	FALSE	Mild	NO_DIAGNOSIS	FALSE	Mild	FALSE	FALSE	FALSE	FALSE	FALSE	FALSE		0	0	case	0.701388103204504	-0.236701937990062	-1.53872322991722	-0.00219897	0.00921834	0.0135284	0.00994997	TRUE
true	TRUE	TRUE	FALSE	FALSE	FALSE	FALSE	TRUE	FALSE	FALSE	FALSE	FALSE	TRUE	FALSE	Mild	NO_DIAGNOSIS	FALSE	Mild	FALSE	FALSE	FALSE	FALSE	FALSE	FALSE		0	0	case	-0.290105476147172	-1.4395026804072	0.550592216673155	-0.00597565	-0.00317705	0.00649207	0.00392846	TRUE
true	TRUE	TRUE	FALSE	FALSE	FALSE	FALSE	FALSE	FALSE	FALSE	FALSE	FALSE	TRUE	FALSE	NA	NO_DIAGNOSIS	FALSE	NA	FALSE	FALSE	FALSE	FALSE	FALSE	FALSE		0	203856	case	1.33985159623017	-0.530951032313388	-1.3913078451001	-0.000332658	0.0108452	-0.0112492	-0.00364181	TRUE
true	TRUE	TRUE	FALSE	FALSE	FALSE	FALSE	FALSE	FALSE	FALSE	FALSE	FALSE	TRUE	FALSE	Mild	NO_DIAGNOSIS	FALSE	Mild	FALSE	FALSE	FALSE	FALSE	FALSE	FALSE		0	0	case	1.8176028492717	-1.38035937254954	-1.43982354610301	-0.00193122	0.0145855	-0.00684804	-0.0156272	TRUE
true	TRUE	TRUE	FALSE	FALSE	FALSE	FALSE	TRUE	FALSE	TRUE	FALSE	FALSE	FALSE	FALSE	SEVERE	POSSIBLE_DIAGNOSIS	FALSE	SEVERE	FALSE	FALSE	FALSE	FALSE	FALSE	FALSE		0	0	case	1.94580214491654	-1.78655829960345	-1.05639845560826	0.0050943	0.015235	0.00643122	0.00565217	TRUE
true	TRUE	TRUE	FALSE	FALSE	TRUE	FALSE	FALSE	FALSE	FALSE	FALSE	FALSE	FALSE	FALSE	Mild	LIKELY_DIAGNOSIS	TRUE	Mild	FALSE	TRUE	TRUE	TRUE	TRUE	FALSE	Loss	2567645	0	case	0.684526739047147	0.370753841935666	0.585673182693306	-0.00167978	0.0094217	-0.00755925	0.00579317	TRUE
true	TRUE	TRUE	FALSE	FALSE	FALSE	FALSE	FALSE	FALSE	TRUE	FALSE	FALSE	FALSE	FALSE	SEVERE	LIKELY_DIAGNOSIS	TRUE	SEVERE	FALSE	TRUE	TRUE	FALSE	FALSE	FALSE	Loss	1022459	0	case	-0.898702427279761	0.218694498157295	-2.22093428238525	-0.00361817	0.000902707	0.0117983	-0.00961008	TRUE
true	TRUE	TRUE	TRUE	FALSE	FALSE	FALSE	TRUE	FALSE	FALSE	FALSE	TRUE	FALSE	FALSE	SEVERE	LIKELY_DIAGNOSIS	FALSE	SEVERE	FALSE	FALSE	FALSE	FALSE	FALSE	FALSE		0	0	case	1.66785427656477	0.812843620011439	0.0529356063323879	0.00282379	0.00817626	-0.0112331	-0.00277561	TRUE
true	TRUE	TRUE	FALSE	FALSE	FALSE	FALSE	TRUE	TRUE	FALSE	FALSE	TRUE	TRUE	FALSE	Mild	POSSIBLE_DIAGNOSIS	FALSE	Mild	FALSE	FALSE	FALSE	FALSE	FALSE	FALSE		0	0	case	0.797717152246984	0.430194155964683	-0.0963639605638326	-0.000597032	0.00838428	0.000511024	0.00882356	TRUE
true	TRUE	TRUE	FALSE	FALSE	FALSE	FALSE	TRUE	FALSE	FALSE	FALSE	TRUE	TRUE	FALSE	SEVERE	POSSIBLE_DIAGNOSIS	FALSE	SEVERE	FALSE	FALSE	FALSE	FALSE	FALSE	FALSE		0	0	case	-0.73054245469697	0.491764316880341	-0.359121896642815	0.00325091	0.00952019	0.00277865	0.00876524	TRUE
true	TRUE	TRUE	FALSE	FALSE	FALSE	FALSE	TRUE	FALSE	FALSE	FALSE	FALSE	FALSE	FALSE	SEVERE	NO_DIAGNOSIS	FALSE	SEVERE	FALSE	FALSE	FALSE	FALSE	FALSE	FALSE		0	0	case	-0.751864897263674	0.621919455521787	-0.342347111044103	-0.00493069	0.0122199	-0.000251646	0.00404678	TRUE
true	TRUE	TRUE	FALSE	FALSE	FALSE	FALSE	FALSE	FALSE	FALSE	FALSE	TRUE	TRUE	FALSE	Mild	POSSIBLE_DIAGNOSIS	FALSE	Mild	FALSE	FALSE	FALSE	FALSE	FALSE	FALSE		0	0	case	1.39572849359469	-0.644038086042163	-0.448153474947831	-0.00464124	0.0143138	-0.00644753	-0.00926755	TRUE
true	TRUE	TRUE	FALSE	TRUE	FALSE	FALSE	TRUE	FALSE	TRUE	FALSE	FALSE	FALSE	FALSE	Mild	LIKELY_DIAGNOSIS	FALSE	Mild	FALSE	FALSE	FALSE	FALSE	FALSE	FALSE		0	0	case	-0.848156140556922	-1.42475593320218	-1.14065995270038	0.00805297	0.0160589	0.00207155	0.00774129	TRUE
true	TRUE	TRUE	FALSE	FALSE	FALSE	FALSE	TRUE	FALSE	FALSE	FALSE	TRUE	TRUE	FALSE	Mild	POSSIBLE_DIAGNOSIS	FALSE	Mild	FALSE	FALSE	FALSE	FALSE	FALSE	FALSE		0	0	case	-0.0923436019159272	-0.300480105311137	-0.618266496203023	0.00494608	0.00511142	0.00452977	-0.00237618	TRUE
true	TRUE	TRUE	FALSE	FALSE	FALSE	FALSE	TRUE	FALSE	FALSE	FALSE	FALSE	FALSE	FALSE	SEVERE	NO_DIAGNOSIS	FALSE	SEVERE	FALSE	FALSE	FALSE	FALSE	FALSE	FALSE		0	0	case	-0.763698096773208	0.108372337405215	2.25413728283911	0.00471142	0.00717939	-0.00474646	0.00103459	TRUE
true	TRUE	TRUE	FALSE	FALSE	FALSE	FALSE	TRUE	FALSE	FALSE	FALSE	FALSE	FALSE	FALSE	Mild	POSSIBLE_DIAGNOSIS	FALSE	Mild	TRUE	TRUE	FALSE	FALSE	FALSE	FALSE	Loss	283867	0	case	0.569824095878041	0.836955831553781	-0.00445741456112236	-0.00128336	0.0130006	0.00483952	0.00552369	TRUE
true	TRUE	TRUE	FALSE	FALSE	FALSE	FALSE	TRUE	FALSE	FALSE	FALSE	FALSE	FALSE	FALSE	Mild	NO_DIAGNOSIS	FALSE	Mild	FALSE	FALSE	FALSE	FALSE	FALSE	FALSE		0	0	case	-0.0689418431414782	-1.57392923674975	0.144008381889759	0.00271617	0.0130888	0.00229834	-0.000154638	TRUE
true	TRUE	TRUE	FALSE	FALSE	FALSE	FALSE	FALSE	FALSE	FALSE	FALSE	FALSE	FALSE	FALSE	Mild	NO_DIAGNOSIS	FALSE	Mild	FALSE	FALSE	FALSE	FALSE	FALSE	FALSE		0	0	case	-0.429948942555387	-2.82319581307912	0.464165301463768	-0.000506659	0.00240642	-0.00396877	-0.000337902	TRUE
true	TRUE	TRUE	TRUE	FALSE	FALSE	FALSE	TRUE	FALSE	FALSE	FALSE	FALSE	TRUE	FALSE	Mild	LIKELY_DIAGNOSIS	FALSE	Mild	FALSE	FALSE	FALSE	FALSE	FALSE	FALSE		0	0	case	-0.400158012160774	-2.13349277154559	-1.28320587961266	-0.00134124	0.0162988	0.00463084	-0.00554568	TRUE
true	TRUE	TRUE	FALSE	FALSE	FALSE	FALSE	FALSE	FALSE	TRUE	FALSE	FALSE	TRUE	FALSE	SEVERE	NO_DIAGNOSIS	FALSE	SEVERE	FALSE	FALSE	FALSE	FALSE	FALSE	FALSE		0	0	case	1.56955932856224	0.308128527516535	0.268282910222782	0.00441131	0.0097786	-0.00374939	0.000160585	TRUE
true	TRUE	TRUE	TRUE	FALSE	FALSE	FALSE	FALSE	FALSE	FALSE	FALSE	FALSE	TRUE	FALSE	SEVERE	LIKELY_DIAGNOSIS	FALSE	SEVERE	FALSE	FALSE	FALSE	FALSE	FALSE	FALSE		0	0	case	0.327375826054877	0.115348074455958	1.39024874347535	0.00639341	0.0174726	0.00444195	0.0107753	TRUE
true	TRUE	TRUE	FALSE	FALSE	FALSE	FALSE	FALSE	FALSE	FALSE	FALSE	FALSE	FALSE	FALSE	Mild	NO_DIAGNOSIS	FALSE	Mild	FALSE	FALSE	FALSE	FALSE	FALSE	FALSE		0	0	case	-0.26228044471261	-0.134312968393729	-0.300439960054902	-0.00340247	0.0173411	0.00568836	0.00359406	TRUE
true	TRUE	TRUE	FALSE	FALSE	FALSE	FALSE	FALSE	FALSE	FALSE	FALSE	TRUE	FALSE	FALSE	Mild	POSSIBLE_DIAGNOSIS	FALSE	Mild	FALSE	FALSE	FALSE	FALSE	FALSE	FALSE		0	0	case	0.506007991174859	0.304572269412235	0.30618816182774	0.00510261	0.00104047	-0.00761786	0.00129015	TRUE
true	TRUE	TRUE	FALSE	FALSE	FALSE	TRUE	TRUE	FALSE	FALSE	FALSE	FALSE	FALSE	FALSE	Mild	NO_DIAGNOSIS	FALSE	Mild	FALSE	FALSE	FALSE	FALSE	FALSE	FALSE		0	0	case	-0.703965012987057	-1.66421325087568	-1.43716025075914	-0.00148146	-0.0062924	-0.00137095	0.0012822	TRUE
true	TRUE	TRUE	FALSE	FALSE	FALSE	TRUE	FALSE	FALSE	FALSE	FALSE	TRUE	TRUE	FALSE	Mild	POSSIBLE_DIAGNOSIS	FALSE	Mild	FALSE	FALSE	FALSE	FALSE	FALSE	FALSE		0	491295	case	0.146172869987136	-1.35808195571046	0.025777943960254	-0.000864605	0.00853653	0.00224103	0.00235038	TRUE
true	TRUE	TRUE	FALSE	FALSE	FALSE	FALSE	TRUE	FALSE	TRUE	FALSE	FALSE	FALSE	FALSE	Mild	POSSIBLE_DIAGNOSIS	FALSE	Mild	FALSE	FALSE	FALSE	FALSE	FALSE	FALSE		0	0	case	-0.414410779621141	-0.162782573107824	0.418524568158551	-0.00515083	0.00496004	0.00608037	-0.00166539	TRUE
true	TRUE	TRUE	FALSE	FALSE	FALSE	FALSE	FALSE	FALSE	FALSE	FALSE	FALSE	TRUE	FALSE	SEVERE	NO_DIAGNOSIS	FALSE	SEVERE	FALSE	FALSE	FALSE	FALSE	FALSE	FALSE		0	0	case	0.412325344578602	0.25961100623644	1.23456720542304	-0.00242465	0.0115185	-0.00613752	-0.00617446	TRUE
true	TRUE	TRUE	FALSE	FALSE	FALSE	FALSE	TRUE	FALSE	FALSE	FALSE	FALSE	FALSE	FALSE	NA	NO_DIAGNOSIS	FALSE	NA	FALSE	FALSE	FALSE	FALSE	FALSE	FALSE		0	0	case	1.07789555980343	1.66986274338838	1.79507659211225	0.00431249	0.00124053	-0.00473453	-0.00642136	TRUE
true	TRUE	TRUE	FALSE	FALSE	FALSE	FALSE	TRUE	FALSE	TRUE	FALSE	FALSE	FALSE	FALSE	Mild	POSSIBLE_DIAGNOSIS	FALSE	Mild	FALSE	FALSE	FALSE	FALSE	FALSE	FALSE		0	0	case	1.15808155392395	0.278291131223863	1.30359823070911	-7.34964e-05	0.0104011	9.09514e-05	-0.00148988	TRUE
false	TRUE	TRUE	FALSE	FALSE	FALSE	FALSE	FALSE	FALSE	FALSE	FALSE	FALSE	FALSE	FALSE	Control	NO_DIAGNOSIS	FALSE	NA	FALSE	FALSE	FALSE	FALSE	FALSE	FALSE		0	0	matched_finrisk	0.499240762062378	1.30903932495978	0.576203577718773	0.00239165	0.0160285	0.00721705	0.00534079	TRUE
false	TRUE	TRUE	FALSE	FALSE	FALSE	FALSE	FALSE	FALSE	FALSE	FALSE	FALSE	FALSE	FALSE	Control	NO_DIAGNOSIS	FALSE	NA	FALSE	FALSE	FALSE	FALSE	FALSE	FALSE		0	160624	matched_finrisk	0.47561216879254	1.15748801805345	0.852853381563419	0.00225327	0.0132383	0.00480328	0.00391091	TRUE
false	TRUE	TRUE	FALSE	FALSE	FALSE	FALSE	FALSE	FALSE	FALSE	FALSE	FALSE	TRUE	FALSE	Control	NO_DIAGNOSIS	FALSE	NA	FALSE	FALSE	FALSE	FALSE	FALSE	FALSE		0	0	control	0.0909008646103282	1.03467987417693	0.354236792378555	0.00546064	0.00374561	-0.00305856	-0.0122373	FALSE
false	TRUE	NA	FALSE	FALSE	FALSE	FALSE	FALSE	FALSE	FALSE	FALSE	FALSE	TRUE	FALSE	Control	NO_DIAGNOSIS	FALSE	NA	FALSE	FALSE	FALSE	FALSE	FALSE	FALSE		0	0	NA	NA	NA	NA	NA	NA	NA	NA	FALSE
false	TRUE	TRUE	FALSE	FALSE	FALSE	FALSE	TRUE	FALSE	TRUE	FALSE	FALSE	FALSE	FALSE	Control	POSSIBLE_DIAGNOSIS	FALSE	NA	FALSE	FALSE	FALSE	FALSE	FALSE	FALSE		0	413531	control	1.87174068217155	-1.17515741796751	1.08003148062873	0.00598776	0.00591372	0.00156683	-0.00707767	FALSE
false	TRUE	TRUE	FALSE	FALSE	FALSE	FALSE	FALSE	FALSE	FALSE	FALSE	TRUE	FALSE	FALSE	Control	POSSIBLE_DIAGNOSIS	FALSE	NA	FALSE	FALSE	FALSE	FALSE	FALSE	FALSE		0	0	matched_finrisk	-0.852692830464731	-0.399899013193989	1.21303625134829	0.00317207	0.0124591	0.0040417	-0.000390583	TRUE
false	TRUE	NA	FALSE	FALSE	FALSE	FALSE	FALSE	FALSE	FALSE	FALSE	FALSE	FALSE	FALSE	Control	NO_DIAGNOSIS	FALSE	NA	FALSE	FALSE	FALSE	FALSE	FALSE	FALSE		0	0	NA	NA	NA	NA	NA	NA	NA	NA	FALSE
false	TRUE	TRUE	FALSE	FALSE	FALSE	FALSE	FALSE	FALSE	FALSE	FALSE	FALSE	TRUE	FALSE	Control	NO_DIAGNOSIS	FALSE	NA	FALSE	FALSE	FALSE	FALSE	FALSE	FALSE		0	118398	matched_finrisk	0.982473848742509	0.248688213487518	-0.752673472045789	-0.00436464	0.0132713	0.0132902	0.000626271	TRUE
false	TRUE	NA	FALSE	FALSE	FALSE	FALSE	TRUE	FALSE	FALSE	FALSE	FALSE	FALSE	FALSE	Control	NO_DIAGNOSIS	FALSE	NA	FALSE	FALSE	FALSE	FALSE	FALSE	FALSE		813564	0	NA	NA	NA	NA	NA	NA	NA	NA	FALSE
false	TRUE	TRUE	FALSE	FALSE	FALSE	FALSE	TRUE	FALSE	TRUE	FALSE	FALSE	FALSE	FALSE	Control	POSSIBLE_DIAGNOSIS	FALSE	NA	FALSE	FALSE	FALSE	FALSE	FALSE	FALSE		0	0	control	1.39330892564385	0.189638697052381	1.18313181721106	0.00118759	0.0196418	0.0134918	0.0105225	FALSE
false	TRUE	TRUE	FALSE	FALSE	FALSE	FALSE	TRUE	FALSE	FALSE	FALSE	FALSE	FALSE	FALSE	Control	NO_DIAGNOSIS	FALSE	NA	FALSE	FALSE	FALSE	FALSE	FALSE	FALSE		0	0	control	1.4840049180508	0.112983749012988	0.593116496919276	0.0053923	0.00571707	-0.00693626	-0.00796541	FALSE
false	TRUE	TRUE	FALSE	FALSE	FALSE	FALSE	FALSE	FALSE	FALSE	FALSE	FALSE	TRUE	FALSE	Control	NO_DIAGNOSIS	FALSE	NA	FALSE	FALSE	FALSE	FALSE	FALSE	FALSE		0	0	matched_finrisk	-0.0631575635090216	-0.378541924688494	0.827940638662108	0.00510674	0.0195702	0.00223521	0.0065044	TRUE
false	TRUE	TRUE	FALSE	FALSE	FALSE	FALSE	FALSE	FALSE	FALSE	FALSE	FALSE	FALSE	FALSE	Control	NO_DIAGNOSIS	FALSE	NA	FALSE	FALSE	FALSE	FALSE	FALSE	FALSE		0	0	matched_finrisk	1.59984173369686	0.612110435915421	0.879578755325634	0.00147977	0.0144098	0.0120079	0.00375822	FALSE
false	TRUE	TRUE	FALSE	FALSE	FALSE	FALSE	TRUE	FALSE	FALSE	FALSE	FALSE	TRUE	FALSE	Control	NO_DIAGNOSIS	FALSE	NA	FALSE	FALSE	FALSE	FALSE	FALSE	FALSE		0	0	matched_finrisk	-0.41546934059963	0.458253423205205	0.641688345753131	0.00552492	0.0156241	0.00663271	0.00774656	TRUE
false	TRUE	TRUE	FALSE	FALSE	FALSE	FALSE	FALSE	FALSE	FALSE	FALSE	FALSE	FALSE	FALSE	Control	NO_DIAGNOSIS	FALSE	NA	FALSE	FALSE	FALSE	FALSE	FALSE	FALSE		0	0	matched_finrisk	1.13925429080654	-1.93790443777299	-1.33872763739702	-0.00389629	0.0150502	-0.00871922	-0.0114234	TRUE
false	TRUE	NA	FALSE	FALSE	FALSE	FALSE	FALSE	FALSE	FALSE	FALSE	FALSE	TRUE	FALSE	Control	NO_DIAGNOSIS	FALSE	NA	FALSE	FALSE	FALSE	FALSE	FALSE	FALSE		0	0	NA	NA	NA	NA	NA	NA	NA	NA	FALSE
false	TRUE	TRUE	FALSE	FALSE	FALSE	FALSE	FALSE	FALSE	TRUE	FALSE	FALSE	FALSE	FALSE	Control	NO_DIAGNOSIS	FALSE	NA	FALSE	FALSE	FALSE	FALSE	FALSE	FALSE		102989	111555	control	-0.695874582651464	-0.820207687374908	-0.184028115587816	0.00213887	-0.00178571	0.00303529	-0.00545867	FALSE
false	TRUE	TRUE	FALSE	FALSE	FALSE	FALSE	FALSE	FALSE	FALSE	FALSE	FALSE	FALSE	FALSE	Control	NO_DIAGNOSIS	FALSE	NA	FALSE	FALSE	FALSE	FALSE	FALSE	FALSE		0	0	matched_finrisk	0.091619173845731	-0.995406156686863	-0.107894638129109	0.00428794	0.0170018	0.00288959	0.00887703	TRUE
false	TRUE	TRUE	FALSE	FALSE	FALSE	FALSE	TRUE	FALSE	FALSE	FALSE	FALSE	FALSE	FALSE	Control	NO_DIAGNOSIS	FALSE	NA	FALSE	FALSE	FALSE	FALSE	FALSE	FALSE		0	0	matched_finrisk	0.398450634610553	-0.428407697667472	0.985756788057201	0.00646868	0.0194694	0.00639795	0.00920183	TRUE
false	TRUE	TRUE	FALSE	FALSE	FALSE	FALSE	TRUE	FALSE	FALSE	FALSE	TRUE	TRUE	FALSE	Control	POSSIBLE_DIAGNOSIS	FALSE	NA	FALSE	FALSE	FALSE	FALSE	FALSE	FALSE		0	421902	control	-0.861123512543408	1.38178629706038	-0.716987301971751	-0.00657067	-0.00499066	0.000122339	0.008658	FALSE
false	TRUE	TRUE	FALSE	FALSE	FALSE	FALSE	TRUE	FALSE	FALSE	FALSE	FALSE	TRUE	FALSE	Control	NO_DIAGNOSIS	FALSE	NA	FALSE	FALSE	FALSE	FALSE	FALSE	FALSE		0	0	control	-0.0367691505452665	-0.9334979558525	-0.14980178911831	0.000749745	-0.00196578	-0.00285247	-0.00592083	FALSE
false	TRUE	TRUE	FALSE	FALSE	FALSE	FALSE	FALSE	FALSE	FALSE	FALSE	FALSE	FALSE	FALSE	Control	NO_DIAGNOSIS	FALSE	NA	FALSE	FALSE	FALSE	FALSE	FALSE	FALSE		115972	160624	control	0.0194101928131034	0.0966484095888407	-0.390832999039434	0.00768221	0.00962025	-0.00539165	0.00853612	FALSE
false	TRUE	TRUE	FALSE	FALSE	FALSE	FALSE	FALSE	FALSE	TRUE	FALSE	FALSE	TRUE	FALSE	Control	NO_DIAGNOSIS	FALSE	NA	FALSE	FALSE	FALSE	FALSE	FALSE	FALSE		0	0	control	-0.375357440664751	-0.218002273122945	-0.737468838179658	0.00569281	0.00666909	-0.00473401	-0.000950403	FALSE
false	TRUE	TRUE	FALSE	FALSE	FALSE	FALSE	FALSE	FALSE	FALSE	FALSE	FALSE	FALSE	FALSE	Control	NO_DIAGNOSIS	FALSE	NA	FALSE	FALSE	FALSE	FALSE	FALSE	FALSE		0	0	control	-0.0287165259589053	-0.17857079590054	-0.233861551525793	-0.00378121	0.013437	0.0165305	0.00728052	FALSE
false	TRUE	TRUE	FALSE	FALSE	FALSE	FALSE	TRUE	FALSE	FALSE	FALSE	FALSE	FALSE	FALSE	Control	NO_DIAGNOSIS	FALSE	NA	FALSE	FALSE	FALSE	FALSE	FALSE	FALSE		0	140620	control	1.10798893619189	0.0951438388524062	0.213369337793062	0.00884063	0.0114451	-0.00480921	0.00103021	FALSE
false	TRUE	TRUE	FALSE	FALSE	FALSE	FALSE	FALSE	FALSE	FALSE	FALSE	FALSE	FALSE	FALSE	Control	NO_DIAGNOSIS	FALSE	NA	FALSE	FALSE	FALSE	FALSE	FALSE	FALSE		0	368065	control	0.332479602201162	-1.95554504116069	0.484163866948869	-0.00924909	0.00706883	-0.0172264	-0.000845427	FALSE
false	TRUE	NA	FALSE	FALSE	FALSE	FALSE	FALSE	FALSE	TRUE	FALSE	FALSE	FALSE	FALSE	Control	POSSIBLE_DIAGNOSIS	FALSE	NA	FALSE	FALSE	FALSE	FALSE	FALSE	FALSE		165161	0	NA	NA	NA	NA	NA	NA	NA	NA	FALSE
false	TRUE	TRUE	FALSE	FALSE	FALSE	FALSE	FALSE	FALSE	FALSE	FALSE	FALSE	FALSE	FALSE	Control	NO_DIAGNOSIS	FALSE	NA	FALSE	FALSE	FALSE	FALSE	FALSE	FALSE		0	0	matched_finrisk	0.190027539095957	0.041331010175249	0.412645443063646	-0.00100846	0.0134574	-0.00762249	5.92332e-05	TRUE
false	TRUE	TRUE	FALSE	FALSE	FALSE	FALSE	FALSE	FALSE	FALSE	FALSE	FALSE	FALSE	FALSE	Control	NO_DIAGNOSIS	FALSE	NA	FALSE	FALSE	FALSE	FALSE	FALSE	FALSE		189635	0	matched_finrisk	-0.401821465126971	0.151086514416204	-1.63732478365563	-0.00230946	0.00888348	-0.00530879	-0.00692864	TRUE
false	TRUE	TRUE	FALSE	FALSE	FALSE	FALSE	TRUE	FALSE	TRUE	FALSE	FALSE	FALSE	FALSE	Control	POSSIBLE_DIAGNOSIS	FALSE	NA	FALSE	FALSE	FALSE	FALSE	FALSE	FALSE		0	0	control	0.307527807708212	0.168848265058011	-0.597616019618826	-0.00498892	0.0083423	-0.0162156	-0.00260307	FALSE
false	TRUE	TRUE	FALSE	FALSE	FALSE	FALSE	FALSE	FALSE	FALSE	TRUE	FALSE	FALSE	FALSE	Control	NO_DIAGNOSIS	FALSE	NA	FALSE	FALSE	FALSE	FALSE	FALSE	FALSE		107572	0	control	-0.653758978007302	0.105226416774488	0.190488848241832	-0.00540027	0.00842916	-0.0052767	0.00818485	FALSE
false	TRUE	TRUE	FALSE	FALSE	FALSE	FALSE	TRUE	FALSE	TRUE	FALSE	FALSE	FALSE	FALSE	Control	POSSIBLE_DIAGNOSIS	FALSE	NA	FALSE	FALSE	FALSE	FALSE	FALSE	FALSE		143394	0	matched_finrisk	-0.380423411061805	-1.43345117966599	-0.0777218869236517	-6.28697e-05	0.0129825	0.00305222	0.00176305	TRUE
false	TRUE	TRUE	FALSE	FALSE	FALSE	FALSE	FALSE	FALSE	TRUE	FALSE	FALSE	FALSE	FALSE	Control	POSSIBLE_DIAGNOSIS	FALSE	NA	FALSE	FALSE	FALSE	FALSE	FALSE	FALSE		123797	433313	matched_finrisk	1.44442229860517	0.0591513804561376	0.0572584924315822	-0.00437244	0.0148804	0.00464775	-0.00440797	TRUE
false	TRUE	TRUE	FALSE	FALSE	FALSE	FALSE	FALSE	FALSE	FALSE	FALSE	FALSE	TRUE	FALSE	Control	NO_DIAGNOSIS	FALSE	NA	FALSE	FALSE	FALSE	FALSE	FALSE	FALSE		0	0	control	-0.159486612551501	1.11676690877124	0.166014356551957	-0.00131139	-0.00704884	-0.00447466	0.010468	FALSE
false	TRUE	TRUE	FALSE	FALSE	FALSE	FALSE	TRUE	FALSE	FALSE	FALSE	FALSE	FALSE	FALSE	Control	NO_DIAGNOSIS	FALSE	NA	FALSE	FALSE	FALSE	FALSE	FALSE	FALSE		0	219251	matched_finrisk	0.0343056580104101	-0.0537500444155446	0.852337616532274	-0.00174929	0.00792192	-0.000754858	0.00399699	TRUE
false	TRUE	TRUE	FALSE	FALSE	FALSE	FALSE	FALSE	FALSE	FALSE	FALSE	FALSE	FALSE	FALSE	Control	NO_DIAGNOSIS	FALSE	NA	FALSE	FALSE	FALSE	FALSE	FALSE	FALSE		0	142207	control	1.89351679372904	-1.67595476458378	-0.991276909382929	0.007767	0.0124205	0.015126	0.0137672	FALSE
false	TRUE	TRUE	FALSE	FALSE	FALSE	FALSE	TRUE	FALSE	FALSE	FALSE	FALSE	TRUE	FALSE	Control	NO_DIAGNOSIS	FALSE	NA	FALSE	FALSE	FALSE	FALSE	FALSE	FALSE		0	0	matched_finrisk	-1.323223185403	0.64603166706413	-0.134450077748114	0.00247646	0.0184372	0.00501547	0.00932361	TRUE
false	TRUE	TRUE	FALSE	FALSE	FALSE	FALSE	FALSE	FALSE	FALSE	FALSE	FALSE	FALSE	FALSE	Control	NO_DIAGNOSIS	FALSE	NA	FALSE	FALSE	FALSE	FALSE	FALSE	FALSE		0	223781	matched_finrisk	0.500110294294708	-0.458616351674329	-0.0173266961667699	-0.00297804	0.0126347	0.00144395	0.000778148	TRUE
false	TRUE	TRUE	FALSE	FALSE	FALSE	FALSE	FALSE	FALSE	FALSE	FALSE	FALSE	TRUE	FALSE	Control	NO_DIAGNOSIS	FALSE	NA	FALSE	FALSE	FALSE	FALSE	FALSE	FALSE		0	0	matched_finrisk	0.64097451593218	1.54646840312105	-0.0386996413013383	-0.00207034	0.00977893	-0.00331783	-0.000434116	TRUE
false	TRUE	TRUE	FALSE	FALSE	FALSE	TRUE	TRUE	FALSE	TRUE	FALSE	FALSE	TRUE	FALSE	Control	POSSIBLE_DIAGNOSIS	FALSE	NA	FALSE	FALSE	FALSE	FALSE	FALSE	FALSE		0	121775	matched_finrisk	2.55443690179836	0.0304863769451031	0.129594786491434	-0.00242296	0.00986768	-0.00281947	-0.00154881	TRUE
false	TRUE	TRUE	FALSE	FALSE	FALSE	TRUE	FALSE	FALSE	FALSE	FALSE	FALSE	TRUE	FALSE	Control	NO_DIAGNOSIS	FALSE	NA	FALSE	FALSE	FALSE	FALSE	FALSE	FALSE		0	357624	control	-0.70472112797169	-0.72284437483586	-0.277616115218075	0.00151028	0.0191903	0.0109705	0.00732331	FALSE
false	TRUE	TRUE	FALSE	FALSE	FALSE	FALSE	TRUE	FALSE	FALSE	FALSE	FALSE	FALSE	FALSE	Control	NO_DIAGNOSIS	FALSE	NA	FALSE	FALSE	FALSE	FALSE	FALSE	FALSE		0	160624	matched_finrisk	-0.266892746118882	-0.385009624867194	-1.00396731294309	0.00422486	0.0082435	-0.00401488	-0.00132474	TRUE
false	TRUE	TRUE	FALSE	FALSE	FALSE	FALSE	FALSE	FALSE	TRUE	FALSE	FALSE	TRUE	FALSE	Control	NO_DIAGNOSIS	FALSE	NA	FALSE	FALSE	FALSE	FALSE	FALSE	FALSE		0	143997	matched_finrisk	-0.0303043674266375	-1.050305402675	1.38340765200252	-0.0058505	0.00146183	-0.0104037	0.006371	FALSE
false	TRUE	TRUE	FALSE	FALSE	FALSE	FALSE	TRUE	FALSE	FALSE	FALSE	FALSE	FALSE	FALSE	Control	NO_DIAGNOSIS	FALSE	NA	FALSE	FALSE	FALSE	FALSE	FALSE	FALSE		0	122948	matched_finrisk	-0.339668813389986	0.648278753228935	-2.16679386061879	0.000969797	0.0109459	0.000440643	0.00676654	TRUE
false	TRUE	TRUE	FALSE	FALSE	FALSE	TRUE	FALSE	FALSE	FALSE	FALSE	FALSE	FALSE	FALSE	Control	NO_DIAGNOSIS	FALSE	NA	FALSE	FALSE	FALSE	FALSE	FALSE	FALSE		0	0	matched_finrisk	1.13951893105117	0.53729223656726	-0.974015177993733	0.00596591	0.0142414	-0.00474194	0.00104397	TRUE
false	TRUE	TRUE	FALSE	FALSE	FALSE	FALSE	TRUE	FALSE	FALSE	FALSE	TRUE	FALSE	FALSE	Control	POSSIBLE_DIAGNOSIS	FALSE	NA	FALSE	FALSE	FALSE	FALSE	FALSE	FALSE		215248	0	control	0.654244333912522	-0.799268752294863	0.834862225255416	-0.00773258	0.00877063	-0.00726194	-0.00110265	FALSE
false	TRUE	TRUE	FALSE	FALSE	FALSE	TRUE	TRUE	FALSE	TRUE	FALSE	FALSE	FALSE	FALSE	Control	POSSIBLE_DIAGNOSIS	FALSE	NA	FALSE	FALSE	FALSE	FALSE	FALSE	FALSE		267956	0	matched_finrisk	-0.679996167974132	0.723604989449138	1.00231592623441	-0.000958843	0.0128476	0.00477599	-0.0030189	TRUE
false	TRUE	TRUE	FALSE	FALSE	FALSE	FALSE	TRUE	FALSE	FALSE	FALSE	FALSE	TRUE	FALSE	Control	NO_DIAGNOSIS	FALSE	NA	FALSE	FALSE	FALSE	FALSE	FALSE	FALSE		0	0	matched_finrisk	0.0871202896871534	-0.875607154283214	0.547982584742929	-0.00590746	0.0108771	0.0158294	-0.00607809	TRUE
false	TRUE	TRUE	FALSE	FALSE	FALSE	FALSE	FALSE	FALSE	TRUE	FALSE	FALSE	FALSE	FALSE	Control	POSSIBLE_DIAGNOSIS	FALSE	NA	FALSE	FALSE	FALSE	FALSE	FALSE	FALSE		0	150415	matched_finrisk	-0.602380964801364	-1.34310268393707	-2.75946651365293	0.00082449	0.0129073	0.00106231	-0.0010018	TRUE
false	TRUE	TRUE	FALSE	FALSE	FALSE	FALSE	TRUE	FALSE	TRUE	FALSE	FALSE	FALSE	FALSE	Control	POSSIBLE_DIAGNOSIS	FALSE	NA	FALSE	FALSE	FALSE	FALSE	FALSE	FALSE		0	186606	matched_finrisk	-2.20950336464273	0.229500051628053	-0.254072783131635	0.00512488	0.0156798	0.00863352	0.00435644	TRUE
false	TRUE	TRUE	FALSE	FALSE	FALSE	FALSE	TRUE	FALSE	FALSE	FALSE	FALSE	FALSE	FALSE	Control	NO_DIAGNOSIS	FALSE	NA	FALSE	FALSE	FALSE	FALSE	FALSE	FALSE		215248	169554	matched_finrisk	-1.00459633087787	0.147100378958637	0.152627322381325	0.00351217	0.0175455	0.00819418	0.00579086	TRUE
false	TRUE	TRUE	FALSE	FALSE	FALSE	FALSE	FALSE	FALSE	FALSE	FALSE	FALSE	TRUE	FALSE	Control	NO_DIAGNOSIS	FALSE	NA	FALSE	FALSE	FALSE	FALSE	FALSE	FALSE		0	0	matched_finrisk	-0.525899934105549	0.270084381752401	0.577925775790015	-0.00388803	0.0134588	-0.00223998	-0.0142657	TRUE
false	TRUE	TRUE	FALSE	FALSE	FALSE	FALSE	TRUE	FALSE	FALSE	FALSE	FALSE	FALSE	FALSE	Control	NO_DIAGNOSIS	FALSE	NA	FALSE	FALSE	FALSE	FALSE	FALSE	FALSE		0	0	matched_finrisk	2.25826666231689	-0.859164345520749	0.823201364223704	0.00290564	0.0104649	0.001145	-0.00455063	TRUE
false	TRUE	TRUE	FALSE	FALSE	FALSE	FALSE	TRUE	FALSE	FALSE	FALSE	FALSE	TRUE	FALSE	Control	NO_DIAGNOSIS	FALSE	NA	FALSE	FALSE	FALSE	FALSE	FALSE	FALSE		0	0	matched_finrisk	-2.32745730224577	-0.506858360650739	1.10496012380076	-0.000309176	0.00701008	-0.00679916	0.000937221	TRUE
false	TRUE	TRUE	FALSE	FALSE	FALSE	FALSE	TRUE	FALSE	FALSE	FALSE	FALSE	FALSE	FALSE	Control	NO_DIAGNOSIS	FALSE	NA	FALSE	FALSE	FALSE	FALSE	FALSE	FALSE		0	0	matched_finrisk	0.150218085154932	-2.34872005220219	-1.50550160180318	-0.00171623	0.0166254	0.0238938	0.0104656	TRUE
false	TRUE	TRUE	FALSE	FALSE	FALSE	FALSE	FALSE	FALSE	FALSE	FALSE	FALSE	FALSE	FALSE	Control	NO_DIAGNOSIS	FALSE	NA	FALSE	FALSE	FALSE	FALSE	FALSE	FALSE		0	190451	matched_finrisk	-0.484578250195255	1.37268071312299	0.396577225744595	0.0026901	0.0129308	-0.00214707	-0.00220391	TRUE
false	TRUE	TRUE	FALSE	FALSE	FALSE	FALSE	FALSE	FALSE	FALSE	FALSE	FALSE	TRUE	FALSE	Control	NO_DIAGNOSIS	FALSE	NA	FALSE	FALSE	FALSE	FALSE	FALSE	FALSE		0	182054	control	1.35898130534143	-1.7157614074963	-0.735928499454658	0.00544733	-0.0124171	0.00662764	-0.00153124	FALSE
false	TRUE	TRUE	FALSE	FALSE	FALSE	FALSE	TRUE	FALSE	FALSE	FALSE	FALSE	FALSE	FALSE	Control	NO_DIAGNOSIS	FALSE	NA	FALSE	FALSE	FALSE	FALSE	FALSE	FALSE		267956	0	control	-2.1945700936962	0.640794979306149	0.615800618127241	-0.00543835	0.0133738	-0.00877645	-0.0094843	FALSE
false	TRUE	TRUE	FALSE	FALSE	FALSE	TRUE	FALSE	FALSE	FALSE	FALSE	FALSE	FALSE	FALSE	Control	NO_DIAGNOSIS	FALSE	NA	FALSE	FALSE	FALSE	FALSE	FALSE	FALSE		0	215061	control	1.41421550496901	1.60715926945048	-0.46413324701106	-0.00443322	0.00608468	-0.00140486	-0.00292688	FALSE
false	TRUE	TRUE	FALSE	FALSE	FALSE	FALSE	FALSE	FALSE	FALSE	FALSE	FALSE	FALSE	FALSE	Control	NO_DIAGNOSIS	FALSE	NA	FALSE	FALSE	FALSE	FALSE	FALSE	FALSE		0	146683	control	1.98538476436217	1.07807794697721	-0.452029165933316	-0.00240067	-0.00267345	-0.0015316	0.00627165	FALSE
false	TRUE	TRUE	FALSE	FALSE	FALSE	FALSE	TRUE	FALSE	FALSE	FALSE	FALSE	FALSE	FALSE	Control	NO_DIAGNOSIS	FALSE	NA	FALSE	FALSE	FALSE	FALSE	FALSE	FALSE		0	0	control	-0.41308757839803	0.807294294178355	0.628893894796511	0.00439488	0.000124912	-0.00441262	-0.00439454	FALSE
false	TRUE	TRUE	FALSE	FALSE	FALSE	FALSE	FALSE	FALSE	FALSE	FALSE	FALSE	FALSE	FALSE	Control	NO_DIAGNOSIS	FALSE	NA	FALSE	FALSE	FALSE	FALSE	FALSE	FALSE		0	0	matched_finrisk	0.605626140400501	0.665630166397168	-1.54884971482545	-0.00315689	0.0122768	-0.00974099	-0.0114245	TRUE
false	TRUE	TRUE	FALSE	FALSE	FALSE	FALSE	TRUE	TRUE	FALSE	FALSE	FALSE	FALSE	FALSE	Control	NO_DIAGNOSIS	FALSE	NA	FALSE	FALSE	FALSE	FALSE	FALSE	FALSE		115066	0	matched_finrisk	1.40843122533655	-0.45738533925361	1.78759352720951	-0.00301144	0.00319952	0.00189131	-0.00110343	TRUE
false	TRUE	TRUE	FALSE	FALSE	FALSE	FALSE	TRUE	FALSE	FALSE	FALSE	TRUE	FALSE	FALSE	Control	POSSIBLE_DIAGNOSIS	FALSE	NA	FALSE	FALSE	FALSE	FALSE	FALSE	FALSE		0	160624	matched_finrisk	0.659499333055734	-1.70649364255746	-1.17034377058151	-0.00154687	0.00429991	-0.00332596	-0.00488137	TRUE
false	TRUE	TRUE	FALSE	FALSE	FALSE	FALSE	TRUE	FALSE	FALSE	FALSE	FALSE	TRUE	FALSE	Control	NO_DIAGNOSIS	FALSE	NA	FALSE	FALSE	FALSE	FALSE	FALSE	FALSE		0	101508	control	0.95362806207869	-1.77371669066858	-1.16400353763602	0.00521369	0.00180012	3.71294e-05	0.00692257	FALSE
false	TRUE	TRUE	FALSE	FALSE	FALSE	FALSE	FALSE	FALSE	FALSE	TRUE	FALSE	TRUE	FALSE	Control	NO_DIAGNOSIS	FALSE	NA	FALSE	FALSE	FALSE	FALSE	FALSE	FALSE		0	160624	matched_finrisk	1.23244546266279	-0.805353470831562	-0.995102912022446	0.00129983	0.0117868	0.0103935	0.00468727	TRUE
false	TRUE	TRUE	FALSE	FALSE	FALSE	FALSE	FALSE	FALSE	FALSE	FALSE	FALSE	FALSE	FALSE	Control	NO_DIAGNOSIS	FALSE	NA	FALSE	FALSE	FALSE	FALSE	FALSE	FALSE		0	0	control	0.903648861594326	-1.43147374384096	1.05648914230921	0.00843256	0.0131422	0.00274084	0.0115807	FALSE
false	TRUE	TRUE	FALSE	FALSE	FALSE	FALSE	FALSE	FALSE	FALSE	FALSE	FALSE	FALSE	FALSE	Control	NO_DIAGNOSIS	FALSE	NA	FALSE	FALSE	FALSE	FALSE	FALSE	FALSE		0	101508	matched_finrisk	0.695717240819743	-1.14964615103908	-0.110590727781319	0.00446786	0.0134124	0.00410926	0.00366865	TRUE
false	TRUE	TRUE	FALSE	FALSE	FALSE	TRUE	FALSE	FALSE	TRUE	FALSE	FALSE	TRUE	FALSE	Control	NO_DIAGNOSIS	FALSE	NA	FALSE	FALSE	FALSE	FALSE	FALSE	FALSE		0	0	matched_finrisk	-0.830538661414928	-0.80645942802224	-0.948803311249696	3.16694e-05	0.0163984	-0.0029178	-0.00111107	TRUE
false	TRUE	TRUE	FALSE	FALSE	FALSE	TRUE	TRUE	FALSE	FALSE	FALSE	FALSE	FALSE	FALSE	Control	NO_DIAGNOSIS	FALSE	NA	FALSE	FALSE	FALSE	FALSE	FALSE	FALSE		0	226785	matched_finrisk	1.65639913454755	-0.324279678778376	1.02808231491945	-0.00663032	0.0109185	-0.00798408	-0.00297697	TRUE
false	TRUE	TRUE	FALSE	FALSE	FALSE	FALSE	FALSE	FALSE	TRUE	FALSE	FALSE	FALSE	FALSE	Control	NO_DIAGNOSIS	FALSE	NA	FALSE	FALSE	FALSE	FALSE	FALSE	FALSE		0	0	matched_finrisk	0.494628460656106	1.56249110447009	1.13248150486537	-0.00221286	0.0118546	-0.00850639	-0.0107101	TRUE
false	TRUE	TRUE	FALSE	FALSE	FALSE	FALSE	TRUE	FALSE	FALSE	FALSE	FALSE	TRUE	FALSE	Control	NO_DIAGNOSIS	FALSE	NA	FALSE	FALSE	FALSE	FALSE	FALSE	FALSE		0	0	matched_finrisk	-0.123041870292102	0.377475560550388	1.64363346997098	-0.00227005	0.0125692	-0.0102866	-0.00970338	TRUE
false	TRUE	TRUE	FALSE	FALSE	FALSE	FALSE	TRUE	FALSE	FALSE	FALSE	FALSE	TRUE	FALSE	Control	NO_DIAGNOSIS	FALSE	NA	FALSE	FALSE	FALSE	FALSE	FALSE	FALSE		0	0	control	0.0329824567872995	0.33650043283216	0.0100933206720737	-0.00442969	0.00367193	0.012864	-0.00656447	FALSE
false	TRUE	TRUE	FALSE	FALSE	FALSE	FALSE	FALSE	FALSE	FALSE	FALSE	FALSE	TRUE	FALSE	Control	NO_DIAGNOSIS	FALSE	NA	FALSE	FALSE	FALSE	FALSE	FALSE	FALSE		0	101508	control	-2.07593565260699	-1.72621524313257	-0.337785720884263	-0.00663108	0.00672137	-0.0106013	-0.00723888	FALSE
false	TRUE	TRUE	FALSE	FALSE	FALSE	FALSE	TRUE	FALSE	FALSE	FALSE	FALSE	TRUE	FALSE	Control	NO_DIAGNOSIS	FALSE	NA	FALSE	FALSE	FALSE	FALSE	FALSE	FALSE		0	0	matched_finrisk	1.50464685713134	-1.41827064713175	1.55907185526922	0.000400791	0.0135041	0.0190154	0.0146488	TRUE
false	TRUE	TRUE	FALSE	FALSE	FALSE	FALSE	FALSE	FALSE	FALSE	FALSE	FALSE	FALSE	FALSE	Control	NO_DIAGNOSIS	FALSE	NA	FALSE	FALSE	FALSE	FALSE	FALSE	FALSE		248143	0	matched_finrisk	1.24824826584166	1.02649266458516	1.64789673005501	-0.00169097	0.00620365	0.00765727	0.00653137	FALSE
false	TRUE	TRUE	FALSE	FALSE	FALSE	FALSE	FALSE	FALSE	FALSE	FALSE	FALSE	TRUE	FALSE	Control	NO_DIAGNOSIS	FALSE	NA	FALSE	FALSE	FALSE	FALSE	FALSE	FALSE		0	0	matched_finrisk	0.0386533191720598	-0.852739633077376	-0.471825002966868	0.0012455	0.0104609	0.00713064	0.00735892	TRUE
false	TRUE	TRUE	FALSE	FALSE	FALSE	FALSE	FALSE	FALSE	FALSE	FALSE	FALSE	FALSE	FALSE	Control	NO_DIAGNOSIS	FALSE	NA	FALSE	FALSE	FALSE	FALSE	FALSE	FALSE		102989	0	control	-1.7683102711083	0.502999747704366	-0.982899454252766	-0.00526121	0.0189101	-0.0064599	-0.00721156	FALSE
false	TRUE	TRUE	FALSE	FALSE	FALSE	FALSE	FALSE	FALSE	FALSE	FALSE	FALSE	TRUE	FALSE	Control	NO_DIAGNOSIS	FALSE	NA	FALSE	FALSE	FALSE	FALSE	FALSE	FALSE		0	0	matched_finrisk	-0.522762056919315	-0.78476234561007	-0.448739797430251	0.00160892	0.00684221	0.00309943	-0.00551067	TRUE
false	TRUE	TRUE	FALSE	FALSE	FALSE	FALSE	FALSE	FALSE	FALSE	FALSE	FALSE	FALSE	FALSE	Control	NO_DIAGNOSIS	FALSE	NA	FALSE	FALSE	FALSE	FALSE	FALSE	FALSE		0	0	matched_finrisk	0.647930773790821	-0.546221448294215	-2.20156576512702	0.00507066	0.00939243	-0.00147067	0.00649699	TRUE
false	TRUE	TRUE	FALSE	FALSE	FALSE	FALSE	FALSE	FALSE	FALSE	FALSE	FALSE	FALSE	FALSE	Control	NO_DIAGNOSIS	FALSE	NA	FALSE	FALSE	FALSE	FALSE	FALSE	FALSE		0	0	matched_finrisk	0.134415281976064	-0.0877298952033355	0.698789910709466	0.00058536	0.00339822	-0.00050367	0.0100484	TRUE
false	TRUE	TRUE	FALSE	FALSE	FALSE	FALSE	TRUE	FALSE	FALSE	FALSE	FALSE	TRUE	FALSE	Control	NO_DIAGNOSIS	FALSE	NA	FALSE	FALSE	FALSE	FALSE	FALSE	FALSE		267956	0	matched_finrisk	0.569937513125736	0.0654627615972858	0.180660493409411	0.000282805	0.0072055	0.00185788	-0.000579727	TRUE
false	TRUE	TRUE	FALSE	FALSE	FALSE	FALSE	FALSE	FALSE	FALSE	FALSE	FALSE	TRUE	FALSE	Control	NO_DIAGNOSIS	FALSE	NA	FALSE	FALSE	FALSE	FALSE	FALSE	FALSE		0	0	matched_finrisk	0.731330256596044	0.259747785394298	1.31533163672594	7.43767e-05	0.0155936	0.00469084	0.00133556	TRUE
false	TRUE	TRUE	FALSE	FALSE	FALSE	FALSE	FALSE	FALSE	TRUE	FALSE	FALSE	FALSE	FALSE	Control	NO_DIAGNOSIS	FALSE	NA	FALSE	FALSE	FALSE	FALSE	FALSE	FALSE		0	202562	matched_finrisk	0.457011740170521	-0.714528202038112	-1.44161232655785	0.00604522	0.0169772	0.0100841	0.00801341	TRUE
false	TRUE	TRUE	FALSE	FALSE	TRUE	FALSE	FALSE	FALSE	TRUE	FALSE	FALSE	TRUE	FALSE	Control	POSSIBLE_DIAGNOSIS	FALSE	NA	FALSE	FALSE	FALSE	FALSE	FALSE	FALSE		0	160624	control	0.885275267467699	0.611641478802766	0.0393378935748532	0.00581611	0.0214454	0.00826692	0.0157713	FALSE
false	TRUE	TRUE	FALSE	FALSE	FALSE	FALSE	TRUE	FALSE	FALSE	FALSE	FALSE	FALSE	FALSE	Control	NO_DIAGNOSIS	FALSE	NA	FALSE	FALSE	FALSE	FALSE	FALSE	FALSE		0	0	matched_finrisk	-0.309499825503056	2.66876093322315	-0.853212871276937	0.00553125	0.0164791	0.00343958	0.0102975	TRUE
false	TRUE	TRUE	FALSE	FALSE	FALSE	FALSE	TRUE	FALSE	FALSE	FALSE	FALSE	FALSE	FALSE	Control	NO_DIAGNOSIS	FALSE	NA	FALSE	FALSE	FALSE	FALSE	FALSE	FALSE		0	258122	matched_finrisk	-0.667822716721509	-1.17099151561676	0.0348927741445783	-0.00268344	0.0128195	0.0145619	-0.000334866	TRUE
false	TRUE	TRUE	FALSE	FALSE	FALSE	FALSE	FALSE	FALSE	TRUE	FALSE	FALSE	TRUE	FALSE	Control	NO_DIAGNOSIS	FALSE	NA	FALSE	FALSE	FALSE	FALSE	FALSE	FALSE		0	0	control	-0.608203050183052	-0.692842843553758	0.82655135250885	-0.00485345	0.0189123	0.0195262	0.00828059	FALSE
false	TRUE	TRUE	FALSE	FALSE	FALSE	FALSE	TRUE	FALSE	FALSE	FALSE	FALSE	FALSE	FALSE	Control	NO_DIAGNOSIS	FALSE	NA	FALSE	FALSE	FALSE	FALSE	FALSE	FALSE		0	174485	matched_finrisk	0.247189831934351	-0.49777036260508	0.00954476133258977	0.00273044	0.00554468	0.0109011	0.00356718	TRUE
false	TRUE	TRUE	FALSE	FALSE	FALSE	TRUE	TRUE	FALSE	TRUE	FALSE	FALSE	FALSE	FALSE	Control	POSSIBLE_DIAGNOSIS	FALSE	NA	FALSE	FALSE	FALSE	FALSE	FALSE	FALSE		0	0	control	0.189838510349799	-0.839577570115527	-1.33662085152799	-0.00400891	-0.00698101	-0.00360894	0.00921286	FALSE
false	TRUE	TRUE	FALSE	FALSE	FALSE	FALSE	FALSE	FALSE	FALSE	FALSE	FALSE	FALSE	FALSE	Control	NO_DIAGNOSIS	FALSE	NA	FALSE	FALSE	FALSE	FALSE	FALSE	FALSE		0	111555	control	0.67741925819158	-2.08159485107844	-0.687720866196746	0.00616548	-0.00277597	-0.00395469	0.00152996	FALSE
false	TRUE	TRUE	FALSE	FALSE	FALSE	FALSE	FALSE	FALSE	FALSE	FALSE	FALSE	FALSE	FALSE	Control	POSSIBLE_DIAGNOSIS	FALSE	NA	TRUE	TRUE	FALSE	FALSE	FALSE	FALSE	Loss	119548	0	matched_finrisk	1.00576219026926	-1.67403008643392	-1.01157956754535	-0.00354031	0.0167618	0.0184002	0.00617886	TRUE
false	TRUE	TRUE	FALSE	FALSE	FALSE	FALSE	TRUE	FALSE	FALSE	FALSE	FALSE	TRUE	FALSE	Control	NO_DIAGNOSIS	FALSE	NA	FALSE	FALSE	FALSE	FALSE	FALSE	FALSE		0	0	matched_finrisk	0.301743528075756	-0.393724411210699	1.06437269528046	0.00165622	0.00995683	-0.00220385	-0.00138518	TRUE
false	TRUE	TRUE	FALSE	FALSE	FALSE	FALSE	TRUE	FALSE	FALSE	TRUE	FALSE	TRUE	FALSE	Control	POSSIBLE_DIAGNOSIS	FALSE	NA	FALSE	FALSE	FALSE	FALSE	FALSE	FALSE		0	0	matched_finrisk	0.516669212458211	0.53279806423765	-0.40854192554234	0.000310072	0.0167559	0.0200757	0.0068622	TRUE
false	TRUE	TRUE	FALSE	FALSE	FALSE	FALSE	TRUE	FALSE	TRUE	FALSE	FALSE	FALSE	FALSE	Control	POSSIBLE_DIAGNOSIS	FALSE	NA	FALSE	FALSE	FALSE	FALSE	FALSE	FALSE		0	122456	matched_finrisk	1.09691185166699	1.80970966235803	0.0979810732529122	0.00115123	0.00343388	0.0102	-0.00124767	TRUE
false	TRUE	TRUE	FALSE	FALSE	FALSE	FALSE	FALSE	FALSE	TRUE	FALSE	TRUE	FALSE	FALSE	Control	POSSIBLE_DIAGNOSIS	FALSE	NA	FALSE	FALSE	FALSE	FALSE	FALSE	FALSE		0	0	control	1.53874764293837	0.0730833146779289	-1.38936999960736	4.33894e-05	0.0178842	0.0106909	0.0104386	FALSE
false	TRUE	TRUE	FALSE	FALSE	FALSE	FALSE	TRUE	FALSE	FALSE	FALSE	TRUE	TRUE	FALSE	Control	POSSIBLE_DIAGNOSIS	FALSE	NA	FALSE	FALSE	FALSE	FALSE	FALSE	FALSE		0	0	matched_finrisk	-0.662076242838284	-0.08923446593977	0.53876738409975	0.00296332	0.0064134	0.000334632	0.00311015	TRUE
false	TRUE	TRUE	FALSE	FALSE	FALSE	FALSE	FALSE	FALSE	TRUE	FALSE	TRUE	TRUE	FALSE	Control	POSSIBLE_DIAGNOSIS	FALSE	NA	FALSE	FALSE	FALSE	FALSE	FALSE	FALSE		0	368065	control	-1.59606727760848	0.990754224624915	-0.0336532928848535	-0.00428029	0.000882899	0.000424207	0.00134331	FALSE
false	TRUE	TRUE	FALSE	FALSE	FALSE	TRUE	TRUE	FALSE	FALSE	FALSE	TRUE	FALSE	FALSE	Control	POSSIBLE_DIAGNOSIS	FALSE	NA	FALSE	FALSE	FALSE	FALSE	FALSE	FALSE		116785	0	control	0.0949838855273563	-0.114753548820078	-1.37946214342139	-0.000793466	0.000747683	0.00191549	0.00800456	FALSE
false	TRUE	TRUE	FALSE	FALSE	FALSE	FALSE	TRUE	FALSE	FALSE	TRUE	FALSE	TRUE	FALSE	Control	NO_DIAGNOSIS	FALSE	NA	FALSE	FALSE	FALSE	FALSE	FALSE	FALSE		0	0	matched_finrisk	-0.588544060582546	-1.35726714272722	-1.22387799452716	0.00512826	0.0157423	0.0122213	0.0100248	TRUE
false	TRUE	TRUE	FALSE	FALSE	FALSE	FALSE	TRUE	FALSE	FALSE	FALSE	FALSE	FALSE	FALSE	Control	NO_DIAGNOSIS	FALSE	NA	FALSE	FALSE	FALSE	FALSE	FALSE	FALSE		0	0	control	1.73942055986046	-0.944280061467625	1.28322004626082	-0.00260277	0.0158593	0.00854497	0.00999717	FALSE
false	TRUE	TRUE	FALSE	FALSE	FALSE	FALSE	FALSE	FALSE	FALSE	FALSE	FALSE	FALSE	FALSE	Control	NO_DIAGNOSIS	FALSE	NA	FALSE	FALSE	FALSE	FALSE	FALSE	FALSE		0	0	control	1.90595488522628	-0.254053351158296	-1.88714784951228	-0.00202211	-0.00159068	0.00588005	0.000876898	FALSE
false	TRUE	TRUE	FALSE	FALSE	FALSE	FALSE	FALSE	FALSE	FALSE	FALSE	FALSE	TRUE	FALSE	Control	NO_DIAGNOSIS	FALSE	NA	FALSE	FALSE	FALSE	FALSE	FALSE	FALSE		204134	0	matched_finrisk	0.306204606485102	0.664184215299815	-0.0349253145416278	0.000538967	0.013459	0.0166214	0.00777792	TRUE
false	TRUE	TRUE	FALSE	FALSE	FALSE	FALSE	FALSE	FALSE	FALSE	FALSE	FALSE	TRUE	FALSE	Control	NO_DIAGNOSIS	FALSE	NA	FALSE	FALSE	FALSE	FALSE	FALSE	FALSE		0	0	control	-0.421442648978245	0.911774030901942	0.241400521287309	-0.00994065	0.00964288	0.0137271	0.00967196	FALSE
false	TRUE	TRUE	FALSE	FALSE	FALSE	FALSE	FALSE	FALSE	TRUE	FALSE	FALSE	FALSE	FALSE	Control	POSSIBLE_DIAGNOSIS	FALSE	NA	FALSE	FALSE	FALSE	FALSE	FALSE	FALSE		0	112348	matched_finrisk	-0.0032354509767099	0.345391078092911	1.97581298173535	0.00511469	0.0201125	0.0147563	0.0172079	TRUE
false	TRUE	TRUE	FALSE	FALSE	FALSE	FALSE	TRUE	FALSE	FALSE	FALSE	FALSE	FALSE	FALSE	Control	NO_DIAGNOSIS	FALSE	NA	FALSE	FALSE	FALSE	FALSE	FALSE	FALSE		0	0	control	0.0125295464529262	1.68227056699405	1.1305834100494	-0.0054792	-0.00420482	0.0207397	-0.00837483	FALSE
false	TRUE	TRUE	FALSE	FALSE	FALSE	FALSE	FALSE	FALSE	FALSE	FALSE	FALSE	FALSE	FALSE	Control	NO_DIAGNOSIS	FALSE	NA	FALSE	FALSE	FALSE	FALSE	FALSE	FALSE		0	160624	matched_finrisk	0.182315166252682	-1.00678422863265	-0.505702517247681	0.00289985	0.0066472	0.00262539	0.000239616	TRUE
false	TRUE	TRUE	FALSE	FALSE	FALSE	FALSE	TRUE	FALSE	FALSE	FALSE	FALSE	FALSE	FALSE	Control	NO_DIAGNOSIS	FALSE	NA	FALSE	FALSE	FALSE	FALSE	FALSE	FALSE		0	160624	control	1.80694162798835	0.00778103674072536	-1.17010526652086	-0.00485954	0.0148464	0.0131514	0.00856122	FALSE
false	TRUE	TRUE	FALSE	FALSE	FALSE	FALSE	TRUE	FALSE	FALSE	FALSE	FALSE	TRUE	FALSE	Control	NO_DIAGNOSIS	FALSE	NA	FALSE	FALSE	FALSE	FALSE	FALSE	FALSE		0	123834	matched_finrisk	-1.06750509759949	2.31417073641691	0.847896472169676	0.00588671	0.0181034	0.0104517	0.00873224	TRUE
false	TRUE	TRUE	FALSE	FALSE	FALSE	FALSE	TRUE	FALSE	FALSE	FALSE	FALSE	FALSE	FALSE	Control	NO_DIAGNOSIS	FALSE	NA	FALSE	FALSE	FALSE	FALSE	FALSE	FALSE		107397	0	control	-0.0106831835753633	-0.653464124006527	0.554556352914462	-0.00368416	0.0180024	0.00366773	0.00101175	FALSE
false	TRUE	TRUE	FALSE	FALSE	FALSE	FALSE	TRUE	FALSE	FALSE	FALSE	FALSE	FALSE	FALSE	Control	NO_DIAGNOSIS	FALSE	NA	FALSE	FALSE	FALSE	FALSE	FALSE	FALSE		0	0	control	1.19482874217721	0.334175187148579	-0.401774372821533	0.0031811	0.00409366	0.00194622	0.0057392	FALSE
false	TRUE	NA	FALSE	FALSE	FALSE	FALSE	FALSE	FALSE	FALSE	FALSE	FALSE	TRUE	FALSE	Control	NO_DIAGNOSIS	FALSE	NA	FALSE	FALSE	FALSE	FALSE	FALSE	FALSE		248143	0	NA	NA	NA	NA	NA	NA	NA	NA	FALSE
false	TRUE	TRUE	FALSE	FALSE	TRUE	FALSE	TRUE	FALSE	FALSE	FALSE	FALSE	TRUE	FALSE	Control	NO_DIAGNOSIS	FALSE	NA	FALSE	FALSE	FALSE	FALSE	FALSE	FALSE		0	160624	control	-0.320047629538712	0.237218304107166	-1.73354129678758	-0.00393697	0.00953173	0.00290021	0.000427898	FALSE
false	TRUE	TRUE	FALSE	FALSE	FALSE	FALSE	TRUE	FALSE	FALSE	FALSE	FALSE	FALSE	FALSE	Control	NO_DIAGNOSIS	FALSE	NA	FALSE	FALSE	FALSE	FALSE	FALSE	FALSE		0	198384	matched_finrisk	-0.52004004297463	-0.249891356783483	-0.33044178335023	0.0023985	0.0156973	0.00351172	0.00791861	TRUE
false	TRUE	TRUE	FALSE	FALSE	FALSE	FALSE	FALSE	FALSE	TRUE	FALSE	FALSE	TRUE	FALSE	Control	POSSIBLE_DIAGNOSIS	FALSE	NA	FALSE	FALSE	FALSE	FALSE	FALSE	FALSE		0	0	matched_finrisk	0.721273927300401	0.795453127083817	-1.5244328616169	-0.00459972	0.0140672	-0.00985615	-0.00037134	TRUE
false	TRUE	TRUE	FALSE	FALSE	FALSE	FALSE	TRUE	FALSE	FALSE	FALSE	FALSE	FALSE	FALSE	Control	NO_DIAGNOSIS	FALSE	NA	FALSE	FALSE	FALSE	FALSE	FALSE	FALSE		0	120374	control	-0.0944985296221369	0.441312347510544	0.72165060839873	-0.000546072	0.01939	0.018327	0.00559861	FALSE
false	TRUE	TRUE	FALSE	FALSE	FALSE	FALSE	FALSE	FALSE	FALSE	FALSE	FALSE	FALSE	FALSE	Control	NO_DIAGNOSIS	FALSE	NA	FALSE	FALSE	FALSE	FALSE	FALSE	FALSE		0	0	matched_finrisk	1.33195019464074	0.759988245439286	0.149475093713131	0.00579373	0.01801	0.0101787	0.0103605	TRUE
false	TRUE	TRUE	FALSE	FALSE	FALSE	FALSE	TRUE	FALSE	FALSE	FALSE	FALSE	FALSE	FALSE	Control	NO_DIAGNOSIS	FALSE	NA	FALSE	FALSE	FALSE	FALSE	FALSE	FALSE		119412	160624	matched_finrisk	-0.868193187649745	-0.70072913899824	0.27537343719238	0.00268583	0.0159789	0.00529659	0.0040091	TRUE
false	TRUE	TRUE	FALSE	FALSE	FALSE	FALSE	FALSE	FALSE	FALSE	FALSE	FALSE	TRUE	FALSE	Control	NO_DIAGNOSIS	FALSE	NA	FALSE	FALSE	FALSE	FALSE	FALSE	FALSE		0	160624	control	0.242123861537297	-1.02116362609944	-0.751977835202241	-0.00420322	0.0181433	0.0101311	0.000910538	FALSE
false	TRUE	TRUE	FALSE	FALSE	FALSE	FALSE	FALSE	FALSE	FALSE	FALSE	FALSE	TRUE	FALSE	Control	NO_DIAGNOSIS	FALSE	NA	FALSE	FALSE	FALSE	FALSE	FALSE	FALSE		0	160624	control	0.0330958740349945	1.22644425349342	1.51436923793588	-0.00482448	0.021252	0.0207839	0.0144368	FALSE
false	TRUE	TRUE	FALSE	FALSE	FALSE	FALSE	FALSE	FALSE	FALSE	FALSE	FALSE	TRUE	FALSE	Control	NO_DIAGNOSIS	FALSE	NA	FALSE	FALSE	FALSE	FALSE	FALSE	FALSE		0	160624	matched_finrisk	-0.711563968582637	1.84802736643788	-1.08831824905795	0.000852173	0.00285536	-0.000566038	0.0116304	TRUE
false	TRUE	TRUE	FALSE	FALSE	FALSE	FALSE	TRUE	FALSE	FALSE	FALSE	FALSE	FALSE	FALSE	Control	NO_DIAGNOSIS	FALSE	NA	FALSE	FALSE	FALSE	FALSE	FALSE	FALSE		0	0	matched_finrisk	2.15392279443728	0.713678730564608	0.116580414915561	0.00253032	0.018366	0.00805639	0.00622002	TRUE
false	TRUE	TRUE	FALSE	FALSE	FALSE	FALSE	TRUE	FALSE	FALSE	FALSE	FALSE	FALSE	FALSE	Control	NO_DIAGNOSIS	FALSE	NA	FALSE	FALSE	FALSE	FALSE	FALSE	FALSE		0	0	matched_finrisk	1.24669823012316	0.252049072794879	1.2640522699203	0.00517226	0.0075848	0.00574099	0.00315115	TRUE
false	TRUE	TRUE	FALSE	FALSE	FALSE	FALSE	TRUE	FALSE	TRUE	FALSE	FALSE	TRUE	FALSE	Control	NO_DIAGNOSIS	FALSE	NA	FALSE	FALSE	FALSE	FALSE	FALSE	FALSE		0	0	matched_finrisk	2.10027643627744	-1.20919198041844	-0.836527524700966	-0.00320198	0.00599331	0.00349669	0.00233763	TRUE
false	TRUE	TRUE	FALSE	FALSE	FALSE	FALSE	FALSE	FALSE	FALSE	FALSE	FALSE	TRUE	FALSE	Control	NO_DIAGNOSIS	FALSE	NA	FALSE	FALSE	FALSE	FALSE	FALSE	FALSE		0	0	matched_finrisk	-1.14663253074153	-1.42308527348834	-0.558610668034142	-0.00224423	0.0146884	0.0149417	0.0031028	TRUE
false	TRUE	TRUE	FALSE	FALSE	FALSE	FALSE	FALSE	FALSE	FALSE	FALSE	FALSE	TRUE	FALSE	Control	NO_DIAGNOSIS	FALSE	NA	FALSE	FALSE	FALSE	FALSE	FALSE	FALSE		0	0	matched_finrisk	1.29792502033217	1.7044092506873	-0.0266462423364812	0.00294175	0.0206027	0.0138205	0.0125168	TRUE
false	TRUE	TRUE	FALSE	FALSE	FALSE	FALSE	FALSE	FALSE	FALSE	FALSE	FALSE	TRUE	FALSE	Control	NO_DIAGNOSIS	FALSE	NA	FALSE	FALSE	FALSE	FALSE	FALSE	FALSE		0	0	matched_finrisk	-1.62835338745239	-0.344503454261622	1.52485546646891	-0.00107292	0.00635088	0.0181776	0.00970829	FALSE
false	TRUE	TRUE	FALSE	FALSE	FALSE	FALSE	TRUE	FALSE	TRUE	FALSE	FALSE	TRUE	FALSE	Control	NO_DIAGNOSIS	FALSE	NA	FALSE	FALSE	FALSE	FALSE	FALSE	FALSE		0	1132331	control	-0.482839185730594	0.0704258910395508	0.898451382891105	-0.00677453	0.013824	0.00198936	-0.000313517	FALSE
false	TRUE	TRUE	FALSE	FALSE	FALSE	FALSE	FALSE	FALSE	TRUE	FALSE	FALSE	TRUE	FALSE	Control	POSSIBLE_DIAGNOSIS	FALSE	NA	FALSE	FALSE	FALSE	FALSE	FALSE	FALSE		986759	179027	matched_finrisk	0.274636805876597	-1.54186820214791	-0.628462544795606	-0.000990965	0.00902074	0.00380116	0.0137616	TRUE
false	TRUE	TRUE	FALSE	FALSE	FALSE	FALSE	TRUE	FALSE	FALSE	FALSE	FALSE	TRUE	FALSE	Control	NO_DIAGNOSIS	FALSE	NA	FALSE	FALSE	FALSE	FALSE	FALSE	FALSE		0	0	matched_finrisk	-0.745135473900424	0.187528390045434	-0.635985360375123	-0.00368984	0.0152769	0.00822769	0.00773604	TRUE
false	TRUE	TRUE	FALSE	FALSE	FALSE	FALSE	TRUE	FALSE	TRUE	FALSE	FALSE	FALSE	FALSE	Control	NO_DIAGNOSIS	FALSE	NA	FALSE	FALSE	FALSE	FALSE	FALSE	FALSE		0	0	matched_finrisk	-0.575312048351438	-0.257687768781372	-0.594276962769793	-0.000599926	0.0143399	-0.0147816	0.00477069	TRUE
false	TRUE	TRUE	FALSE	FALSE	FALSE	FALSE	TRUE	FALSE	FALSE	FALSE	FALSE	TRUE	FALSE	Control	NO_DIAGNOSIS	FALSE	NA	FALSE	FALSE	FALSE	FALSE	FALSE	FALSE		0	151400	matched_finrisk	-0.214758617928309	-0.161160763093225	1.17108537461464	-0.00447931	0.0148979	-0.00510984	-0.003363	TRUE
false	TRUE	TRUE	FALSE	FALSE	FALSE	FALSE	FALSE	FALSE	FALSE	FALSE	FALSE	TRUE	FALSE	Control	NO_DIAGNOSIS	FALSE	NA	FALSE	FALSE	FALSE	FALSE	FALSE	FALSE		0	239230	matched_finrisk	0.110446436963139	0.609159914081633	1.26966705301466	0.00137232	0.0159887	0.0217489	0.0153664	TRUE
false	TRUE	TRUE	FALSE	FALSE	FALSE	FALSE	FALSE	FALSE	FALSE	TRUE	FALSE	FALSE	FALSE	Control	NO_DIAGNOSIS	FALSE	NA	FALSE	FALSE	FALSE	FALSE	FALSE	FALSE		0	160624	control	-0.114459965216496	0.656329183662845	1.06911693855346	-0.000898779	0.0187964	0.0186564	0.000189967	FALSE
false	TRUE	TRUE	FALSE	FALSE	FALSE	FALSE	TRUE	FALSE	FALSE	FALSE	FALSE	TRUE	FALSE	Control	NO_DIAGNOSIS	FALSE	NA	FALSE	FALSE	FALSE	FALSE	FALSE	FALSE		0	0	matched_finrisk	1.65613449430293	0.214532503782482	-1.01494843740197	-0.0038899	0.000255241	-0.00186911	0.00187232	TRUE
false	TRUE	TRUE	FALSE	FALSE	FALSE	FALSE	TRUE	TRUE	FALSE	FALSE	FALSE	FALSE	FALSE	Control	NO_DIAGNOSIS	FALSE	NA	FALSE	FALSE	FALSE	FALSE	FALSE	FALSE		0	0	matched_finrisk	-0.16942952459945	-0.248093687851639	-1.05598107350213	-0.0020894	0.0171187	0.00651076	0.00132286	TRUE
false	TRUE	TRUE	FALSE	FALSE	FALSE	FALSE	TRUE	FALSE	FALSE	FALSE	TRUE	TRUE	FALSE	Control	POSSIBLE_DIAGNOSIS	FALSE	NA	FALSE	FALSE	FALSE	FALSE	FALSE	FALSE		133510	0	matched_finrisk	0.127459024117423	-1.15742302315728	-0.665579739233516	0.00300794	0.0116918	0.0129802	0.00700879	TRUE
false	TRUE	TRUE	FALSE	FALSE	FALSE	FALSE	FALSE	FALSE	TRUE	FALSE	FALSE	TRUE	FALSE	Control	POSSIBLE_DIAGNOSIS	FALSE	NA	FALSE	FALSE	FALSE	FALSE	FALSE	FALSE		0	161107	matched_finrisk	0.332933271191943	-1.00028917262238	-1.70790211026822	0.000708392	0.0105518	0.000139121	0.00322596	TRUE
false	TRUE	TRUE	FALSE	FALSE	FALSE	FALSE	TRUE	FALSE	FALSE	FALSE	FALSE	TRUE	FALSE	Control	NO_DIAGNOSIS	FALSE	NA	FALSE	FALSE	FALSE	FALSE	FALSE	FALSE		0	0	control	-1.56748613118928	-0.196352086422041	-0.382833175338626	-0.000961117	0.0198963	0.0186746	0.0102789	FALSE
false	TRUE	TRUE	FALSE	FALSE	FALSE	FALSE	TRUE	FALSE	TRUE	FALSE	FALSE	FALSE	FALSE	Control	POSSIBLE_DIAGNOSIS	FALSE	NA	FALSE	FALSE	FALSE	FALSE	FALSE	FALSE		0	122948	control	-0.393806646289841	1.97847560327474	1.61009483020967	-0.00434168	0.0163446	0.0102309	0.00584997	FALSE
false	TRUE	TRUE	FALSE	FALSE	FALSE	FALSE	TRUE	FALSE	TRUE	FALSE	FALSE	FALSE	FALSE	Control	POSSIBLE_DIAGNOSIS	FALSE	NA	FALSE	FALSE	FALSE	FALSE	FALSE	FALSE		0	0	matched_finrisk	-2.69863414820302	-0.599881865909759	0.393136804669788	-0.00724561	0.00594298	0.00449433	0.0035022	TRUE
false	TRUE	TRUE	FALSE	FALSE	FALSE	FALSE	FALSE	FALSE	FALSE	FALSE	TRUE	TRUE	FALSE	Control	POSSIBLE_DIAGNOSIS	FALSE	NA	FALSE	FALSE	FALSE	FALSE	FALSE	FALSE		106041	143997	matched_finrisk	-0.107352484360929	-2.02731111130066	-3.93903803391975	-0.00566202	0.000930765	0.00480834	0.00808265	TRUE
false	TRUE	TRUE	FALSE	FALSE	FALSE	FALSE	FALSE	FALSE	FALSE	FALSE	TRUE	TRUE	FALSE	Control	POSSIBLE_DIAGNOSIS	FALSE	NA	FALSE	FALSE	FALSE	FALSE	FALSE	FALSE		0	0	matched_finrisk	-0.448095702186624	-0.776713869164129	0.255309283090602	0.00447566	0.00381122	-0.00381959	7.02513e-06	TRUE
false	TRUE	TRUE	FALSE	FALSE	FALSE	FALSE	TRUE	FALSE	TRUE	FALSE	TRUE	FALSE	FALSE	Control	POSSIBLE_DIAGNOSIS	FALSE	NA	FALSE	FALSE	FALSE	FALSE	FALSE	FALSE		0	0	matched_finrisk	-1.4474528773785	0.0598352762454262	-1.71752177404758	-0.00272887	0.0102319	-0.00637753	-0.00622184	TRUE
false	TRUE	TRUE	FALSE	FALSE	FALSE	FALSE	FALSE	FALSE	TRUE	FALSE	FALSE	TRUE	FALSE	Control	POSSIBLE_DIAGNOSIS	FALSE	NA	FALSE	FALSE	FALSE	FALSE	FALSE	FALSE		0	0	control	-2.49104277917152	-1.59292395380024	0.273053985202605	-0.00805317	0.0133242	0.00630039	0.00339788	FALSE
false	TRUE	TRUE	FALSE	FALSE	FALSE	FALSE	FALSE	FALSE	FALSE	FALSE	FALSE	FALSE	FALSE	Control	NO_DIAGNOSIS	FALSE	NA	FALSE	FALSE	FALSE	FALSE	FALSE	FALSE		0	119548	control	0.450055482311881	-0.311695996255468	1.47111453900403	-0.00644986	0.00805521	0.00270773	0.00215573	FALSE
false	TRUE	TRUE	FALSE	FALSE	FALSE	FALSE	FALSE	FALSE	FALSE	FALSE	FALSE	FALSE	FALSE	Control	NO_DIAGNOSIS	FALSE	NA	FALSE	FALSE	FALSE	FALSE	FALSE	FALSE		0	134699	control	0.425859802803566	1.0160192890692	0.222245663916741	-0.00853092	0.00747818	0.00793486	0.00384327	FALSE
false	TRUE	TRUE	FALSE	FALSE	FALSE	FALSE	TRUE	FALSE	TRUE	FALSE	FALSE	FALSE	FALSE	Control	NO_DIAGNOSIS	FALSE	NA	FALSE	FALSE	FALSE	FALSE	FALSE	FALSE		0	188814	control	-1.24874585941646	0.231629898514694	-0.93842838461163	0.00190767	0.0212566	0.0191382	0.0113167	FALSE
false	TRUE	TRUE	FALSE	FALSE	FALSE	FALSE	FALSE	FALSE	FALSE	FALSE	FALSE	FALSE	FALSE	Control	NO_DIAGNOSIS	FALSE	NA	FALSE	FALSE	FALSE	FALSE	FALSE	FALSE		0	111489	matched_finrisk	0.13933002937619	-0.831574035392882	0.649832961294089	-0.00546165	0.0123052	0.00463766	0.00920002	TRUE
false	TRUE	TRUE	FALSE	FALSE	FALSE	FALSE	FALSE	TRUE	FALSE	FALSE	FALSE	FALSE	FALSE	Control	NO_DIAGNOSIS	FALSE	NA	FALSE	FALSE	FALSE	FALSE	FALSE	FALSE		0	0	control	-1.34927134662367	0.710904067648066	1.25722210988357	-0.00362494	0.0124282	0.00724755	0.00584839	FALSE
false	TRUE	TRUE	FALSE	FALSE	FALSE	FALSE	TRUE	FALSE	FALSE	FALSE	FALSE	FALSE	FALSE	Control	NO_DIAGNOSIS	FALSE	NA	FALSE	FALSE	FALSE	FALSE	FALSE	FALSE		0	121775	matched_finrisk	0.887052137681591	-0.273339212416231	0.954396485383115	-0.00346349	0.002789	0.0152005	0.0084239	TRUE
false	TRUE	TRUE	FALSE	FALSE	FALSE	FALSE	FALSE	FALSE	FALSE	FALSE	FALSE	FALSE	FALSE	Control	NO_DIAGNOSIS	FALSE	NA	FALSE	FALSE	FALSE	FALSE	FALSE	FALSE		0	317496	matched_finrisk	0.495535798637667	-0.845502061638735	-1.14129596352876	0.00256998	0.00945463	-0.00217808	0.00381874	TRUE
false	TRUE	TRUE	FALSE	FALSE	FALSE	FALSE	TRUE	FALSE	TRUE	FALSE	TRUE	FALSE	FALSE	Control	POSSIBLE_DIAGNOSIS	FALSE	NA	FALSE	FALSE	FALSE	FALSE	FALSE	FALSE		0	176842	control	-0.294869000550371	1.45357581505598	0.194322801016704	-0.00547533	0.00840239	0.0079017	0.00688028	FALSE
false	TRUE	TRUE	FALSE	FALSE	FALSE	FALSE	FALSE	FALSE	FALSE	FALSE	FALSE	FALSE	FALSE	Control	NO_DIAGNOSIS	FALSE	NA	FALSE	FALSE	FALSE	FALSE	FALSE	FALSE		0	0	control	1.53768908195988	-1.25138835061754	0.758974605732557	0.00817796	-0.00738416	0.00438975	-0.00371924	FALSE
false	TRUE	TRUE	FALSE	FALSE	FALSE	FALSE	TRUE	FALSE	FALSE	FALSE	FALSE	TRUE	FALSE	Control	NO_DIAGNOSIS	FALSE	NA	FALSE	FALSE	FALSE	FALSE	FALSE	FALSE		0	143997	matched_finrisk	-0.6973490068715	0.0543836498108121	0.85485582190592	-0.00420241	0.001435	-0.00654608	0.000783934	TRUE
false	TRUE	TRUE	FALSE	FALSE	FALSE	FALSE	TRUE	FALSE	FALSE	FALSE	FALSE	FALSE	FALSE	Control	NO_DIAGNOSIS	FALSE	NA	FALSE	FALSE	FALSE	FALSE	FALSE	FALSE		0	140620	matched_finrisk	-0.08568979005114	0.0638604914623812	0.136135760354629	0.00425616	0.00673306	0.00752267	-0.00415661	FALSE
false	TRUE	TRUE	FALSE	FALSE	FALSE	FALSE	FALSE	FALSE	FALSE	FALSE	FALSE	FALSE	FALSE	Control	NO_DIAGNOSIS	FALSE	NA	FALSE	FALSE	FALSE	FALSE	FALSE	FALSE		149310	137905	matched_finrisk	-0.92992997614518	-1.09457104613369	1.96389771637228	0.00252236	0.00317326	-0.000469665	0.00178779	TRUE
false	TRUE	TRUE	FALSE	FALSE	FALSE	TRUE	TRUE	FALSE	TRUE	FALSE	FALSE	FALSE	FALSE	Control	POSSIBLE_DIAGNOSIS	FALSE	NA	FALSE	FALSE	FALSE	FALSE	FALSE	FALSE		0	269716	control	0.414102214792494	-0.0799530230851409	3.25338979558896	-0.000795337	-0.00432553	-0.00140689	0.0101664	FALSE
false	TRUE	TRUE	FALSE	FALSE	FALSE	FALSE	FALSE	FALSE	FALSE	FALSE	FALSE	FALSE	FALSE	Control	NO_DIAGNOSIS	FALSE	NA	FALSE	FALSE	FALSE	FALSE	FALSE	FALSE		0	160624	control	0.261026736153169	-0.934830575647628	0.633368230974215	-0.0062113	-0.00646166	0.0265746	-0.0121549	FALSE
false	TRUE	TRUE	FALSE	FALSE	FALSE	FALSE	FALSE	FALSE	FALSE	FALSE	FALSE	FALSE	FALSE	Control	NO_DIAGNOSIS	FALSE	NA	FALSE	FALSE	FALSE	FALSE	FALSE	FALSE		170226	0	control	-1.03763855570641	0.155834705181836	1.90277111316275	0.00106406	-0.00536253	0.00848316	0.000731964	FALSE
false	TRUE	TRUE	FALSE	FALSE	FALSE	FALSE	TRUE	FALSE	FALSE	FALSE	TRUE	FALSE	FALSE	Control	POSSIBLE_DIAGNOSIS	FALSE	NA	FALSE	FALSE	FALSE	FALSE	FALSE	FALSE		0	0	control	0.104775574578378	-1.03003277749252	0.616141182050504	-0.00529933	-0.00582267	0.0189364	-0.00753681	FALSE
false	TRUE	TRUE	FALSE	TRUE	FALSE	FALSE	FALSE	FALSE	FALSE	FALSE	FALSE	FALSE	FALSE	Control	LIKELY_DIAGNOSIS	FALSE	NA	FALSE	FALSE	FALSE	FALSE	FALSE	FALSE		0	207425	control	0.809399128759593	0.527600456239058	-0.276212916327946	0.0067724	-0.00682146	0.00715187	-0.00629298	FALSE
false	TRUE	TRUE	FALSE	FALSE	FALSE	FALSE	FALSE	FALSE	TRUE	FALSE	FALSE	FALSE	FALSE	Control	POSSIBLE_DIAGNOSIS	FALSE	NA	FALSE	FALSE	FALSE	FALSE	FALSE	FALSE		0	163000	control	1.18738100957855	-0.0584786953014823	0.337361636320988	-0.00148316	-0.0120359	0.00349641	0.000805384	FALSE
false	TRUE	TRUE	FALSE	FALSE	FALSE	FALSE	FALSE	FALSE	FALSE	FALSE	FALSE	FALSE	FALSE	Control	NO_DIAGNOSIS	FALSE	NA	FALSE	FALSE	FALSE	FALSE	FALSE	FALSE		149178	0	matched_finrisk	1.13452857215258	-1.99532432824165	-0.67617329459384	0.00383927	0.00759919	-0.00787437	-0.00239445	TRUE
false	TRUE	TRUE	FALSE	FALSE	FALSE	FALSE	FALSE	FALSE	FALSE	FALSE	FALSE	FALSE	FALSE	Control	NO_DIAGNOSIS	FALSE	NA	FALSE	FALSE	FALSE	FALSE	FALSE	FALSE		0	215714	control	0.777831328151088	1.92093065757603	-0.804915798996283	0.00651433	-0.00105079	-0.00953724	-0.00205584	FALSE
false	FALSE	TRUE	FALSE	FALSE	FALSE	FALSE	FALSE	FALSE	FALSE	FALSE	FALSE	TRUE	FALSE	Control	NO_DIAGNOSIS	NA	NA	NA	NA	NA	NA	NA	NA		NA	NA	matched_finrisk	-0.339555396142291	0.868180559304724	-1.64611962089192	-0.0068971	0.00701295	-0.0153686	-0.00397633	TRUE
false	TRUE	TRUE	FALSE	FALSE	FALSE	FALSE	TRUE	FALSE	FALSE	FALSE	FALSE	FALSE	FALSE	Control	NO_DIAGNOSIS	FALSE	NA	FALSE	FALSE	FALSE	FALSE	FALSE	FALSE		0	149197	matched_finrisk	0.442040663474751	1.24225201616583	1.48372544121065	0.00472492	0.00388667	-0.00128513	-0.0044887	TRUE
false	TRUE	TRUE	FALSE	FALSE	FALSE	FALSE	FALSE	FALSE	TRUE	FALSE	FALSE	FALSE	FALSE	Control	POSSIBLE_DIAGNOSIS	FALSE	NA	FALSE	FALSE	FALSE	FALSE	FALSE	FALSE		0	0	matched_finrisk	1.19418604444027	-2.33474493484628	0.0245039347696408	0.00626902	0.0128474	0.00353619	0.00394841	FALSE
false	TRUE	TRUE	FALSE	FALSE	FALSE	FALSE	FALSE	FALSE	FALSE	FALSE	FALSE	FALSE	FALSE	Control	NO_DIAGNOSIS	FALSE	NA	FALSE	FALSE	FALSE	FALSE	FALSE	FALSE		0	0	matched_finrisk	0.205754730776361	1.33502736495274	1.49765209081849	-0.00199436	0.0146187	-0.00638014	-0.00676299	TRUE
false	TRUE	TRUE	FALSE	FALSE	FALSE	FALSE	FALSE	FALSE	FALSE	FALSE	FALSE	TRUE	FALSE	Control	NO_DIAGNOSIS	FALSE	NA	FALSE	FALSE	FALSE	FALSE	FALSE	FALSE		0	0	matched_finrisk	0.57458762028124	1.06803444881451	-0.359032457620073	-0.00160148	0.016573	0.000590065	1.08375e-06	TRUE
false	TRUE	TRUE	FALSE	FALSE	FALSE	FALSE	FALSE	FALSE	FALSE	FALSE	FALSE	FALSE	FALSE	Control	NO_DIAGNOSIS	FALSE	NA	FALSE	FALSE	FALSE	FALSE	FALSE	FALSE		0	0	control	-2.30670194591754	-0.284320624804235	0.959405070656664	-0.00541667	-0.000222264	0.00858063	-0.0129611	FALSE
false	TRUE	TRUE	FALSE	FALSE	FALSE	FALSE	TRUE	FALSE	FALSE	FALSE	TRUE	TRUE	FALSE	Control	POSSIBLE_DIAGNOSIS	FALSE	NA	FALSE	FALSE	FALSE	FALSE	FALSE	FALSE		0	0	matched_finrisk	0.426540306289737	-1.3669921408509	-0.122798160618676	0.00514918	0.0146653	0.00680606	0.00340178	TRUE
false	TRUE	TRUE	FALSE	FALSE	FALSE	FALSE	FALSE	FALSE	FALSE	FALSE	FALSE	TRUE	FALSE	Control	NO_DIAGNOSIS	FALSE	NA	FALSE	FALSE	FALSE	FALSE	FALSE	FALSE		0	0	matched_finrisk	0.793256073837639	0.343417550243821	-0.266001961231573	-0.00258688	0.00788263	0.00624072	0.00251252	TRUE
false	TRUE	TRUE	FALSE	FALSE	FALSE	FALSE	FALSE	FALSE	FALSE	FALSE	FALSE	FALSE	FALSE	Control	NO_DIAGNOSIS	FALSE	NA	FALSE	FALSE	FALSE	FALSE	FALSE	FALSE		747857	0	matched_finrisk	-0.664533616538349	0.0749982228879367	-1.68192504299628	0.00475184	0.0151823	0.00400721	0.00104354	TRUE
false	TRUE	TRUE	FALSE	FALSE	FALSE	FALSE	TRUE	FALSE	FALSE	FALSE	FALSE	FALSE	FALSE	Control	NO_DIAGNOSIS	FALSE	NA	FALSE	FALSE	FALSE	FALSE	FALSE	FALSE		0	190451	matched_finrisk	0.0244383574609255	-0.194808435926219	-1.90194503894148	0.000336886	0.00584812	0.0098475	0.0115776	TRUE
false	TRUE	TRUE	FALSE	FALSE	TRUE	FALSE	FALSE	FALSE	FALSE	FALSE	FALSE	FALSE	FALSE	Control	NO_DIAGNOSIS	FALSE	NA	FALSE	FALSE	FALSE	FALSE	FALSE	FALSE		0	0	matched_finrisk	0.100881582407508	1.84380675242399	0.0687543881546811	-0.00171339	0.0161405	0.00543377	0.000479069	FALSE
false	TRUE	TRUE	FALSE	FALSE	FALSE	FALSE	FALSE	FALSE	FALSE	FALSE	FALSE	FALSE	FALSE	Control	NO_DIAGNOSIS	FALSE	NA	FALSE	FALSE	FALSE	FALSE	FALSE	FALSE		0	0	matched_finrisk	-0.964522236692225	-0.777491556375949	0.654804379684854	0.000810683	0.0118907	0.00122448	0.00264258	TRUE
false	TRUE	TRUE	FALSE	FALSE	FALSE	FALSE	FALSE	FALSE	FALSE	FALSE	FALSE	FALSE	FALSE	Control	NO_DIAGNOSIS	FALSE	NA	FALSE	FALSE	FALSE	FALSE	FALSE	FALSE		0	0	matched_finrisk	-0.767932340687164	0.263128184581352	0.347763394665877	0.00139354	0.012663	0.0010061	0.003857	TRUE
false	TRUE	TRUE	FALSE	FALSE	FALSE	FALSE	FALSE	FALSE	FALSE	FALSE	FALSE	FALSE	FALSE	Control	NO_DIAGNOSIS	FALSE	NA	FALSE	FALSE	FALSE	FALSE	FALSE	FALSE		0	0	control	0.999562047395257	-0.883600919066012	-0.851593031198388	0.00742512	0.010617	0.00478463	0.00512406	FALSE
false	TRUE	TRUE	FALSE	FALSE	FALSE	FALSE	FALSE	FALSE	TRUE	FALSE	FALSE	TRUE	FALSE	Control	POSSIBLE_DIAGNOSIS	FALSE	NA	FALSE	FALSE	FALSE	FALSE	FALSE	FALSE		0	0	control	-0.435128330200136	-0.865397567143122	-0.0743877989092156	0.00762351	0.0148169	-0.00471567	0.00561461	FALSE
false	TRUE	TRUE	FALSE	FALSE	FALSE	FALSE	FALSE	FALSE	FALSE	FALSE	FALSE	FALSE	FALSE	Control	NO_DIAGNOSIS	FALSE	NA	FALSE	FALSE	FALSE	FALSE	FALSE	FALSE		0	0	matched_finrisk	0.611107974039104	0.0190946270835263	-0.07339502575678	0.00832901	0.0160716	0.0036276	0.00317659	TRUE
false	TRUE	TRUE	FALSE	FALSE	FALSE	FALSE	FALSE	FALSE	FALSE	FALSE	FALSE	TRUE	FALSE	Control	NO_DIAGNOSIS	FALSE	NA	FALSE	FALSE	FALSE	FALSE	FALSE	FALSE		0	143997	matched_finrisk	1.76682972805347	0.997358703961473	-0.831260560028384	0.00077404	0.00674738	0.00394563	0.00438381	TRUE
false	TRUE	TRUE	FALSE	FALSE	FALSE	FALSE	FALSE	FALSE	FALSE	FALSE	FALSE	TRUE	FALSE	Control	NO_DIAGNOSIS	FALSE	NA	FALSE	FALSE	FALSE	FALSE	FALSE	FALSE		102989	614436	control	0.113055033660129	-0.555926906538203	-1.99639264695698	0.000786122	-0.000336045	0.000675397	-0.00393888	FALSE
false	TRUE	NA	FALSE	FALSE	FALSE	FALSE	TRUE	FALSE	FALSE	FALSE	FALSE	FALSE	FALSE	Control	NO_DIAGNOSIS	FALSE	NA	FALSE	FALSE	FALSE	FALSE	FALSE	FALSE		0	0	NA	NA	NA	NA	NA	NA	NA	NA	FALSE
false	TRUE	TRUE	FALSE	FALSE	FALSE	FALSE	TRUE	FALSE	FALSE	FALSE	FALSE	FALSE	FALSE	Control	NO_DIAGNOSIS	FALSE	NA	FALSE	FALSE	FALSE	FALSE	FALSE	FALSE		0	118398	matched_finrisk	0.19789113493616	0.20829928216011	0.896061373450056	-0.00470501	0.0138282	-0.00368933	-0.0112083	TRUE
false	TRUE	TRUE	FALSE	FALSE	FALSE	FALSE	FALSE	FALSE	TRUE	FALSE	FALSE	FALSE	FALSE	Control	POSSIBLE_DIAGNOSIS	FALSE	NA	FALSE	FALSE	FALSE	FALSE	FALSE	FALSE		0	112355	matched_finrisk	1.18416752089385	-1.32102848184681	-0.345388037817329	0.00522387	0.0187469	0.00970683	-0.000221172	TRUE
false	TRUE	TRUE	FALSE	FALSE	FALSE	FALSE	TRUE	FALSE	FALSE	FALSE	FALSE	TRUE	FALSE	Control	NO_DIAGNOSIS	FALSE	NA	FALSE	FALSE	FALSE	FALSE	FALSE	FALSE		0	0	matched_finrisk	-1.64593306084515	0.322236320655572	1.18628702718001	-0.00145266	0.0159345	0.00250833	0.00261056	TRUE
false	TRUE	TRUE	FALSE	FALSE	FALSE	FALSE	FALSE	FALSE	FALSE	FALSE	FALSE	FALSE	FALSE	Control	NO_DIAGNOSIS	FALSE	NA	FALSE	FALSE	FALSE	FALSE	FALSE	FALSE		0	0	matched_finrisk	1.16265604958099	2.01796570013622	0.916604523206963	-0.000534592	0.0116442	0.00245167	-0.00222033	TRUE
false	TRUE	TRUE	FALSE	FALSE	FALSE	FALSE	FALSE	TRUE	TRUE	FALSE	FALSE	TRUE	FALSE	Control	POSSIBLE_DIAGNOSIS	FALSE	NA	FALSE	FALSE	FALSE	FALSE	FALSE	FALSE		0	0	matched_finrisk	0.0711284577621274	0.85092684553496	0.532623917004297	-0.00594677	0.0105792	-0.00812718	-0.00928062	TRUE
false	TRUE	TRUE	FALSE	FALSE	FALSE	FALSE	FALSE	FALSE	FALSE	FALSE	FALSE	TRUE	FALSE	Control	NO_DIAGNOSIS	FALSE	NA	FALSE	FALSE	FALSE	FALSE	FALSE	FALSE		0	153038	matched_finrisk	-1.16731227557129	-0.162274536235781	-0.0923223105028157	0.00218253	0.00531395	0.00655777	0.00359893	TRUE
false	TRUE	TRUE	FALSE	FALSE	FALSE	FALSE	FALSE	FALSE	FALSE	FALSE	FALSE	FALSE	FALSE	Control	NO_DIAGNOSIS	FALSE	NA	FALSE	FALSE	FALSE	FALSE	FALSE	FALSE		0	0	control	-0.45278361509136	-0.757195483337836	-0.832015822887094	7.97152e-05	0.0175439	0.00466765	0.00724361	FALSE
false	TRUE	TRUE	FALSE	FALSE	FALSE	FALSE	FALSE	FALSE	TRUE	FALSE	FALSE	FALSE	FALSE	Control	POSSIBLE_DIAGNOSIS	FALSE	NA	FALSE	FALSE	FALSE	FALSE	FALSE	FALSE		0	0	matched_finrisk	0.852346459886852	-1.29992150380139	0.722047419529628	-0.00501633	0.00730057	-0.00862162	0.000602801	TRUE
false	TRUE	TRUE	FALSE	FALSE	FALSE	FALSE	TRUE	FALSE	FALSE	FALSE	FALSE	TRUE	FALSE	Control	NO_DIAGNOSIS	FALSE	NA	FALSE	FALSE	FALSE	FALSE	FALSE	FALSE		0	0	matched_finrisk	-0.0290945834512219	0.828846781480789	0.0884011601503299	-0.000552999	0.014108	0.00144375	-0.00079043	TRUE
false	TRUE	TRUE	FALSE	FALSE	FALSE	FALSE	TRUE	FALSE	FALSE	FALSE	FALSE	FALSE	FALSE	Control	NO_DIAGNOSIS	FALSE	NA	FALSE	FALSE	FALSE	FALSE	FALSE	FALSE		0	0	matched_finrisk	2.21819256813124	-0.287290686517716	-0.524832530445265	0.00412241	0.0123661	0.00384227	0.00138321	TRUE
false	TRUE	TRUE	FALSE	FALSE	FALSE	FALSE	FALSE	FALSE	FALSE	FALSE	FALSE	TRUE	FALSE	Control	NO_DIAGNOSIS	FALSE	NA	FALSE	FALSE	FALSE	FALSE	FALSE	FALSE		0	0	matched_finrisk	-0.170714920073329	-1.19034576645362	0.890951423950733	0.00572193	0.0148796	0.000752572	-0.000118886	TRUE
false	TRUE	TRUE	FALSE	FALSE	FALSE	FALSE	FALSE	FALSE	FALSE	FALSE	FALSE	TRUE	FALSE	Control	NO_DIAGNOSIS	FALSE	NA	FALSE	FALSE	FALSE	FALSE	FALSE	FALSE		248143	381410	matched_finrisk	-0.117597842402731	-0.706698572244743	0.532945897486168	-0.00270832	0.0124465	-0.0118763	-0.00388457	TRUE
false	TRUE	TRUE	FALSE	FALSE	FALSE	FALSE	FALSE	FALSE	FALSE	FALSE	FALSE	FALSE	FALSE	Control	NO_DIAGNOSIS	FALSE	NA	FALSE	FALSE	FALSE	FALSE	FALSE	FALSE		0	122948	control	0.0645502573958034	-0.0615073766540455	-0.587628662079308	0.00946849	0.0121931	-0.00284391	0.00353558	FALSE
false	TRUE	TRUE	FALSE	TRUE	FALSE	FALSE	TRUE	FALSE	FALSE	FALSE	FALSE	FALSE	FALSE	Control	LIKELY_DIAGNOSIS	FALSE	NA	FALSE	FALSE	FALSE	FALSE	FALSE	FALSE		0	0	control	-0.168749021113279	0.657110778850603	-0.457166940906381	-0.00448244	0.0116747	-0.0106301	-0.0108174	FALSE
false	TRUE	TRUE	FALSE	FALSE	FALSE	FALSE	FALSE	FALSE	FALSE	FALSE	FALSE	FALSE	FALSE	Control	NO_DIAGNOSIS	FALSE	NA	FALSE	FALSE	FALSE	FALSE	FALSE	FALSE		0	0	matched_finrisk	-0.487829544629186	-0.550674586876468	0.826277072839108	-0.00411691	0.0135994	0.00626523	-0.000216435	TRUE
false	TRUE	TRUE	FALSE	FALSE	FALSE	FALSE	FALSE	FALSE	FALSE	FALSE	FALSE	TRUE	FALSE	Control	NO_DIAGNOSIS	FALSE	NA	FALSE	FALSE	FALSE	FALSE	FALSE	FALSE		119412	0	control	-1.59841123406085	-0.185644232349753	-1.58449613422271	-0.00434691	0.0127279	-0.00332536	-0.00689061	FALSE
false	TRUE	TRUE	FALSE	FALSE	FALSE	FALSE	TRUE	FALSE	FALSE	FALSE	FALSE	FALSE	FALSE	Control	NO_DIAGNOSIS	FALSE	NA	FALSE	FALSE	FALSE	FALSE	FALSE	FALSE		0	0	control	-0.818554238908468	1.03518791104897	0.291800404369318	-0.000317053	-0.00271243	0.00503095	0.00469257	FALSE
false	TRUE	NA	FALSE	FALSE	FALSE	FALSE	FALSE	FALSE	TRUE	FALSE	FALSE	TRUE	FALSE	Control	NO_DIAGNOSIS	FALSE	NA	FALSE	FALSE	FALSE	FALSE	FALSE	FALSE		0	0	NA	NA	NA	NA	NA	NA	NA	NA	FALSE
false	TRUE	TRUE	FALSE	FALSE	FALSE	FALSE	FALSE	FALSE	TRUE	FALSE	FALSE	TRUE	FALSE	Control	NO_DIAGNOSIS	FALSE	NA	FALSE	FALSE	FALSE	FALSE	FALSE	FALSE		0	159633	control	0.178950454571057	-1.25903430554179	-1.33018124189057	-0.00347303	0.0127141	0.0120002	-0.000806548	FALSE
false	TRUE	TRUE	FALSE	FALSE	FALSE	FALSE	FALSE	FALSE	FALSE	FALSE	FALSE	FALSE	FALSE	Control	NO_DIAGNOSIS	FALSE	NA	FALSE	FALSE	FALSE	FALSE	FALSE	FALSE		0	0	matched_finrisk	0.101221834150594	-1.05156572491526	-1.81027004063098	0.00528788	0.0170079	0.00585443	0.00461969	TRUE
false	TRUE	TRUE	FALSE	FALSE	FALSE	FALSE	FALSE	FALSE	FALSE	FALSE	FALSE	FALSE	FALSE	Control	NO_DIAGNOSIS	FALSE	NA	FALSE	FALSE	FALSE	FALSE	FALSE	FALSE		0	115113	control	-0.569905826211296	-0.293934245613662	2.09709229657343	0.00072144	-0.00159905	0.00459444	0.00117317	FALSE
false	TRUE	TRUE	FALSE	FALSE	FALSE	FALSE	TRUE	FALSE	FALSE	FALSE	FALSE	TRUE	FALSE	Control	NO_DIAGNOSIS	FALSE	NA	FALSE	FALSE	FALSE	FALSE	FALSE	FALSE		0	329653	control	-2.17797336978346	-2.46748852135078	-0.784752268202569	-0.00489639	-0.0102187	0.0290225	-0.0146147	FALSE
false	FALSE	TRUE	FALSE	FALSE	FALSE	FALSE	TRUE	FALSE	TRUE	FALSE	FALSE	FALSE	FALSE	Control	POSSIBLE_DIAGNOSIS	NA	NA	NA	NA	NA	NA	NA	NA		NA	NA	control	-1.32367685439378	0.157945012188783	0.101825957463897	0.00155192	-0.00793307	-0.00173636	0.0177593	FALSE
false	TRUE	TRUE	FALSE	FALSE	FALSE	FALSE	TRUE	FALSE	FALSE	FALSE	FALSE	FALSE	FALSE	Control	NO_DIAGNOSIS	FALSE	NA	FALSE	FALSE	FALSE	FALSE	FALSE	FALSE		0	0	control	-0.262960948198781	0.170606854230467	-0.869411272062424	0.00224884	-6.17248e-05	-0.00986264	-0.00100813	FALSE
false	TRUE	TRUE	FALSE	FALSE	FALSE	FALSE	TRUE	FALSE	FALSE	FALSE	FALSE	TRUE	FALSE	Control	NO_DIAGNOSIS	FALSE	NA	FALSE	FALSE	FALSE	FALSE	FALSE	FALSE		0	0	control	-0.870385921105186	-0.716599429285671	1.25629691288165	-0.00187688	0.000281201	0.0102593	-0.0044805	FALSE
false	TRUE	TRUE	FALSE	FALSE	FALSE	FALSE	FALSE	FALSE	FALSE	FALSE	FALSE	TRUE	FALSE	Control	NO_DIAGNOSIS	FALSE	NA	FALSE	FALSE	FALSE	FALSE	FALSE	FALSE		0	303587	control	-0.0945741411206002	1.76044962564957	-0.560180819766723	-0.00566071	-0.00490182	0.00379742	0.00471697	FALSE
false	TRUE	TRUE	FALSE	FALSE	FALSE	TRUE	TRUE	FALSE	FALSE	FALSE	FALSE	FALSE	FALSE	Control	NO_DIAGNOSIS	FALSE	NA	FALSE	FALSE	FALSE	FALSE	FALSE	FALSE		0	0	matched_finrisk	-0.844753623126065	0.25269388882478	0.721520126802218	-0.000531708	0.00754109	-0.00293282	-0.00376375	TRUE
false	TRUE	TRUE	FALSE	FALSE	FALSE	FALSE	FALSE	FALSE	FALSE	FALSE	FALSE	TRUE	FALSE	Control	NO_DIAGNOSIS	FALSE	NA	FALSE	FALSE	FALSE	FALSE	FALSE	FALSE		0	160624	control	1.87249679715619	-0.624724868952656	-1.1307620341836	-0.00452122	0.00267323	-0.00416374	0.00750925	FALSE
false	TRUE	TRUE	FALSE	FALSE	FALSE	TRUE	FALSE	FALSE	TRUE	FALSE	FALSE	FALSE	FALSE	Control	POSSIBLE_DIAGNOSIS	FALSE	NA	FALSE	FALSE	FALSE	FALSE	FALSE	FALSE		170103	0	control	0.218117210775142	-0.0967182398625555	0.816722997676429	0.00261558	-0.00547119	0.0175157	-0.0116665	FALSE
false	TRUE	TRUE	FALSE	FALSE	FALSE	FALSE	TRUE	FALSE	FALSE	FALSE	FALSE	TRUE	FALSE	Control	NO_DIAGNOSIS	FALSE	NA	FALSE	FALSE	FALSE	FALSE	FALSE	FALSE		0	160624	matched_finrisk	2.26647050990018	-0.111978885903536	-0.946825715080179	0.00379557	0.0132982	0.00569581	0.00799758	TRUE
false	TRUE	TRUE	FALSE	FALSE	FALSE	FALSE	TRUE	FALSE	FALSE	FALSE	FALSE	FALSE	FALSE	Control	NO_DIAGNOSIS	FALSE	NA	FALSE	FALSE	FALSE	FALSE	FALSE	FALSE		267956	0	control	1.49205754263716	-1.13181014885444	-0.644571506558351	0.00345818	-0.00410342	-0.0060642	0.00774648	FALSE
false	TRUE	TRUE	FALSE	FALSE	FALSE	FALSE	TRUE	FALSE	FALSE	FALSE	FALSE	TRUE	FALSE	Control	NO_DIAGNOSIS	FALSE	NA	FALSE	FALSE	FALSE	FALSE	FALSE	FALSE		0	0	matched_finrisk	0.59670398358181	-0.24113749068059	-0.993423445928736	0.00805361	0.0157256	-0.00231472	0.00765132	TRUE
false	TRUE	TRUE	FALSE	FALSE	FALSE	FALSE	TRUE	FALSE	TRUE	FALSE	FALSE	FALSE	FALSE	Control	NO_DIAGNOSIS	FALSE	NA	FALSE	FALSE	FALSE	FALSE	FALSE	FALSE		220398	246471	matched_finrisk	0.456028790690497	-1.30902708773878	0.870181695336213	0.00527869	0.00889156	-0.00267649	0.003765	TRUE
false	TRUE	NA	FALSE	FALSE	FALSE	FALSE	TRUE	FALSE	FALSE	FALSE	FALSE	FALSE	FALSE	Control	NO_DIAGNOSIS	FALSE	NA	FALSE	FALSE	FALSE	FALSE	FALSE	FALSE		0	0	NA	NA	NA	NA	NA	NA	NA	NA	FALSE
false	TRUE	NA	FALSE	FALSE	FALSE	FALSE	FALSE	FALSE	FALSE	FALSE	FALSE	TRUE	FALSE	Control	NO_DIAGNOSIS	FALSE	NA	FALSE	FALSE	FALSE	FALSE	FALSE	FALSE		0	0	NA	NA	NA	NA	NA	NA	NA	NA	FALSE
false	TRUE	TRUE	FALSE	FALSE	FALSE	FALSE	FALSE	FALSE	FALSE	FALSE	FALSE	TRUE	FALSE	Control	NO_DIAGNOSIS	FALSE	NA	FALSE	FALSE	FALSE	FALSE	FALSE	FALSE		0	0	control	0.760176043259864	0.794124415264628	2.31743029793283	0.0032281	-0.00469394	0.00518491	-0.000290582	FALSE
false	TRUE	NA	FALSE	FALSE	FALSE	FALSE	TRUE	FALSE	TRUE	FALSE	FALSE	FALSE	FALSE	Control	NO_DIAGNOSIS	FALSE	NA	FALSE	FALSE	FALSE	FALSE	FALSE	FALSE		289993	0	NA	NA	NA	NA	NA	NA	NA	NA	FALSE
false	TRUE	TRUE	FALSE	FALSE	FALSE	FALSE	TRUE	FALSE	FALSE	FALSE	FALSE	FALSE	FALSE	Control	NO_DIAGNOSIS	FALSE	NA	FALSE	FALSE	FALSE	FALSE	FALSE	FALSE		0	0	control	-0.728576555736919	0.707230570265602	0.981982461297491	0.00748459	0.00304494	-0.00180991	-0.00254544	FALSE
false	TRUE	TRUE	FALSE	FALSE	FALSE	FALSE	TRUE	FALSE	FALSE	FALSE	FALSE	FALSE	FALSE	Control	NO_DIAGNOSIS	FALSE	NA	FALSE	FALSE	FALSE	FALSE	FALSE	FALSE		0	210916	control	1.51958012807787	-2.23432050475438	-1.9986783108715	0.00871222	0.00351994	-0.00624451	-0.00485703	FALSE
false	TRUE	TRUE	FALSE	FALSE	FALSE	FALSE	FALSE	FALSE	FALSE	FALSE	FALSE	TRUE	FALSE	Control	NO_DIAGNOSIS	FALSE	NA	FALSE	FALSE	FALSE	FALSE	FALSE	FALSE		0	0	control	-1.29543595971767	-1.8048085472376	0.295047040894851	-0.0045148	-0.00595499	-0.00328913	0.0120919	FALSE
false	FALSE	TRUE	FALSE	FALSE	FALSE	FALSE	FALSE	FALSE	FALSE	FALSE	FALSE	FALSE	FALSE	Control	NO_DIAGNOSIS	NA	NA	NA	NA	NA	NA	NA	NA		NA	NA	matched_finrisk	0.0261018104271223	0.735934653536025	-1.33482213340396	0.00854078	0.0123381	0.00981266	0.00515954	TRUE
false	TRUE	TRUE	FALSE	FALSE	FALSE	TRUE	FALSE	FALSE	TRUE	FALSE	FALSE	FALSE	FALSE	Control	POSSIBLE_DIAGNOSIS	FALSE	NA	FALSE	FALSE	FALSE	FALSE	FALSE	FALSE		0	187210	matched_finrisk	0.67915832265624	1.16909470659166	-1.11364936783231	-0.00383354	0.00134081	-3.11682e-05	-0.00229329	TRUE
false	TRUE	TRUE	FALSE	FALSE	FALSE	FALSE	FALSE	FALSE	FALSE	FALSE	FALSE	TRUE	FALSE	Control	NO_DIAGNOSIS	FALSE	NA	FALSE	FALSE	FALSE	FALSE	FALSE	FALSE		0	160624	control	0.721160510052706	0.0971564464608835	1.13425239751566	0.00486696	-0.00159772	-0.00540477	-0.000804001	FALSE
false	TRUE	TRUE	FALSE	FALSE	FALSE	FALSE	FALSE	FALSE	FALSE	FALSE	TRUE	FALSE	FALSE	Control	POSSIBLE_DIAGNOSIS	FALSE	NA	FALSE	FALSE	FALSE	FALSE	FALSE	FALSE		0	300635	control	0.444724871670205	0.558395306636734	0.431728749216021	0.00435898	-0.00703259	0.00319828	-0.00210456	FALSE
false	TRUE	TRUE	FALSE	FALSE	FALSE	FALSE	TRUE	FALSE	FALSE	FALSE	FALSE	FALSE	FALSE	Control	NO_DIAGNOSIS	FALSE	NA	FALSE	FALSE	FALSE	FALSE	FALSE	FALSE		0	0	matched_finrisk	0.800401360442438	-0.626757016440827	1.7164199404453	-0.00104725	0.0079959	0.00887862	-0.000918812	TRUE
false	TRUE	TRUE	FALSE	FALSE	FALSE	FALSE	TRUE	FALSE	TRUE	FALSE	FALSE	FALSE	FALSE	Control	NO_DIAGNOSIS	FALSE	NA	FALSE	FALSE	FALSE	FALSE	FALSE	FALSE		0	160624	control	0.0148356971560625	-0.900870264739531	1.74255601042434	-0.00692096	-0.00255787	-0.00032314	-0.00263997	FALSE
false	TRUE	TRUE	FALSE	FALSE	FALSE	FALSE	FALSE	FALSE	TRUE	FALSE	FALSE	FALSE	FALSE	Control	NO_DIAGNOSIS	FALSE	NA	FALSE	FALSE	FALSE	FALSE	FALSE	FALSE		0	0	control	0.335466256390469	1.06459542998838	-0.547957486658656	-0.00495569	-0.00366648	-0.00937441	-0.00170489	FALSE
false	TRUE	TRUE	FALSE	FALSE	FALSE	FALSE	TRUE	FALSE	FALSE	FALSE	FALSE	FALSE	FALSE	Control	NO_DIAGNOSIS	FALSE	NA	FALSE	FALSE	FALSE	FALSE	FALSE	FALSE		322335	0	control	1.80592087275909	-1.00406036940332	-0.802968015834347	0.00507492	-0.00300658	-0.00326486	0.00420086	FALSE
false	TRUE	TRUE	FALSE	TRUE	FALSE	FALSE	FALSE	FALSE	TRUE	FALSE	FALSE	FALSE	FALSE	Control	LIKELY_DIAGNOSIS	FALSE	NA	FALSE	FALSE	FALSE	FALSE	FALSE	FALSE		0	0	control	0.0230773504885819	1.50990928821365	1.48618501433605	-0.00127765	-0.0066982	-0.00533907	-0.00303078	FALSE
false	FALSE	TRUE	FALSE	FALSE	FALSE	FALSE	TRUE	FALSE	FALSE	FALSE	TRUE	TRUE	FALSE	Control	POSSIBLE_DIAGNOSIS	NA	NA	NA	NA	NA	NA	NA	NA		NA	NA	control	1.46306053297642	-0.684053805667417	1.10122654148474	0.000722519	-0.00120754	0.0133653	-0.0106631	FALSE
false	TRUE	TRUE	FALSE	FALSE	FALSE	FALSE	TRUE	FALSE	TRUE	FALSE	FALSE	TRUE	FALSE	Control	NO_DIAGNOSIS	FALSE	NA	FALSE	FALSE	FALSE	FALSE	FALSE	FALSE		0	0	control	0.358527763421832	-1.05918823198388	-1.22673010558571	0.00169524	-0.00300354	-0.000329602	-0.00169904	FALSE
false	TRUE	TRUE	FALSE	FALSE	FALSE	FALSE	FALSE	FALSE	TRUE	FALSE	TRUE	FALSE	FALSE	Control	POSSIBLE_DIAGNOSIS	FALSE	NA	FALSE	FALSE	FALSE	FALSE	FALSE	FALSE		0	0	control	-0.518149755513042	-0.452754387766142	-1.16809785734377	0.0071335	0.00324895	-0.00133521	-0.0045108	FALSE
false	TRUE	NA	FALSE	FALSE	FALSE	FALSE	FALSE	FALSE	FALSE	FALSE	FALSE	FALSE	FALSE	Control	NO_DIAGNOSIS	FALSE	NA	FALSE	FALSE	FALSE	FALSE	FALSE	FALSE		0	0	NA	NA	NA	NA	NA	NA	NA	NA	FALSE
false	TRUE	TRUE	FALSE	FALSE	FALSE	FALSE	FALSE	FALSE	TRUE	FALSE	FALSE	FALSE	FALSE	Control	POSSIBLE_DIAGNOSIS	FALSE	NA	FALSE	FALSE	FALSE	FALSE	FALSE	FALSE		0	0	control	0.171464916223172	0.0879727030047239	-1.73577727235613	0.00455911	-0.00566176	0.00783694	-0.00373344	FALSE
false	TRUE	TRUE	FALSE	FALSE	FALSE	FALSE	TRUE	FALSE	FALSE	FALSE	FALSE	FALSE	FALSE	Control	NO_DIAGNOSIS	FALSE	NA	FALSE	FALSE	FALSE	FALSE	FALSE	FALSE		215248	0	matched_finrisk	1.06477696482001	-0.161786039243432	-0.102010544199608	0.00414495	0.00678299	0.00213331	0.000235668	TRUE
false	TRUE	TRUE	FALSE	FALSE	FALSE	FALSE	FALSE	FALSE	FALSE	FALSE	TRUE	TRUE	FALSE	Control	POSSIBLE_DIAGNOSIS	FALSE	NA	FALSE	FALSE	FALSE	FALSE	FALSE	FALSE		0	0	control	-0.585822046637862	0.129612186632546	-1.2537108774462	0.00797951	-0.00567754	0.00249267	-0.0104282	FALSE
false	TRUE	TRUE	FALSE	FALSE	FALSE	FALSE	FALSE	FALSE	FALSE	FALSE	FALSE	FALSE	FALSE	Control	NO_DIAGNOSIS	FALSE	NA	FALSE	FALSE	FALSE	FALSE	FALSE	FALSE		0	101508	control	0.593377077649417	-0.907398538545282	-0.174734407358008	0.00706879	-0.00709982	0.000468113	-0.00214563	FALSE
false	TRUE	TRUE	FALSE	FALSE	FALSE	FALSE	TRUE	FALSE	FALSE	FALSE	FALSE	FALSE	FALSE	Control	NO_DIAGNOSIS	FALSE	NA	FALSE	FALSE	FALSE	FALSE	FALSE	FALSE		0	0	control	-0.318195147826356	-0.323888881184497	0.499923022756001	0.00815722	-0.00535489	0.000806416	-0.00387459	FALSE
false	TRUE	TRUE	FALSE	FALSE	FALSE	FALSE	TRUE	FALSE	FALSE	FALSE	FALSE	TRUE	FALSE	Control	NO_DIAGNOSIS	FALSE	NA	FALSE	FALSE	FALSE	FALSE	FALSE	FALSE		0	0	control	0.513304500776586	0.819194080911975	-1.19835806003813	0.00488418	-0.00223492	0.00690712	-0.00374136	FALSE
false	TRUE	TRUE	FALSE	FALSE	FALSE	FALSE	FALSE	FALSE	FALSE	FALSE	FALSE	TRUE	FALSE	Control	NO_DIAGNOSIS	FALSE	NA	FALSE	FALSE	FALSE	FALSE	FALSE	FALSE		0	403004	control	0.309191260674409	-0.381277507845648	-0.0212808947388835	0.00797984	0.00228177	0.00315275	-0.00537191	FALSE
false	TRUE	TRUE	FALSE	FALSE	FALSE	FALSE	FALSE	FALSE	FALSE	FALSE	FALSE	TRUE	FALSE	Control	NO_DIAGNOSIS	FALSE	NA	FALSE	FALSE	FALSE	FALSE	FALSE	FALSE		0	0	control	-0.208482863555839	-0.599324979338481	-1.3473932849338	0.00901074	0.00463933	-0.00191987	-0.000885543	FALSE
false	TRUE	NA	FALSE	FALSE	FALSE	FALSE	FALSE	FALSE	TRUE	FALSE	FALSE	TRUE	FALSE	Control	NO_DIAGNOSIS	FALSE	NA	FALSE	FALSE	FALSE	FALSE	FALSE	FALSE		0	1209352	NA	NA	NA	NA	NA	NA	NA	NA	FALSE
false	TRUE	NA	FALSE	FALSE	FALSE	TRUE	TRUE	FALSE	TRUE	FALSE	FALSE	TRUE	FALSE	Control	POSSIBLE_DIAGNOSIS	FALSE	NA	FALSE	FALSE	FALSE	FALSE	FALSE	FALSE		0	0	NA	NA	NA	NA	NA	NA	NA	NA	FALSE
false	TRUE	TRUE	FALSE	FALSE	FALSE	FALSE	FALSE	FALSE	FALSE	FALSE	FALSE	TRUE	FALSE	Control	NO_DIAGNOSIS	FALSE	NA	FALSE	FALSE	FALSE	FALSE	FALSE	FALSE		0	0	control	-0.050265803020998	0.998921894336989	2.62205960939192	0.00725895	0.00593552	-8.05121e-05	-0.00458783	FALSE
false	TRUE	TRUE	FALSE	FALSE	FALSE	TRUE	TRUE	FALSE	FALSE	FALSE	FALSE	FALSE	FALSE	Control	NO_DIAGNOSIS	FALSE	NA	FALSE	FALSE	FALSE	FALSE	FALSE	FALSE		101185	0	control	-1.77031397581758	1.58361371441926	1.4779059421309	0.000506146	-0.00176379	-0.00187555	-0.00538679	FALSE
false	TRUE	TRUE	FALSE	FALSE	FALSE	FALSE	TRUE	FALSE	FALSE	FALSE	FALSE	FALSE	FALSE	Control	NO_DIAGNOSIS	FALSE	NA	FALSE	FALSE	FALSE	FALSE	FALSE	FALSE		116785	252354	control	-0.259369402021765	-0.163544628415888	-1.56145067936287	-0.00472372	-0.00598768	7.85124e-05	-0.00101744	FALSE
false	TRUE	TRUE	FALSE	FALSE	FALSE	FALSE	FALSE	FALSE	FALSE	FALSE	FALSE	TRUE	FALSE	Control	NO_DIAGNOSIS	FALSE	NA	FALSE	FALSE	FALSE	FALSE	FALSE	FALSE		0	0	control	1.52581807670111	0.964375387038074	1.06894601064333	0.00481003	-0.0024781	0.00457764	-0.00591346	FALSE
false	TRUE	TRUE	FALSE	FALSE	FALSE	FALSE	FALSE	FALSE	FALSE	FALSE	FALSE	TRUE	FALSE	Control	NO_DIAGNOSIS	FALSE	NA	FALSE	FALSE	FALSE	FALSE	FALSE	FALSE		0	0	control	-0.667293436232266	0.630360683549576	-0.0328433728455791	0.00402427	0.00338027	0.00146863	-0.00666104	FALSE
false	TRUE	TRUE	FALSE	FALSE	FALSE	FALSE	TRUE	FALSE	FALSE	FALSE	FALSE	FALSE	FALSE	Control	NO_DIAGNOSIS	FALSE	NA	FALSE	FALSE	FALSE	FALSE	FALSE	FALSE		0	297739	control	0.527973131478502	-1.88317518873819	-1.70915425658661	-0.00438304	-0.00745899	0.0304261	-0.0134603	FALSE
false	TRUE	TRUE	FALSE	FALSE	FALSE	FALSE	FALSE	FALSE	TRUE	FALSE	FALSE	TRUE	FALSE	Control	NO_DIAGNOSIS	FALSE	NA	FALSE	FALSE	FALSE	FALSE	FALSE	FALSE		0	0	matched_finrisk	0.824861680195376	-1.19408179145111	-1.88420629943099	-0.00106642	0.0124461	0.000827344	0.0130797	TRUE
false	TRUE	TRUE	FALSE	FALSE	FALSE	FALSE	FALSE	FALSE	FALSE	FALSE	FALSE	FALSE	FALSE	Control	NO_DIAGNOSIS	FALSE	NA	FALSE	FALSE	FALSE	FALSE	FALSE	FALSE		0	206254	matched_finrisk	0.38559667987176	1.34006865391378	-1.24137822997701	0.00724564	0.00859893	0.00111256	-0.00559691	TRUE
false	TRUE	TRUE	FALSE	FALSE	FALSE	FALSE	FALSE	FALSE	FALSE	FALSE	FALSE	FALSE	FALSE	Control	NO_DIAGNOSIS	FALSE	NA	FALSE	FALSE	FALSE	FALSE	FALSE	FALSE		0	0	control	-0.142738665641839	0.556773496622135	-1.34178843950864	0.0114146	0.00468911	-0.00372857	-0.0074956	FALSE
false	TRUE	TRUE	FALSE	FALSE	FALSE	FALSE	FALSE	FALSE	FALSE	FALSE	FALSE	TRUE	FALSE	Control	NO_DIAGNOSIS	FALSE	NA	FALSE	FALSE	FALSE	FALSE	FALSE	FALSE		0	0	control	-0.454031204816006	1.01306876723541	-1.16038622604957	0.00420825	0.000409378	0.00207057	-0.00233988	FALSE
false	TRUE	TRUE	FALSE	FALSE	FALSE	FALSE	TRUE	FALSE	FALSE	FALSE	FALSE	TRUE	FALSE	Control	NO_DIAGNOSIS	FALSE	NA	FALSE	FALSE	FALSE	FALSE	FALSE	FALSE		257396	0	matched_finrisk	-0.189050708450725	0.498857293209247	-1.04871663732165	0.00674995	0.0152136	0.00433807	0.00576123	TRUE
false	TRUE	TRUE	FALSE	FALSE	FALSE	FALSE	FALSE	FALSE	FALSE	FALSE	TRUE	FALSE	FALSE	Control	POSSIBLE_DIAGNOSIS	FALSE	NA	FALSE	FALSE	FALSE	FALSE	FALSE	FALSE		0	0	control	1.44109539267278	0.662191147571032	-0.789095029640151	0.00983727	0.0117417	-0.003534	0.00864153	FALSE
false	TRUE	TRUE	FALSE	FALSE	FALSE	FALSE	TRUE	FALSE	TRUE	FALSE	TRUE	FALSE	FALSE	Control	POSSIBLE_DIAGNOSIS	FALSE	NA	FALSE	FALSE	FALSE	FALSE	FALSE	FALSE		637636	0	control	0.136986072923822	0.321650124264753	-0.247857764817989	0.00295458	-0.00164179	0.00855502	-0.0104286	FALSE
false	FALSE	TRUE	FALSE	FALSE	FALSE	FALSE	FALSE	FALSE	FALSE	FALSE	TRUE	FALSE	FALSE	Control	POSSIBLE_DIAGNOSIS	NA	NA	NA	NA	NA	NA	NA	NA		NA	NA	matched_finrisk	-0.416603513076582	-1.00325337237196	1.03166583843064	-0.00485721	0.0101084	-0.00624882	-0.00698592	TRUE
false	TRUE	TRUE	FALSE	FALSE	FALSE	FALSE	FALSE	FALSE	FALSE	FALSE	FALSE	FALSE	FALSE	Control	NO_DIAGNOSIS	FALSE	NA	FALSE	FALSE	FALSE	FALSE	FALSE	FALSE		0	0	control	-0.152076685702081	-0.141503644121104	0.826965753314221	-0.00681891	-0.00290031	-0.00209035	-0.00430486	FALSE
false	TRUE	TRUE	FALSE	FALSE	FALSE	FALSE	FALSE	FALSE	FALSE	FALSE	TRUE	TRUE	FALSE	Control	POSSIBLE_DIAGNOSIS	FALSE	NA	FALSE	FALSE	FALSE	FALSE	FALSE	FALSE		0	160624	control	0.231387028755483	-0.318398174990495	0.926821440904852	-0.00561035	0.00905783	-0.0119638	-3.98266e-05	FALSE
false	TRUE	TRUE	FALSE	FALSE	FALSE	FALSE	FALSE	FALSE	FALSE	FALSE	FALSE	FALSE	FALSE	Control	NO_DIAGNOSIS	FALSE	NA	FALSE	FALSE	FALSE	FALSE	FALSE	FALSE		0	0	matched_finrisk	0.0709772347651994	-0.78191538513866	-1.95521094581891	0.00512323	0.0154569	-0.00308623	0.00265946	TRUE
false	TRUE	TRUE	FALSE	FALSE	FALSE	FALSE	FALSE	FALSE	FALSE	FALSE	FALSE	TRUE	FALSE	Control	NO_DIAGNOSIS	FALSE	NA	FALSE	FALSE	FALSE	FALSE	FALSE	FALSE		0	0	matched_finrisk	2.20382638342318	-2.04513148158155	-3.09419702509928	-0.00124651	0.0155358	0.00265692	0.000810237	TRUE
false	TRUE	TRUE	FALSE	FALSE	FALSE	FALSE	TRUE	FALSE	FALSE	FALSE	FALSE	FALSE	FALSE	Control	NO_DIAGNOSIS	FALSE	NA	FALSE	FALSE	FALSE	FALSE	FALSE	FALSE		0	0	control	-0.344243309047027	-0.571904666163952	-1.51723798912077	0.00771615	0.0113552	0.00013483	0.00096795	FALSE
false	TRUE	NA	FALSE	FALSE	FALSE	FALSE	TRUE	FALSE	FALSE	FALSE	FALSE	FALSE	FALSE	Control	NO_DIAGNOSIS	FALSE	NA	FALSE	FALSE	FALSE	FALSE	FALSE	FALSE		0	0	NA	NA	NA	NA	NA	NA	NA	NA	FALSE
false	TRUE	TRUE	FALSE	FALSE	FALSE	FALSE	FALSE	FALSE	FALSE	FALSE	FALSE	TRUE	FALSE	Control	NO_DIAGNOSIS	FALSE	NA	FALSE	FALSE	FALSE	FALSE	FALSE	FALSE		0	121775	matched_finrisk	-0.193058117869289	-0.731436059937293	0.319964752630759	-0.00465388	0.0130653	0.00251114	-0.001935	TRUE
false	TRUE	TRUE	FALSE	FALSE	FALSE	FALSE	FALSE	FALSE	FALSE	FALSE	FALSE	TRUE	FALSE	Control	NO_DIAGNOSIS	FALSE	NA	FALSE	FALSE	FALSE	FALSE	FALSE	FALSE		0	126695	matched_finrisk	1.25403254547411	0.0529963183525412	-0.289325670828835	-0.00184998	0.0162253	0.00218728	0.000579633	FALSE
false	TRUE	TRUE	FALSE	FALSE	FALSE	FALSE	FALSE	FALSE	FALSE	FALSE	FALSE	FALSE	FALSE	Control	NO_DIAGNOSIS	FALSE	NA	FALSE	FALSE	FALSE	FALSE	FALSE	FALSE		0	0	matched_finrisk	-0.670582536415427	-1.50482645221207	0.97579029962299	-0.00143551	0.00693296	0.0115459	-0.00375107	TRUE
false	TRUE	TRUE	FALSE	FALSE	FALSE	FALSE	TRUE	FALSE	FALSE	FALSE	FALSE	TRUE	FALSE	Control	NO_DIAGNOSIS	FALSE	NA	FALSE	FALSE	FALSE	FALSE	FALSE	FALSE		0	0	matched_finrisk	-0.163872079462384	0.720888946171678	0.250085050395553	0.00504479	0.0050331	-0.00851403	-0.00401111	TRUE
false	TRUE	NA	FALSE	FALSE	FALSE	TRUE	FALSE	FALSE	FALSE	FALSE	FALSE	TRUE	FALSE	Control	NO_DIAGNOSIS	FALSE	NA	FALSE	FALSE	FALSE	FALSE	FALSE	FALSE		0	0	NA	NA	NA	NA	NA	NA	NA	NA	FALSE
false	TRUE	TRUE	FALSE	TRUE	FALSE	TRUE	TRUE	FALSE	TRUE	TRUE	FALSE	FALSE	FALSE	Control	LIKELY_DIAGNOSIS	FALSE	NA	FALSE	FALSE	FALSE	FALSE	FALSE	FALSE		0	0	matched_finrisk	2.50861633372949	1.1055900975863	-0.893420680834041	0.0030235	0.00321446	-0.00740042	-0.00183603	TRUE
false	TRUE	TRUE	FALSE	FALSE	FALSE	FALSE	FALSE	FALSE	FALSE	FALSE	FALSE	FALSE	FALSE	Control	NO_DIAGNOSIS	FALSE	NA	FALSE	FALSE	FALSE	FALSE	FALSE	FALSE		0	0	matched_finrisk	-0.204362036889579	-0.990032689771025	1.44312111865272	0.00573104	0.00891272	0.00642096	-0.000587196	TRUE
false	TRUE	TRUE	FALSE	FALSE	FALSE	FALSE	FALSE	FALSE	FALSE	FALSE	FALSE	TRUE	FALSE	Control	NO_DIAGNOSIS	FALSE	NA	FALSE	FALSE	FALSE	FALSE	FALSE	FALSE		0	0	control	1.93196524069772	-0.73771617727093	0.00301074383783053	-0.00403975	0.0127675	-0.0043294	-0.00415586	FALSE
false	TRUE	TRUE	FALSE	FALSE	FALSE	FALSE	TRUE	FALSE	FALSE	FALSE	FALSE	FALSE	FALSE	Control	NO_DIAGNOSIS	FALSE	NA	FALSE	FALSE	FALSE	FALSE	FALSE	FALSE		0	0	control	0.891702244837096	0.802311624856396	1.90789895046663	-0.00239006	-0.00434561	0.00499638	-0.00176264	FALSE
false	TRUE	TRUE	FALSE	FALSE	FALSE	FALSE	TRUE	FALSE	TRUE	FALSE	TRUE	FALSE	FALSE	Control	POSSIBLE_DIAGNOSIS	FALSE	NA	FALSE	FALSE	FALSE	FALSE	FALSE	FALSE		267956	0	control	0.729024105892908	-1.76524224484531	-2.25683908118154	0.00265509	-0.000821492	0.00143416	0.000921774	FALSE
false	TRUE	TRUE	FALSE	FALSE	FALSE	FALSE	TRUE	FALSE	FALSE	FALSE	FALSE	FALSE	FALSE	Control	NO_DIAGNOSIS	FALSE	NA	FALSE	FALSE	FALSE	FALSE	FALSE	FALSE		0	160624	control	0.465064364756882	1.04044413868665	-0.0299087791327238	0.00287	0.00442149	-0.000381576	0.00136304	FALSE
false	TRUE	TRUE	FALSE	FALSE	FALSE	FALSE	FALSE	FALSE	FALSE	FALSE	FALSE	TRUE	FALSE	Control	NO_DIAGNOSIS	FALSE	NA	FALSE	FALSE	FALSE	FALSE	FALSE	FALSE		0	0	matched_finrisk	1.27505254204696	0.290679414949831	-0.0362112489352733	0.00142583	0.0014356	0.00346369	-0.000813249	TRUE
false	TRUE	TRUE	FALSE	FALSE	TRUE	FALSE	FALSE	FALSE	FALSE	FALSE	FALSE	FALSE	FALSE	Control	NO_DIAGNOSIS	FALSE	NA	FALSE	FALSE	FALSE	FALSE	FALSE	FALSE		0	0	control	-1.71080772652682	-1.05138986599802	-0.323515227922325	0.00038892	0.0196292	0.0064339	0.00859241	FALSE
false	TRUE	TRUE	FALSE	FALSE	FALSE	FALSE	FALSE	FALSE	TRUE	FALSE	FALSE	FALSE	FALSE	Control	POSSIBLE_DIAGNOSIS	FALSE	NA	FALSE	FALSE	FALSE	FALSE	FALSE	FALSE		248143	292147	control	0.305826548992784	1.06535748529644	1.64073763316798	-0.00420884	0.0111381	-0.0114031	0.00120366	FALSE
false	TRUE	TRUE	FALSE	FALSE	FALSE	FALSE	FALSE	FALSE	FALSE	FALSE	FALSE	TRUE	FALSE	Control	NO_DIAGNOSIS	FALSE	NA	FALSE	FALSE	FALSE	FALSE	FALSE	FALSE		0	160624	control	-1.30273246931939	0.61980914851484	-0.215371524224273	0.00954866	0.0109036	-0.000224361	0.00953435	FALSE
false	TRUE	NA	FALSE	FALSE	FALSE	FALSE	TRUE	FALSE	FALSE	FALSE	TRUE	TRUE	FALSE	Control	POSSIBLE_DIAGNOSIS	FALSE	NA	FALSE	FALSE	FALSE	FALSE	FALSE	FALSE		0	0	NA	NA	NA	NA	NA	NA	NA	NA	FALSE
false	TRUE	TRUE	FALSE	FALSE	FALSE	FALSE	FALSE	FALSE	TRUE	FALSE	FALSE	FALSE	FALSE	Control	POSSIBLE_DIAGNOSIS	FALSE	NA	FALSE	FALSE	FALSE	FALSE	FALSE	FALSE		215248	0	matched_finrisk	1.07630771833569	-0.193460184227336	1.26219392578111	0.00344954	0.012436	-0.00549009	-0.00689343	TRUE
false	TRUE	TRUE	FALSE	FALSE	FALSE	FALSE	TRUE	FALSE	FALSE	TRUE	FALSE	TRUE	FALSE	Control	NO_DIAGNOSIS	FALSE	NA	FALSE	FALSE	FALSE	FALSE	FALSE	FALSE		0	160624	control	1.40669216087189	-0.434093802658413	-2.20609734227928	0.0103362	0.0126772	0.00658481	0.0128623	FALSE
false	TRUE	NA	FALSE	FALSE	FALSE	FALSE	TRUE	FALSE	FALSE	FALSE	FALSE	FALSE	FALSE	Control	NO_DIAGNOSIS	FALSE	NA	FALSE	FALSE	FALSE	FALSE	FALSE	FALSE		343191	0	NA	NA	NA	NA	NA	NA	NA	NA	FALSE
false	TRUE	TRUE	FALSE	FALSE	FALSE	FALSE	FALSE	FALSE	FALSE	FALSE	FALSE	TRUE	FALSE	Control	NO_DIAGNOSIS	FALSE	NA	FALSE	FALSE	FALSE	FALSE	FALSE	FALSE		0	0	matched_finrisk	0.400416533570603	1.30489687046466	0.599982929448559	0.00618061	0.0136818	-0.0069926	-0.00244009	TRUE
false	TRUE	TRUE	FALSE	FALSE	FALSE	FALSE	FALSE	FALSE	FALSE	FALSE	FALSE	FALSE	FALSE	Control	NO_DIAGNOSIS	FALSE	NA	FALSE	FALSE	FALSE	FALSE	FALSE	FALSE		0	0	matched_finrisk	0.375540350576117	2.16449525796121	0.519683084180456	-0.00151034	0.00410748	-0.00389934	-0.000983651	TRUE
false	TRUE	TRUE	FALSE	FALSE	FALSE	FALSE	TRUE	FALSE	TRUE	FALSE	FALSE	FALSE	FALSE	Control	NO_DIAGNOSIS	FALSE	NA	FALSE	FALSE	FALSE	FALSE	FALSE	FALSE		0	0	control	-0.759199212614631	1.44785063030565	0.579189847311434	-0.00381354	0.00767548	0.00152898	0.0124944	FALSE
false	TRUE	TRUE	FALSE	FALSE	FALSE	FALSE	TRUE	FALSE	TRUE	FALSE	FALSE	TRUE	FALSE	Control	POSSIBLE_DIAGNOSIS	FALSE	NA	FALSE	FALSE	FALSE	FALSE	FALSE	FALSE		0	0	matched_finrisk	-0.468964475762546	-0.0736416419439927	0.138432355705258	0.00331358	0.00246287	-0.00392628	0.00158129	TRUE
false	TRUE	TRUE	FALSE	FALSE	FALSE	FALSE	TRUE	FALSE	FALSE	FALSE	FALSE	FALSE	FALSE	Control	NO_DIAGNOSIS	FALSE	NA	FALSE	FALSE	FALSE	FALSE	FALSE	FALSE		0	0	control	-0.0378277115237542	0.624576879160165	0.905107633716945	-0.00564911	0.014033	-0.00687076	-0.0140228	FALSE
false	TRUE	TRUE	FALSE	FALSE	FALSE	FALSE	TRUE	FALSE	FALSE	FALSE	FALSE	TRUE	FALSE	Control	NO_DIAGNOSIS	FALSE	NA	FALSE	FALSE	FALSE	FALSE	FALSE	FALSE		0	219540	control	-0.0451998326239442	-1.36866670854067	-0.0997268678189299	0.00228632	-0.000769705	0.00519523	-0.00570893	FALSE
false	TRUE	TRUE	FALSE	FALSE	FALSE	FALSE	TRUE	FALSE	FALSE	FALSE	FALSE	TRUE	FALSE	Control	NO_DIAGNOSIS	FALSE	NA	FALSE	FALSE	FALSE	FALSE	FALSE	FALSE		0	384425	matched_finrisk	-0.847173191076896	-1.07048032845901	0.895188846094862	-0.00441289	0.0138612	0.0186946	0.00340753	TRUE
false	TRUE	TRUE	FALSE	FALSE	FALSE	FALSE	FALSE	FALSE	TRUE	FALSE	FALSE	FALSE	FALSE	Control	NO_DIAGNOSIS	FALSE	NA	FALSE	FALSE	FALSE	FALSE	FALSE	FALSE		0	0	matched_finrisk	0.437050304576162	-0.114362751226199	-1.30079555408524	-0.00161893	0.0109088	0.000305551	0.00313502	TRUE
false	TRUE	TRUE	FALSE	FALSE	FALSE	FALSE	FALSE	FALSE	FALSE	FALSE	FALSE	TRUE	FALSE	Control	NO_DIAGNOSIS	FALSE	NA	FALSE	FALSE	FALSE	FALSE	FALSE	FALSE		0	357624	control	1.0895397305668	0.214161246068297	1.25902480307528	-0.0050634	0.0078563	-0.00248102	0.000295212	FALSE
false	TRUE	TRUE	FALSE	FALSE	FALSE	FALSE	FALSE	FALSE	FALSE	TRUE	FALSE	FALSE	FALSE	Control	NO_DIAGNOSIS	FALSE	NA	FALSE	FALSE	FALSE	FALSE	FALSE	FALSE		0	0	matched_finrisk	-0.851256211993923	-0.689278769497581	-1.90169659721164	0.00577972	0.0123102	0.00330881	0.0026462	FALSE
false	TRUE	TRUE	FALSE	FALSE	FALSE	FALSE	FALSE	FALSE	FALSE	FALSE	FALSE	FALSE	FALSE	Control	NO_DIAGNOSIS	FALSE	NA	FALSE	FALSE	FALSE	FALSE	FALSE	FALSE		0	0	matched_finrisk	-0.420951174238232	-0.753441872448627	-0.881256973741135	0.00606004	0.0165171	0.00525093	0.00499628	TRUE
false	TRUE	TRUE	FALSE	FALSE	FALSE	FALSE	FALSE	FALSE	FALSE	FALSE	FALSE	FALSE	FALSE	Control	NO_DIAGNOSIS	FALSE	NA	FALSE	FALSE	FALSE	FALSE	FALSE	FALSE		0	160326	control	0.0929423750688429	-0.336413944068323	-0.298233797493933	0.000932188	-0.00157518	0.00696063	-0.00477875	FALSE
false	TRUE	TRUE	FALSE	FALSE	FALSE	FALSE	TRUE	TRUE	FALSE	FALSE	FALSE	FALSE	FALSE	Control	NO_DIAGNOSIS	FALSE	NA	FALSE	FALSE	FALSE	FALSE	FALSE	FALSE		0	0	matched_finrisk	0.670652029079098	1.07827334577415	-1.05042591642294	0.00545008	0.0204564	0.00646918	0.0141467	FALSE
false	TRUE	NA	FALSE	FALSE	FALSE	FALSE	FALSE	FALSE	FALSE	FALSE	FALSE	FALSE	FALSE	Control	NO_DIAGNOSIS	FALSE	NA	FALSE	FALSE	FALSE	FALSE	FALSE	FALSE		0	160624	NA	NA	NA	NA	NA	NA	NA	NA	FALSE
false	TRUE	TRUE	FALSE	FALSE	FALSE	FALSE	FALSE	FALSE	FALSE	FALSE	FALSE	TRUE	FALSE	Control	NO_DIAGNOSIS	FALSE	NA	FALSE	FALSE	FALSE	FALSE	FALSE	FALSE		0	0	control	-1.32602081084614	-0.125754501087775	-0.461847583096544	-0.00466218	0.00861415	-0.0119096	-0.0076426	FALSE
false	TRUE	TRUE	FALSE	FALSE	FALSE	FALSE	FALSE	FALSE	FALSE	FALSE	FALSE	FALSE	FALSE	Control	NO_DIAGNOSIS	FALSE	NA	FALSE	FALSE	FALSE	FALSE	FALSE	FALSE		0	160624	matched_finrisk	-0.0058062419244691	1.62574169503943	-1.07925509475343	0.00350528	0.0126929	-0.00642769	-0.000934667	TRUE
false	TRUE	TRUE	FALSE	FALSE	FALSE	FALSE	TRUE	FALSE	FALSE	FALSE	FALSE	TRUE	FALSE	Control	NO_DIAGNOSIS	FALSE	NA	FALSE	FALSE	FALSE	FALSE	FALSE	FALSE		0	0	control	-0.408626499988684	0.447467409614141	-0.0727172767177799	0.00760127	0.00985743	-0.00401535	-6.48059e-05	FALSE
false	TRUE	TRUE	FALSE	FALSE	FALSE	FALSE	FALSE	FALSE	TRUE	FALSE	FALSE	FALSE	FALSE	Control	POSSIBLE_DIAGNOSIS	FALSE	NA	FALSE	FALSE	FALSE	FALSE	FALSE	FALSE		0	0	matched_finrisk	-2.51822511286914	-0.864240806265239	1.12303475652998	-0.00233449	0.0145411	0.00312701	0.00357068	TRUE
false	TRUE	NA	FALSE	FALSE	FALSE	FALSE	FALSE	FALSE	FALSE	FALSE	FALSE	FALSE	FALSE	Control	NO_DIAGNOSIS	FALSE	NA	FALSE	FALSE	FALSE	FALSE	FALSE	FALSE		0	160624	NA	NA	NA	NA	NA	NA	NA	NA	FALSE
false	TRUE	TRUE	FALSE	FALSE	FALSE	FALSE	TRUE	FALSE	FALSE	FALSE	FALSE	TRUE	FALSE	Control	NO_DIAGNOSIS	FALSE	NA	FALSE	FALSE	FALSE	FALSE	FALSE	FALSE		0	0	matched_finrisk	1.44328812612822	1.02565244975832	0.554873364561737	0.00225608	0.0153134	-0.00350141	0.00222836	TRUE
false	TRUE	TRUE	FALSE	FALSE	FALSE	FALSE	TRUE	FALSE	FALSE	FALSE	FALSE	TRUE	FALSE	Control	NO_DIAGNOSIS	FALSE	NA	FALSE	FALSE	FALSE	FALSE	FALSE	FALSE		0	0	matched_finrisk	0.710272454273964	1.36441534401245	1.53949762825869	-0.000540542	0.01581	0.00758391	0.00514644	TRUE
false	TRUE	NA	FALSE	FALSE	FALSE	FALSE	FALSE	FALSE	FALSE	FALSE	FALSE	FALSE	FALSE	Control	NO_DIAGNOSIS	FALSE	NA	FALSE	FALSE	FALSE	FALSE	FALSE	FALSE		0	0	NA	NA	NA	NA	NA	NA	NA	NA	FALSE
false	TRUE	TRUE	FALSE	FALSE	FALSE	FALSE	FALSE	FALSE	TRUE	FALSE	FALSE	FALSE	FALSE	Control	POSSIBLE_DIAGNOSIS	FALSE	NA	FALSE	FALSE	FALSE	FALSE	FALSE	FALSE		0	0	control	0.161370781178296	-1.56365907598261	1.46329061204795	-0.000690524	-0.00012392	0.017589	-0.00523297	FALSE
false	TRUE	TRUE	FALSE	FALSE	FALSE	FALSE	FALSE	FALSE	FALSE	FALSE	FALSE	FALSE	FALSE	Control	NO_DIAGNOSIS	FALSE	NA	FALSE	FALSE	FALSE	FALSE	FALSE	FALSE		0	0	matched_finrisk	-0.448851817171257	0.300293035759258	-0.872680765227102	-0.00125604	0.00731205	-0.0129074	-0.010679	TRUE
false	TRUE	TRUE	FALSE	FALSE	FALSE	FALSE	FALSE	FALSE	TRUE	FALSE	FALSE	FALSE	FALSE	Control	POSSIBLE_DIAGNOSIS	FALSE	NA	FALSE	FALSE	FALSE	FALSE	FALSE	FALSE		0	0	matched_finrisk	-0.795265897381713	1.09832126234015	0.10836991262785	0.00174512	0.00859953	-0.00275708	-0.00552272	TRUE
false	TRUE	NA	FALSE	FALSE	FALSE	FALSE	FALSE	FALSE	FALSE	FALSE	FALSE	TRUE	FALSE	Control	NO_DIAGNOSIS	FALSE	NA	FALSE	FALSE	FALSE	FALSE	FALSE	FALSE		0	0	NA	NA	NA	NA	NA	NA	NA	NA	FALSE
false	TRUE	TRUE	FALSE	FALSE	FALSE	FALSE	FALSE	FALSE	FALSE	FALSE	FALSE	FALSE	FALSE	Control	NO_DIAGNOSIS	FALSE	NA	FALSE	FALSE	FALSE	FALSE	FALSE	FALSE		134371	0	control	0.399660418585969	0.978522259936498	-0.279640418432801	0.00723769	0.00956514	-0.000264469	0.00614045	FALSE
false	TRUE	TRUE	FALSE	FALSE	FALSE	FALSE	TRUE	FALSE	FALSE	FALSE	FALSE	TRUE	FALSE	Control	NO_DIAGNOSIS	FALSE	NA	FALSE	FALSE	FALSE	FALSE	FALSE	FALSE		0	0	control	0.135473842954552	1.0295995054565	-0.0920311367954447	-0.00503348	0.0180643	-0.00979673	-0.00846012	FALSE
false	TRUE	TRUE	FALSE	FALSE	FALSE	FALSE	TRUE	FALSE	FALSE	FALSE	FALSE	TRUE	FALSE	Control	NO_DIAGNOSIS	FALSE	NA	FALSE	FALSE	FALSE	FALSE	FALSE	FALSE		0	0	matched_finrisk	-0.346889711493249	-0.233634176878111	0.595732091451018	-0.00125508	0.0127541	-0.0092586	-0.0100021	TRUE
false	TRUE	TRUE	FALSE	FALSE	FALSE	FALSE	FALSE	FALSE	FALSE	FALSE	FALSE	FALSE	FALSE	Control	NO_DIAGNOSIS	FALSE	NA	FALSE	FALSE	FALSE	FALSE	FALSE	FALSE		0	0	matched_finrisk	-1.02402848598299	1.62599571347545	0.611866394270207	-0.000195088	0.00689386	0.00367497	-0.000871175	TRUE
false	TRUE	TRUE	FALSE	FALSE	FALSE	FALSE	FALSE	FALSE	FALSE	FALSE	FALSE	FALSE	FALSE	Control	NO_DIAGNOSIS	FALSE	NA	FALSE	FALSE	FALSE	FALSE	FALSE	FALSE		0	187435	matched_finrisk	1.23872121703526	-2.230449654587	-1.67344821117418	0.00345453	0.00809106	-0.000398433	-0.00260108	TRUE
false	TRUE	TRUE	FALSE	FALSE	FALSE	FALSE	FALSE	FALSE	FALSE	FALSE	FALSE	FALSE	FALSE	Control	NO_DIAGNOSIS	FALSE	NA	FALSE	FALSE	FALSE	FALSE	FALSE	FALSE		0	258122	matched_finrisk	1.10454861301181	0.761414656656944	-0.859046283093551	0.00529628	0.0130852	0.00318701	0.00308604	FALSE
false	TRUE	NA	FALSE	FALSE	FALSE	FALSE	FALSE	FALSE	FALSE	FALSE	FALSE	FALSE	FALSE	Control	NO_DIAGNOSIS	FALSE	NA	FALSE	FALSE	FALSE	FALSE	FALSE	FALSE		0	0	NA	NA	NA	NA	NA	NA	NA	NA	FALSE
false	TRUE	TRUE	FALSE	FALSE	FALSE	FALSE	TRUE	FALSE	TRUE	FALSE	FALSE	TRUE	FALSE	Control	POSSIBLE_DIAGNOSIS	FALSE	NA	FALSE	FALSE	FALSE	FALSE	FALSE	FALSE		0	121775	matched_finrisk	-0.334527231494469	0.779293646576915	0.245314969182648	-0.00342814	-0.000628222	-0.000638188	0.00688849	TRUE
false	TRUE	NA	FALSE	FALSE	FALSE	FALSE	FALSE	FALSE	FALSE	FALSE	FALSE	TRUE	FALSE	Control	NO_DIAGNOSIS	FALSE	NA	FALSE	FALSE	FALSE	FALSE	FALSE	FALSE		0	189464	NA	NA	NA	NA	NA	NA	NA	NA	FALSE
false	TRUE	TRUE	FALSE	FALSE	FALSE	FALSE	FALSE	FALSE	FALSE	FALSE	FALSE	FALSE	FALSE	Control	NO_DIAGNOSIS	FALSE	NA	FALSE	FALSE	FALSE	FALSE	FALSE	FALSE		0	212904	matched_finrisk	0.0624331354388267	-0.289146975088642	0.267671743567378	0.00669634	0.0136636	0.00790267	0.00669782	FALSE
false	TRUE	TRUE	FALSE	FALSE	FALSE	TRUE	FALSE	FALSE	FALSE	FALSE	FALSE	TRUE	FALSE	Control	NO_DIAGNOSIS	FALSE	NA	FALSE	FALSE	FALSE	FALSE	FALSE	FALSE		0	160624	control	-1.91628197360134	-0.339344926022417	0.472550706729286	0.00157729	-0.00103233	-0.00054357	0.000651279	FALSE
false	TRUE	TRUE	FALSE	FALSE	FALSE	FALSE	FALSE	FALSE	TRUE	FALSE	FALSE	TRUE	FALSE	Control	NO_DIAGNOSIS	FALSE	NA	FALSE	FALSE	FALSE	FALSE	FALSE	FALSE		0	151400	matched_finrisk	2.06780129768737	1.17896234583711	0.0918624503304434	0.00233843	0.00661546	-3.60675e-05	-0.00267354	TRUE
false	TRUE	TRUE	FALSE	FALSE	FALSE	TRUE	FALSE	FALSE	FALSE	FALSE	FALSE	TRUE	FALSE	Control	NO_DIAGNOSIS	FALSE	NA	FALSE	FALSE	FALSE	FALSE	FALSE	FALSE		0	0	matched_finrisk	-0.063006340512095	1.11459798212521	0.877333835854811	0.00127545	0.00515041	-0.0023035	-0.000782116	FALSE
false	TRUE	TRUE	FALSE	FALSE	FALSE	FALSE	TRUE	TRUE	FALSE	FALSE	FALSE	FALSE	FALSE	Control	NO_DIAGNOSIS	FALSE	NA	FALSE	FALSE	FALSE	FALSE	FALSE	FALSE		0	160624	matched_finrisk	0.402458044029118	-0.131890023311678	0.764812290746924	0.00269915	0.0119486	0.000818634	-0.00128227	TRUE
false	TRUE	TRUE	FALSE	FALSE	FALSE	FALSE	TRUE	FALSE	FALSE	FALSE	TRUE	FALSE	FALSE	Control	POSSIBLE_DIAGNOSIS	FALSE	NA	FALSE	FALSE	FALSE	FALSE	FALSE	FALSE		0	0	matched_finrisk	0.222918540927573	0.0812119046306148	0.0627719113001639	0.00256999	0.0107508	0.00306998	0.00494195	TRUE
false	TRUE	TRUE	FALSE	FALSE	FALSE	FALSE	TRUE	FALSE	FALSE	FALSE	FALSE	TRUE	FALSE	Control	NO_DIAGNOSIS	FALSE	NA	FALSE	FALSE	FALSE	FALSE	FALSE	FALSE		0	395549	matched_finrisk	-0.209806064778951	-0.594178175027093	-2.05884096016925	-0.00164308	0.00538871	-0.0110898	-0.00794763	TRUE
false	TRUE	TRUE	FALSE	FALSE	FALSE	FALSE	TRUE	FALSE	TRUE	FALSE	FALSE	FALSE	FALSE	Control	NO_DIAGNOSIS	FALSE	NA	FALSE	FALSE	FALSE	FALSE	FALSE	FALSE		0	119548	control	-1.31554861830895	0.316061718672281	0.501117530593066	-0.00422602	0.0114464	-0.010381	-0.00625991	FALSE
false	TRUE	TRUE	FALSE	FALSE	FALSE	FALSE	TRUE	FALSE	FALSE	FALSE	TRUE	FALSE	FALSE	Control	POSSIBLE_DIAGNOSIS	FALSE	NA	FALSE	FALSE	FALSE	FALSE	FALSE	FALSE		0	0	matched_finrisk	-0.31089863822463	0.792776163565745	1.24976786422149	0.0024652	0.0114778	0.000148355	0.00392021	TRUE
false	TRUE	TRUE	FALSE	FALSE	FALSE	FALSE	TRUE	FALSE	FALSE	FALSE	FALSE	TRUE	FALSE	Control	NO_DIAGNOSIS	FALSE	NA	FALSE	FALSE	FALSE	FALSE	FALSE	FALSE		0	0	matched_finrisk	0.242917782271165	-0.451933712818996	-2.58051890448467	0.00688008	0.014317	0.00593424	0.0118567	TRUE
false	TRUE	TRUE	FALSE	FALSE	FALSE	FALSE	TRUE	FALSE	FALSE	FALSE	FALSE	FALSE	FALSE	Control	NO_DIAGNOSIS	FALSE	NA	FALSE	FALSE	FALSE	FALSE	FALSE	FALSE		0	0	matched_finrisk	0.0227749044947287	-1.86730099047482	-0.348995411734588	0.00244527	0.00792627	0.015273	0.00485084	TRUE
false	TRUE	TRUE	FALSE	FALSE	FALSE	FALSE	FALSE	FALSE	TRUE	FALSE	FALSE	FALSE	FALSE	Control	POSSIBLE_DIAGNOSIS	FALSE	NA	FALSE	FALSE	FALSE	FALSE	FALSE	FALSE		0	0	matched_finrisk	-2.31195694506075	1.32381147400841	2.09331598227988	0.00502386	0.00010098	-0.00208933	0.000616294	TRUE
false	TRUE	TRUE	FALSE	TRUE	FALSE	FALSE	TRUE	FALSE	FALSE	FALSE	FALSE	TRUE	FALSE	Control	LIKELY_DIAGNOSIS	FALSE	NA	FALSE	FALSE	FALSE	FALSE	FALSE	FALSE		0	0	control	0.868451709059574	0.017824534903419	0.151292693408631	-0.0016386	-0.00150299	-0.00712224	0.00704993	FALSE
false	TRUE	TRUE	FALSE	FALSE	FALSE	FALSE	FALSE	FALSE	FALSE	FALSE	FALSE	FALSE	FALSE	Control	NO_DIAGNOSIS	FALSE	NA	FALSE	FALSE	FALSE	FALSE	FALSE	FALSE		0	0	matched_finrisk	-0.875716531746861	0.877090744445169	-1.21445708413168	0.00237007	0.0111331	-0.00853858	0.00417612	TRUE
false	TRUE	TRUE	FALSE	FALSE	FALSE	FALSE	FALSE	FALSE	FALSE	FALSE	FALSE	FALSE	FALSE	Control	NO_DIAGNOSIS	FALSE	NA	FALSE	FALSE	FALSE	FALSE	FALSE	FALSE		0	0	control	0.198155775180781	-2.71625600550207	-0.598261968116407	0.00785967	0.012399	-0.00219627	-0.00319604	FALSE
false	TRUE	NA	FALSE	FALSE	FALSE	FALSE	TRUE	FALSE	FALSE	FALSE	FALSE	TRUE	FALSE	Control	NO_DIAGNOSIS	FALSE	NA	FALSE	FALSE	FALSE	FALSE	FALSE	FALSE		147572	0	NA	NA	NA	NA	NA	NA	NA	NA	FALSE
false	TRUE	TRUE	FALSE	FALSE	FALSE	FALSE	TRUE	FALSE	FALSE	FALSE	FALSE	TRUE	FALSE	Control	NO_DIAGNOSIS	FALSE	NA	FALSE	FALSE	FALSE	FALSE	FALSE	FALSE		0	0	matched_finrisk	0.725583782712819	-0.612117738574115	-0.488659414580742	-0.00632871	0.00141	-0.00797455	-0.0027845	FALSE
false	TRUE	TRUE	FALSE	FALSE	FALSE	FALSE	FALSE	FALSE	FALSE	FALSE	FALSE	FALSE	FALSE	Control	NO_DIAGNOSIS	FALSE	NA	FALSE	FALSE	FALSE	FALSE	FALSE	FALSE		0	0	matched_finrisk	0.16949901726312	0.425074707484866	0.660419063402518	-0.000504584	0.0163521	0.00304142	-0.00220141	TRUE
false	TRUE	TRUE	FALSE	FALSE	FALSE	FALSE	TRUE	FALSE	FALSE	FALSE	FALSE	FALSE	FALSE	Control	NO_DIAGNOSIS	FALSE	NA	FALSE	FALSE	FALSE	FALSE	FALSE	FALSE		0	0	matched_finrisk	0.154830386561205	-1.37785631396074	-0.619339764475927	0.00512307	0.0155356	0.00622912	0.00469068	TRUE
false	TRUE	TRUE	FALSE	FALSE	FALSE	FALSE	TRUE	FALSE	FALSE	FALSE	FALSE	TRUE	FALSE	Control	NO_DIAGNOSIS	FALSE	NA	FALSE	FALSE	FALSE	FALSE	FALSE	FALSE		133510	0	control	1.22397697483488	0.143153323260458	-0.811623725701929	-0.00227229	-0.00728065	0.00137734	-0.00196774	FALSE
false	TRUE	TRUE	FALSE	FALSE	FALSE	FALSE	TRUE	FALSE	FALSE	FALSE	FALSE	FALSE	FALSE	Control	NO_DIAGNOSIS	FALSE	NA	FALSE	FALSE	FALSE	FALSE	FALSE	FALSE		0	261815	matched_finrisk	-0.284359002263947	0.491529838324013	0.0332679652314328	0.00653467	0.0111116	0.00627388	0.00699156	FALSE
false	TRUE	TRUE	FALSE	FALSE	FALSE	FALSE	FALSE	FALSE	FALSE	FALSE	FALSE	FALSE	FALSE	Control	NO_DIAGNOSIS	FALSE	NA	FALSE	FALSE	FALSE	FALSE	FALSE	FALSE		0	0	matched_finrisk	0.6722020647976	-0.582729759514404	-1.4916087402706	-0.00165034	0.0142619	-0.00551643	-0.00772423	TRUE
false	TRUE	TRUE	FALSE	FALSE	FALSE	FALSE	TRUE	FALSE	FALSE	FALSE	FALSE	TRUE	FALSE	Control	NO_DIAGNOSIS	FALSE	NA	FALSE	FALSE	FALSE	FALSE	FALSE	FALSE		0	0	matched_finrisk	0.747737951762621	-2.58011560631156	-0.855299781807582	0.00490922	0.00465925	-0.00320292	0.00164687	TRUE
false	TRUE	NA	FALSE	FALSE	FALSE	FALSE	TRUE	FALSE	FALSE	FALSE	FALSE	FALSE	FALSE	Control	NO_DIAGNOSIS	FALSE	NA	FALSE	FALSE	FALSE	FALSE	FALSE	FALSE		0	0	NA	NA	NA	NA	NA	NA	NA	NA	FALSE
false	TRUE	TRUE	FALSE	FALSE	FALSE	FALSE	FALSE	FALSE	FALSE	FALSE	FALSE	FALSE	FALSE	Control	NO_DIAGNOSIS	FALSE	NA	FALSE	FALSE	FALSE	FALSE	FALSE	FALSE		0	0	matched_finrisk	-0.66305919231831	-0.680235713175217	-0.083220399288443	0.000246154	0.00575554	0.00773335	-0.00285288	TRUE
false	TRUE	TRUE	TRUE	FALSE	FALSE	FALSE	TRUE	FALSE	FALSE	FALSE	TRUE	FALSE	FALSE	Control	LIKELY_DIAGNOSIS	FALSE	NA	FALSE	FALSE	FALSE	FALSE	FALSE	FALSE		0	0	matched_finrisk	0.933591014985866	2.00245103565922	0.655066336644797	0.0103183	0.0158687	0.000647243	0.00115939	TRUE
false	TRUE	TRUE	FALSE	FALSE	FALSE	FALSE	FALSE	FALSE	FALSE	FALSE	FALSE	FALSE	FALSE	Control	NO_DIAGNOSIS	FALSE	NA	FALSE	FALSE	FALSE	FALSE	FALSE	FALSE		0	0	control	-0.452216528852884	1.06791720953635	0.608503983898569	-0.00751638	0.0103979	-0.0129196	-0.0137609	FALSE
false	TRUE	TRUE	FALSE	FALSE	FALSE	FALSE	FALSE	FALSE	FALSE	FALSE	FALSE	FALSE	FALSE	Control	NO_DIAGNOSIS	FALSE	NA	FALSE	FALSE	FALSE	FALSE	FALSE	FALSE		0	347957	matched_finrisk	0.152146178365751	0.744180482766875	0.123565602591707	0.0025645	0.0121733	0.000265795	-0.00422632	TRUE
false	TRUE	TRUE	FALSE	FALSE	FALSE	FALSE	FALSE	FALSE	FALSE	FALSE	FALSE	FALSE	FALSE	Control	NO_DIAGNOSIS	FALSE	NA	FALSE	FALSE	FALSE	FALSE	FALSE	FALSE		0	0	matched_finrisk	0.577649885969012	-0.972220135442014	0.122244886355884	0.00292406	0.00818863	-0.00448009	-0.000768766	TRUE
false	TRUE	TRUE	FALSE	FALSE	FALSE	FALSE	TRUE	FALSE	FALSE	FALSE	FALSE	FALSE	FALSE	Control	NO_DIAGNOSIS	FALSE	NA	FALSE	FALSE	FALSE	FALSE	FALSE	FALSE		0	114065	matched_finrisk	-0.628240097275875	-1.41909523005484	-0.213166355430225	0.00698454	0.0140662	0.00116424	0.00335183	TRUE
false	TRUE	TRUE	FALSE	FALSE	FALSE	FALSE	FALSE	FALSE	TRUE	FALSE	FALSE	FALSE	FALSE	Control	POSSIBLE_DIAGNOSIS	FALSE	NA	FALSE	FALSE	FALSE	FALSE	FALSE	FALSE		0	0	control	-0.983387305558865	0.15407611600938	-1.12040698288392	0.00693381	0.00743716	-0.0004355	0.00401621	FALSE
false	TRUE	NA	FALSE	FALSE	FALSE	FALSE	FALSE	FALSE	TRUE	FALSE	FALSE	FALSE	FALSE	Control	POSSIBLE_DIAGNOSIS	FALSE	NA	FALSE	FALSE	FALSE	FALSE	FALSE	FALSE		0	0	NA	NA	NA	NA	NA	NA	NA	NA	FALSE
false	TRUE	TRUE	FALSE	FALSE	FALSE	TRUE	FALSE	FALSE	FALSE	FALSE	FALSE	FALSE	FALSE	Control	NO_DIAGNOSIS	FALSE	NA	FALSE	FALSE	FALSE	FALSE	FALSE	FALSE		0	160624	matched_finrisk	1.20412895648822	-1.0806840536352	-1.1107376307586	-0.00157962	0.0173704	0.0172818	0.00874899	TRUE
false	TRUE	NA	FALSE	FALSE	FALSE	FALSE	FALSE	FALSE	TRUE	FALSE	FALSE	TRUE	FALSE	Control	NO_DIAGNOSIS	FALSE	NA	FALSE	FALSE	FALSE	FALSE	FALSE	FALSE		0	0	NA	NA	NA	NA	NA	NA	NA	NA	FALSE
false	TRUE	TRUE	FALSE	FALSE	FALSE	FALSE	FALSE	FALSE	FALSE	FALSE	TRUE	TRUE	FALSE	Control	POSSIBLE_DIAGNOSIS	FALSE	NA	FALSE	FALSE	FALSE	FALSE	FALSE	FALSE		0	0	matched_finrisk	-0.91454303620786	0.327570707812022	1.40904584475495	-0.00027964	0.00413996	0.0254387	0.00908842	TRUE
false	TRUE	TRUE	FALSE	FALSE	FALSE	FALSE	FALSE	FALSE	TRUE	FALSE	FALSE	FALSE	FALSE	Control	NO_DIAGNOSIS	FALSE	NA	FALSE	FALSE	FALSE	FALSE	FALSE	FALSE		0	153560	control	-0.891594946424194	-1.1394482878268	-0.0658135779290206	0.00212122	0.00181352	0.00186257	0.0073039	FALSE
false	TRUE	TRUE	FALSE	FALSE	FALSE	FALSE	TRUE	FALSE	TRUE	FALSE	FALSE	FALSE	FALSE	Control	POSSIBLE_DIAGNOSIS	FALSE	NA	FALSE	FALSE	FALSE	FALSE	FALSE	FALSE		0	140620	matched_finrisk	2.09418971065113	-0.256906173593614	-0.0507013643863888	-0.00032979	0.00610277	-0.00792272	-0.00979791	TRUE
false	TRUE	TRUE	FALSE	FALSE	FALSE	FALSE	TRUE	FALSE	FALSE	FALSE	FALSE	TRUE	FALSE	Control	NO_DIAGNOSIS	FALSE	NA	FALSE	FALSE	FALSE	FALSE	FALSE	FALSE		0	160624	matched_finrisk	0.685471882777941	-0.783994428338098	-1.88778386034067	0.00489868	0.0129102	-0.00201181	0.0022529	TRUE
false	TRUE	TRUE	FALSE	FALSE	FALSE	FALSE	FALSE	FALSE	FALSE	FALSE	TRUE	FALSE	FALSE	Control	POSSIBLE_DIAGNOSIS	FALSE	NA	FALSE	FALSE	FALSE	FALSE	FALSE	FALSE		0	0	matched_finrisk	1.46789966887808	-2.15912323174015	0.77729589141117	-0.000282079	0.00507372	-0.00301261	0.00175862	TRUE
false	TRUE	TRUE	FALSE	FALSE	FALSE	FALSE	FALSE	FALSE	FALSE	FALSE	TRUE	FALSE	FALSE	Control	POSSIBLE_DIAGNOSIS	FALSE	NA	FALSE	FALSE	FALSE	FALSE	FALSE	FALSE		0	0	matched_finrisk	-0.109431800568675	-0.244752368423972	0.0749972319420693	-0.00183157	0.00789889	-0.00756502	-0.0102035	TRUE
false	TRUE	TRUE	FALSE	TRUE	FALSE	FALSE	TRUE	FALSE	FALSE	FALSE	FALSE	TRUE	FALSE	Control	LIKELY_DIAGNOSIS	FALSE	NA	FALSE	FALSE	FALSE	FALSE	FALSE	FALSE		0	0	control	0.948410868684709	-1.5910559413015	-0.643408799262705	0.00752159	0.0128504	0.0087421	0.015246	FALSE
false	TRUE	TRUE	FALSE	FALSE	FALSE	FALSE	FALSE	FALSE	TRUE	FALSE	FALSE	FALSE	FALSE	Control	POSSIBLE_DIAGNOSIS	FALSE	NA	FALSE	FALSE	FALSE	FALSE	FALSE	FALSE		0	0	control	-0.513877705849856	0.0228267441050722	0.196970196089866	0.00492623	0.00311939	-0.00778302	-0.00381667	FALSE
false	TRUE	TRUE	FALSE	FALSE	FALSE	FALSE	FALSE	FALSE	FALSE	FALSE	TRUE	FALSE	FALSE	Control	POSSIBLE_DIAGNOSIS	FALSE	NA	FALSE	FALSE	FALSE	FALSE	FALSE	FALSE		111853	393389	matched_finrisk	-0.924032279265028	-0.983791652196775	-0.639841176022221	0.00554259	0.0112555	-0.00161529	0.000524858	TRUE
false	TRUE	TRUE	FALSE	FALSE	FALSE	FALSE	FALSE	FALSE	FALSE	FALSE	FALSE	FALSE	FALSE	Control	NO_DIAGNOSIS	FALSE	NA	FALSE	FALSE	FALSE	FALSE	FALSE	FALSE		0	0	control	0.853518438113036	0.955543361416405	-0.738879987205142	-0.0082611	0.0158124	0.00809317	0.000148311	FALSE
false	TRUE	TRUE	FALSE	FALSE	FALSE	FALSE	FALSE	FALSE	FALSE	FALSE	FALSE	TRUE	FALSE	Control	NO_DIAGNOSIS	FALSE	NA	FALSE	FALSE	FALSE	FALSE	FALSE	FALSE		0	0	matched_finrisk	0.386088154611773	0.624655038678941	-0.606599672569795	0.00299159	0.00880294	-0.00222659	0.00503263	TRUE
false	TRUE	TRUE	FALSE	FALSE	FALSE	FALSE	FALSE	FALSE	FALSE	FALSE	FALSE	FALSE	FALSE	Control	NO_DIAGNOSIS	FALSE	NA	FALSE	FALSE	FALSE	FALSE	FALSE	FALSE		0	0	control	-0.298309323730459	0.0911381635151448	0.0331616321710618	0.00143988	-8.11546e-05	-0.00554261	0.00561457	FALSE
false	TRUE	TRUE	FALSE	FALSE	FALSE	FALSE	TRUE	FALSE	FALSE	FALSE	FALSE	FALSE	FALSE	Control	NO_DIAGNOSIS	FALSE	NA	FALSE	FALSE	FALSE	FALSE	FALSE	FALSE		0	0	control	-0.855188009914026	1.4751673821178	-0.0221285779210934	-0.00869766	-0.00443238	-0.000534821	0.00294991	FALSE
false	TRUE	TRUE	FALSE	FALSE	FALSE	FALSE	FALSE	FALSE	FALSE	FALSE	FALSE	FALSE	FALSE	Control	NO_DIAGNOSIS	FALSE	NA	FALSE	FALSE	FALSE	FALSE	FALSE	FALSE		0	101508	matched_finrisk	-0.445676134235793	-0.108715725994645	0.57790192538395	-0.00356223	0.00559273	-0.00377506	0.0024687	TRUE
false	TRUE	TRUE	FALSE	FALSE	FALSE	FALSE	FALSE	FALSE	FALSE	FALSE	FALSE	TRUE	FALSE	Control	NO_DIAGNOSIS	FALSE	NA	FALSE	FALSE	FALSE	FALSE	FALSE	FALSE		0	198988	matched_finrisk	1.40710802411344	0.500557262742621	-0.0504390099196791	-0.000249769	0.014221	0.000128151	-0.0055736	TRUE
false	TRUE	TRUE	FALSE	TRUE	FALSE	FALSE	FALSE	FALSE	TRUE	FALSE	FALSE	FALSE	FALSE	Control	LIKELY_DIAGNOSIS	FALSE	NA	FALSE	FALSE	FALSE	FALSE	FALSE	FALSE		0	0	matched_finrisk	0.4567470999259	0.276317603374773	0.957575545758132	0.00153395	0.0147746	-0.00785195	-0.00339733	TRUE
false	TRUE	TRUE	FALSE	FALSE	FALSE	FALSE	FALSE	FALSE	FALSE	FALSE	FALSE	FALSE	FALSE	Control	NO_DIAGNOSIS	FALSE	NA	FALSE	FALSE	FALSE	FALSE	FALSE	FALSE		0	118398	control	0.9850824454395	-0.605196713186515	-0.294934491321675	0.0101944	0.0127082	-0.000109823	0.00838377	FALSE
false	TRUE	TRUE	FALSE	FALSE	FALSE	FALSE	TRUE	FALSE	FALSE	FALSE	FALSE	TRUE	FALSE	Control	NO_DIAGNOSIS	FALSE	NA	FALSE	FALSE	FALSE	FALSE	FALSE	FALSE		0	230760	control	-1.78377282254408	-0.443941902024168	-2.50099767559788	-0.00366466	0.00749217	0.00424812	-0.00562313	FALSE
false	TRUE	TRUE	FALSE	FALSE	FALSE	FALSE	FALSE	FALSE	FALSE	FALSE	FALSE	TRUE	FALSE	Control	NO_DIAGNOSIS	FALSE	NA	FALSE	FALSE	FALSE	FALSE	FALSE	FALSE		0	160624	matched_finrisk	0.623848511530201	0.141531513245859	-1.52336953101319	-0.000553811	0.0048829	-0.00438727	0.00508282	TRUE
false	TRUE	TRUE	FALSE	FALSE	FALSE	FALSE	TRUE	FALSE	FALSE	FALSE	FALSE	FALSE	FALSE	Control	NO_DIAGNOSIS	FALSE	NA	FALSE	FALSE	FALSE	FALSE	FALSE	FALSE		0	0	control	0.602828514957352	-0.700135126655543	-0.635846233006414	0.00703583	0.0124644	0.0020653	0.0052711	FALSE
false	TRUE	NA	FALSE	FALSE	FALSE	FALSE	TRUE	FALSE	FALSE	FALSE	TRUE	TRUE	FALSE	Control	POSSIBLE_DIAGNOSIS	FALSE	NA	FALSE	FALSE	FALSE	FALSE	FALSE	FALSE		0	0	NA	NA	NA	NA	NA	NA	NA	NA	FALSE
false	TRUE	TRUE	FALSE	FALSE	FALSE	FALSE	TRUE	FALSE	FALSE	FALSE	FALSE	TRUE	FALSE	Control	NO_DIAGNOSIS	FALSE	NA	FALSE	FALSE	FALSE	FALSE	FALSE	FALSE		0	0	matched_finrisk	-1.5305877199391	-0.413166591506186	0.144667249357292	0.00024588	0.00728021	-0.00120166	0.0069805	TRUE
false	TRUE	NA	FALSE	FALSE	FALSE	FALSE	FALSE	FALSE	FALSE	FALSE	FALSE	FALSE	FALSE	Control	NO_DIAGNOSIS	FALSE	NA	FALSE	FALSE	FALSE	FALSE	FALSE	FALSE		0	0	NA	NA	NA	NA	NA	NA	NA	NA	FALSE
false	TRUE	TRUE	FALSE	FALSE	FALSE	FALSE	FALSE	FALSE	FALSE	FALSE	FALSE	TRUE	FALSE	Control	NO_DIAGNOSIS	FALSE	NA	FALSE	FALSE	FALSE	FALSE	FALSE	FALSE		0	0	control	-0.628277903025108	0.382516849511428	1.47702745217419	-0.00664723	0.00589496	-0.00902625	-0.00485958	FALSE
false	TRUE	TRUE	FALSE	FALSE	FALSE	TRUE	FALSE	FALSE	FALSE	FALSE	FALSE	FALSE	FALSE	Control	NO_DIAGNOSIS	FALSE	NA	FALSE	FALSE	FALSE	FALSE	FALSE	FALSE		184419	0	control	-1.33002822026471	0.0771671495339658	-0.678309893470454	0.00438076	0.00221773	0.00295418	0.000678546	FALSE
false	TRUE	TRUE	FALSE	FALSE	FALSE	FALSE	FALSE	FALSE	FALSE	FALSE	FALSE	FALSE	FALSE	Control	NO_DIAGNOSIS	FALSE	NA	FALSE	FALSE	FALSE	FALSE	FALSE	FALSE		0	0	matched_finrisk	1.96277692632159	0.0941863847474021	-0.840035521926289	0.00887517	0.0136978	0.00679472	0.00822129	TRUE
false	TRUE	TRUE	FALSE	FALSE	FALSE	FALSE	FALSE	FALSE	FALSE	FALSE	FALSE	FALSE	FALSE	Control	NO_DIAGNOSIS	FALSE	NA	FALSE	FALSE	FALSE	FALSE	FALSE	FALSE		0	0	matched_finrisk	-0.372975678463151	0.0863704328698194	-0.547410914853011	0.0107182	0.0154444	-0.000344543	0.00402881	TRUE
false	TRUE	TRUE	FALSE	FALSE	FALSE	FALSE	FALSE	FALSE	FALSE	FALSE	FALSE	TRUE	FALSE	Control	NO_DIAGNOSIS	FALSE	NA	FALSE	FALSE	FALSE	FALSE	FALSE	FALSE		0	0	matched_finrisk	-1.48276344716095	-0.49440754930975	1.2282756670566	0.001091	0.00865378	-0.00218878	0.00296081	TRUE
false	TRUE	TRUE	FALSE	FALSE	FALSE	FALSE	TRUE	FALSE	FALSE	FALSE	FALSE	FALSE	FALSE	Control	NO_DIAGNOSIS	FALSE	NA	FALSE	FALSE	FALSE	FALSE	FALSE	FALSE		102989	0	matched_finrisk	0.679649797396253	-0.824879672609733	0.301285909614562	0.00100341	0.0122535	-0.00825815	-0.00623575	TRUE
false	TRUE	TRUE	FALSE	FALSE	FALSE	FALSE	FALSE	FALSE	FALSE	FALSE	FALSE	TRUE	FALSE	Control	NO_DIAGNOSIS	FALSE	NA	FALSE	FALSE	FALSE	FALSE	FALSE	FALSE		165161	493477	matched_finrisk	-0.647029554644051	0.955582441175793	1.56581953265164	-0.00465191	0.0103044	-0.0160952	-0.00748649	TRUE
false	TRUE	TRUE	FALSE	FALSE	FALSE	FALSE	FALSE	FALSE	FALSE	FALSE	FALSE	FALSE	FALSE	Control	NO_DIAGNOSIS	FALSE	NA	FALSE	FALSE	FALSE	FALSE	FALSE	FALSE		0	0	matched_finrisk	-0.555312807007846	-1.76614107931123	0.529101013275183	0.00223944	0.0134818	-0.00294043	-0.0118924	TRUE
false	TRUE	TRUE	FALSE	FALSE	FALSE	FALSE	TRUE	TRUE	TRUE	FALSE	FALSE	FALSE	FALSE	Control	POSSIBLE_DIAGNOSIS	FALSE	NA	FALSE	FALSE	FALSE	FALSE	FALSE	FALSE		0	160624	matched_finrisk	-0.0677320591660625	1.46381471201561	1.29387919023782	-0.00220531	0.0119444	-0.00633414	-0.00634573	TRUE
false	TRUE	TRUE	FALSE	FALSE	FALSE	FALSE	FALSE	FALSE	FALSE	FALSE	FALSE	TRUE	FALSE	Control	NO_DIAGNOSIS	FALSE	NA	FALSE	FALSE	FALSE	FALSE	FALSE	FALSE		202693	0	matched_finrisk	-1.16961842627443	1.02360076239046	-1.24551230036152	0.00208267	0.00707807	0.00674526	0.00169502	TRUE
false	TRUE	NA	FALSE	FALSE	FALSE	FALSE	FALSE	FALSE	FALSE	FALSE	FALSE	FALSE	FALSE	Control	NO_DIAGNOSIS	FALSE	NA	FALSE	FALSE	FALSE	FALSE	FALSE	FALSE		0	0	NA	NA	NA	NA	NA	NA	NA	NA	FALSE
false	TRUE	TRUE	FALSE	FALSE	FALSE	FALSE	TRUE	FALSE	FALSE	FALSE	FALSE	FALSE	FALSE	Control	NO_DIAGNOSIS	FALSE	NA	FALSE	FALSE	FALSE	FALSE	FALSE	FALSE		0	0	matched_finrisk	-0.175591861724223	0.214298025226154	0.390687169213578	0.00577253	0.00746017	-0.00530488	0.00568595	FALSE
false	TRUE	TRUE	FALSE	FALSE	FALSE	FALSE	TRUE	FALSE	FALSE	FALSE	FALSE	TRUE	FALSE	Control	NO_DIAGNOSIS	FALSE	NA	FALSE	FALSE	FALSE	FALSE	FALSE	FALSE		119412	0	matched_finrisk	0.141258122587009	-0.940499094746844	-1.71060515628887	0.00277949	0.00508339	0.00318007	0.00536693	TRUE
false	TRUE	TRUE	FALSE	FALSE	FALSE	FALSE	TRUE	FALSE	FALSE	FALSE	FALSE	FALSE	FALSE	Control	NO_DIAGNOSIS	FALSE	NA	FALSE	FALSE	FALSE	FALSE	FALSE	FALSE		0	710414	control	-0.212792718968259	-0.934557017331912	-1.9151621389689	0.00845197	0.0129236	-0.00306234	0.00336973	FALSE
false	TRUE	TRUE	FALSE	FALSE	FALSE	FALSE	FALSE	FALSE	FALSE	FALSE	FALSE	FALSE	FALSE	Control	NO_DIAGNOSIS	FALSE	NA	FALSE	FALSE	FALSE	FALSE	FALSE	FALSE		0	0	matched_finrisk	-0.578449925537672	-0.499349184884352	0.505689852189018	0.0062965	0.0128136	-0.000910982	-0.00323869	FALSE
false	TRUE	TRUE	FALSE	FALSE	FALSE	FALSE	TRUE	FALSE	FALSE	FALSE	TRUE	TRUE	FALSE	Control	POSSIBLE_DIAGNOSIS	FALSE	NA	FALSE	FALSE	FALSE	FALSE	FALSE	FALSE		105028	118398	control	1.67515078616649	-0.269509395996215	0.060406746032099	0.00941213	0.0174358	0.0029903	0.0148247	FALSE
false	TRUE	NA	FALSE	FALSE	FALSE	FALSE	TRUE	FALSE	FALSE	FALSE	FALSE	FALSE	FALSE	Control	NO_DIAGNOSIS	FALSE	NA	FALSE	FALSE	FALSE	FALSE	FALSE	FALSE		0	570335	NA	NA	NA	NA	NA	NA	NA	NA	FALSE
false	TRUE	TRUE	FALSE	FALSE	FALSE	FALSE	FALSE	TRUE	FALSE	FALSE	TRUE	TRUE	FALSE	Control	POSSIBLE_DIAGNOSIS	FALSE	NA	FALSE	FALSE	FALSE	FALSE	FALSE	FALSE		0	0	matched_finrisk	-0.501326197104917	0.35037374741487	-1.74267401477645	0.00287703	0.00722243	-0.000787192	-0.00254978	TRUE
false	TRUE	TRUE	FALSE	FALSE	FALSE	FALSE	FALSE	FALSE	FALSE	FALSE	FALSE	TRUE	FALSE	Control	NO_DIAGNOSIS	FALSE	NA	FALSE	FALSE	FALSE	FALSE	FALSE	FALSE		0	0	control	-0.408777722985611	0.203003974763047	1.5898875736715	-0.00710872	0.0109584	-0.0141245	-0.00588359	FALSE
false	TRUE	TRUE	FALSE	FALSE	FALSE	FALSE	FALSE	FALSE	FALSE	FALSE	FALSE	FALSE	FALSE	Control	NO_DIAGNOSIS	FALSE	NA	FALSE	FALSE	FALSE	FALSE	FALSE	FALSE		0	574111	matched_finrisk	-0.018924836907884	0.104444821586729	-0.832741272738223	0.00646334	0.0086063	-0.0018199	0.00110046	FALSE
false	TRUE	TRUE	FALSE	FALSE	FALSE	FALSE	TRUE	FALSE	FALSE	FALSE	FALSE	FALSE	FALSE	Control	POSSIBLE_DIAGNOSIS	FALSE	NA	TRUE	TRUE	FALSE	FALSE	FALSE	FALSE	Loss	325927	102685	matched_finrisk	-1.1567266657864	-0.0388606560887496	0.442172245771523	0.00483596	0.016915	-0.00624602	-0.00434115	TRUE
false	TRUE	NA	FALSE	FALSE	FALSE	FALSE	TRUE	FALSE	FALSE	FALSE	FALSE	TRUE	FALSE	Control	NO_DIAGNOSIS	FALSE	NA	FALSE	FALSE	FALSE	FALSE	FALSE	FALSE		179293	107142	NA	NA	NA	NA	NA	NA	NA	NA	FALSE
false	TRUE	TRUE	FALSE	FALSE	FALSE	FALSE	FALSE	FALSE	FALSE	FALSE	FALSE	TRUE	FALSE	Control	NO_DIAGNOSIS	FALSE	NA	FALSE	FALSE	FALSE	FALSE	FALSE	FALSE		0	0	control	0.0173686823545887	0.950619311733528	-0.222193734125645	-0.00484857	0.0145248	-0.0100281	-0.00778242	FALSE
false	TRUE	TRUE	FALSE	FALSE	FALSE	FALSE	FALSE	FALSE	FALSE	FALSE	FALSE	TRUE	FALSE	Control	NO_DIAGNOSIS	FALSE	NA	FALSE	FALSE	FALSE	FALSE	FALSE	FALSE		0	0	matched_finrisk	-0.345604316019369	-0.420181408316316	-0.0267307125246264	-0.0013501	0.00534888	-0.00240243	0.00836962	TRUE
false	TRUE	TRUE	FALSE	FALSE	FALSE	FALSE	TRUE	FALSE	FALSE	FALSE	FALSE	TRUE	FALSE	Control	NO_DIAGNOSIS	FALSE	NA	FALSE	FALSE	FALSE	FALSE	FALSE	FALSE		0	0	matched_finrisk	-0.236156671993476	0.643432863064833	-0.987063337644864	0.00165785	0.0123245	0.00254371	0.0038277	TRUE
false	TRUE	TRUE	FALSE	FALSE	FALSE	FALSE	TRUE	FALSE	FALSE	FALSE	FALSE	TRUE	FALSE	Control	NO_DIAGNOSIS	FALSE	NA	FALSE	FALSE	FALSE	FALSE	FALSE	FALSE		0	0	matched_finrisk	-0.0724955835692631	-0.319883205847236	-1.71277156817306	0.00190491	0.00790572	-0.0106226	-0.00410295	TRUE
false	TRUE	TRUE	FALSE	FALSE	FALSE	FALSE	TRUE	FALSE	FALSE	FALSE	FALSE	FALSE	FALSE	Control	NO_DIAGNOSIS	FALSE	NA	FALSE	FALSE	FALSE	FALSE	FALSE	FALSE		0	140620	matched_finrisk	0.696548967302842	-0.583540664521703	-0.936987422578565	0.00657415	0.00850024	-0.000395899	0.0044292	FALSE
false	TRUE	TRUE	FALSE	FALSE	FALSE	FALSE	FALSE	FALSE	FALSE	TRUE	FALSE	TRUE	FALSE	Control	NO_DIAGNOSIS	FALSE	NA	FALSE	FALSE	FALSE	FALSE	FALSE	FALSE		0	0	matched_finrisk	2.49406112027527	1.55705901791517	0.339615499694085	-0.0051695	0.00987659	-0.0110421	-0.0100591	TRUE
false	TRUE	TRUE	FALSE	FALSE	FALSE	FALSE	TRUE	FALSE	FALSE	FALSE	FALSE	FALSE	FALSE	Control	NO_DIAGNOSIS	FALSE	NA	FALSE	FALSE	FALSE	FALSE	FALSE	FALSE		0	0	matched_finrisk	-1.80233544541687	-0.702237617710613	-0.829143836490158	-0.00126895	0.0116957	-0.00637753	-0.00918217	TRUE
false	TRUE	NA	FALSE	FALSE	FALSE	FALSE	TRUE	FALSE	FALSE	FALSE	FALSE	TRUE	FALSE	Control	NO_DIAGNOSIS	FALSE	NA	FALSE	FALSE	FALSE	FALSE	FALSE	FALSE		0	0	NA	NA	NA	NA	NA	NA	NA	NA	FALSE
false	TRUE	TRUE	FALSE	FALSE	FALSE	FALSE	FALSE	FALSE	FALSE	FALSE	FALSE	TRUE	FALSE	Control	NO_DIAGNOSIS	FALSE	NA	FALSE	FALSE	FALSE	FALSE	FALSE	FALSE		248143	0	control	1.66535909711547	0.956266336965081	0.332111565686035	-0.00642895	0.0133726	0.0150978	0.00322141	FALSE
false	TRUE	TRUE	FALSE	FALSE	FALSE	FALSE	TRUE	FALSE	TRUE	FALSE	FALSE	TRUE	FALSE	Control	POSSIBLE_DIAGNOSIS	FALSE	NA	FALSE	FALSE	FALSE	FALSE	FALSE	FALSE		0	160624	control	-1.18148943153319	-0.0350308396687341	1.87368355543323	-0.00440728	0.0108793	-0.000532479	-0.00344827	FALSE
false	TRUE	TRUE	FALSE	FALSE	FALSE	FALSE	FALSE	FALSE	FALSE	FALSE	FALSE	FALSE	FALSE	Control	NO_DIAGNOSIS	FALSE	NA	FALSE	FALSE	FALSE	FALSE	FALSE	FALSE		0	0	matched_finrisk	0.656550484615659	1.03915450662685	1.63784378389882	0.00725442	0.0155809	0.0090628	0.00940942	TRUE
false	TRUE	TRUE	FALSE	FALSE	FALSE	FALSE	FALSE	FALSE	FALSE	FALSE	FALSE	FALSE	FALSE	Control	NO_DIAGNOSIS	FALSE	NA	FALSE	FALSE	FALSE	FALSE	FALSE	FALSE		0	0	control	-0.859951534317225	-0.898007672364366	0.78730540995299	-5.14324e-05	0.019	0.0113657	0.000711594	FALSE
false	TRUE	TRUE	FALSE	FALSE	FALSE	FALSE	FALSE	FALSE	TRUE	FALSE	FALSE	TRUE	TRUE	Control	POSSIBLE_DIAGNOSIS	FALSE	NA	FALSE	FALSE	FALSE	FALSE	FALSE	FALSE		0	0	matched_finrisk	0.471642565123206	0.638196175306853	-1.45311020981479	0.00285679	0.0110808	-0.00132869	-0.00434195	TRUE
false	TRUE	TRUE	FALSE	FALSE	FALSE	FALSE	TRUE	FALSE	TRUE	FALSE	FALSE	FALSE	FALSE	Control	POSSIBLE_DIAGNOSIS	FALSE	NA	FALSE	FALSE	FALSE	FALSE	FALSE	FALSE		0	0	control	-0.377134310878643	0.81759181077707	0.778806516505282	-0.00655404	-0.00592484	0.00252267	0.000807399	FALSE
false	TRUE	NA	FALSE	FALSE	FALSE	FALSE	FALSE	FALSE	FALSE	FALSE	FALSE	TRUE	FALSE	Control	NO_DIAGNOSIS	FALSE	NA	FALSE	FALSE	FALSE	FALSE	FALSE	FALSE		0	101508	NA	NA	NA	NA	NA	NA	NA	NA	FALSE
false	TRUE	TRUE	FALSE	FALSE	FALSE	FALSE	FALSE	FALSE	FALSE	FALSE	FALSE	FALSE	FALSE	Control	NO_DIAGNOSIS	FALSE	NA	FALSE	FALSE	FALSE	FALSE	FALSE	FALSE		267956	118398	matched_finrisk	2.39954674719591	0.619086172966163	-0.0595637777731969	0.00526601	0.00729392	0.0007032	-0.00268031	TRUE
false	TRUE	TRUE	FALSE	FALSE	FALSE	FALSE	FALSE	FALSE	FALSE	FALSE	FALSE	FALSE	FALSE	Control	NO_DIAGNOSIS	FALSE	NA	FALSE	FALSE	FALSE	FALSE	FALSE	FALSE		0	0	control	-0.94444738385017	0.0833417515172562	1.31530778631987	0.0100286	0.00804406	0.00388387	-0.00175621	FALSE
false	TRUE	TRUE	FALSE	FALSE	FALSE	FALSE	FALSE	FALSE	FALSE	FALSE	FALSE	FALSE	FALSE	Control	NO_DIAGNOSIS	FALSE	NA	FALSE	FALSE	FALSE	FALSE	FALSE	FALSE		0	0	control	-1.17260508046373	-0.0610384195413905	0.172367508467393	0.00776692	0.00708284	-0.00116147	-0.00234377	FALSE
false	TRUE	TRUE	FALSE	FALSE	FALSE	FALSE	FALSE	FALSE	FALSE	FALSE	FALSE	TRUE	FALSE	Control	NO_DIAGNOSIS	FALSE	NA	FALSE	FALSE	FALSE	FALSE	FALSE	FALSE		0	221609	matched_finrisk	0.542414927685027	2.19472345184776	-0.697996416142877	0.000815779	0.0166771	0.0065572	0.0062576	TRUE
false	TRUE	NA	FALSE	FALSE	FALSE	FALSE	FALSE	FALSE	FALSE	FALSE	FALSE	FALSE	FALSE	Control	POSSIBLE_DIAGNOSIS	FALSE	NA	TRUE	TRUE	FALSE	FALSE	FALSE	FALSE	Loss	142715	258122	NA	NA	NA	NA	NA	NA	NA	NA	FALSE
false	TRUE	TRUE	FALSE	FALSE	FALSE	FALSE	TRUE	FALSE	FALSE	FALSE	FALSE	FALSE	FALSE	Control	NO_DIAGNOSIS	FALSE	NA	FALSE	FALSE	FALSE	FALSE	FALSE	FALSE		0	0	control	0.546346725605129	0.503742263132736	-0.440879101098153	-0.00379405	0.00448452	-0.00604367	-0.00468302	FALSE
false	TRUE	TRUE	FALSE	FALSE	FALSE	FALSE	FALSE	FALSE	FALSE	FALSE	FALSE	TRUE	FALSE	Control	NO_DIAGNOSIS	FALSE	NA	FALSE	FALSE	FALSE	FALSE	FALSE	FALSE		0	0	matched_finrisk	-0.597314994404312	-1.93870948081638	0.435542826652505	-0.0026251	0.0107378	-0.00499719	-0.001008	TRUE
false	TRUE	TRUE	FALSE	FALSE	FALSE	FALSE	FALSE	FALSE	FALSE	FALSE	FALSE	FALSE	FALSE	Control	NO_DIAGNOSIS	FALSE	NA	FALSE	FALSE	FALSE	FALSE	FALSE	FALSE		0	121775	matched_finrisk	-0.370178053020002	1.93259596575333	0.631705658918134	0.00815235	0.0166694	0.00546508	0.00625447	FALSE
false	TRUE	TRUE	FALSE	FALSE	FALSE	FALSE	TRUE	FALSE	FALSE	FALSE	FALSE	FALSE	FALSE	Control	NO_DIAGNOSIS	FALSE	NA	FALSE	FALSE	FALSE	FALSE	FALSE	FALSE		0	0	matched_finrisk	-0.842296249426001	0.331107426036628	-0.950284023959535	-0.00165204	0.0105508	0.00387534	0.00440903	TRUE
false	TRUE	NA	FALSE	FALSE	FALSE	FALSE	FALSE	FALSE	FALSE	FALSE	FALSE	FALSE	FALSE	Control	NO_DIAGNOSIS	FALSE	NA	FALSE	FALSE	FALSE	FALSE	FALSE	FALSE		248143	0	NA	NA	NA	NA	NA	NA	NA	NA	FALSE
false	TRUE	TRUE	FALSE	FALSE	FALSE	FALSE	FALSE	FALSE	FALSE	FALSE	FALSE	TRUE	FALSE	Control	NO_DIAGNOSIS	FALSE	NA	FALSE	FALSE	FALSE	FALSE	FALSE	FALSE		0	0	control	-0.92535548048814	1.67105467604971	0.0734698121870206	-0.00526305	0.0148498	-0.0115412	-0.00806788	FALSE
false	TRUE	TRUE	FALSE	FALSE	FALSE	FALSE	TRUE	FALSE	FALSE	FALSE	FALSE	FALSE	FALSE	Control	NO_DIAGNOSIS	FALSE	NA	FALSE	FALSE	FALSE	FALSE	FALSE	FALSE		0	0	matched_finrisk	-1.55777005363673	1.15877765011325	0.509563555640664	7.54632e-05	0.0115667	0.00209791	0.00120867	TRUE
false	TRUE	TRUE	FALSE	FALSE	FALSE	FALSE	FALSE	FALSE	FALSE	FALSE	FALSE	TRUE	FALSE	Control	NO_DIAGNOSIS	FALSE	NA	FALSE	FALSE	FALSE	FALSE	FALSE	FALSE		0	574111	control	1.82894457404122	-0.861319594250993	-1.62773493288385	0.00900644	0.0111492	0.000606564	0.0128107	FALSE
false	TRUE	TRUE	FALSE	FALSE	FALSE	FALSE	FALSE	FALSE	FALSE	FALSE	FALSE	FALSE	FALSE	Control	NO_DIAGNOSIS	FALSE	NA	FALSE	FALSE	FALSE	FALSE	FALSE	FALSE		0	0	control	1.46491301468877	0.873241388145459	0.870843544104503	0.00911057	0.013126	-0.00162285	0.00684378	FALSE
false	TRUE	TRUE	FALSE	FALSE	FALSE	FALSE	FALSE	FALSE	FALSE	FALSE	FALSE	FALSE	FALSE	Control	NO_DIAGNOSIS	FALSE	NA	FALSE	FALSE	FALSE	FALSE	FALSE	FALSE		0	0	control	0.0892374116441314	-1.18640457271935	-0.709484361730621	-0.00686883	0.0138819	-0.0128266	-0.0123556	FALSE
false	TRUE	TRUE	FALSE	FALSE	FALSE	FALSE	FALSE	FALSE	FALSE	FALSE	FALSE	FALSE	FALSE	Control	NO_DIAGNOSIS	FALSE	NA	FALSE	FALSE	FALSE	FALSE	FALSE	FALSE		0	0	control	-0.462575304142381	1.409200748271	1.42419582144052	0.00445911	0.00514101	0.00531666	-0.00430772	FALSE
false	TRUE	NA	FALSE	FALSE	FALSE	FALSE	TRUE	FALSE	FALSE	FALSE	FALSE	FALSE	FALSE	Control	NO_DIAGNOSIS	FALSE	NA	FALSE	FALSE	FALSE	FALSE	FALSE	FALSE		198917	160624	NA	NA	NA	NA	NA	NA	NA	NA	FALSE
false	TRUE	TRUE	FALSE	FALSE	FALSE	FALSE	TRUE	FALSE	FALSE	FALSE	FALSE	FALSE	FALSE	Control	NO_DIAGNOSIS	FALSE	NA	FALSE	FALSE	FALSE	FALSE	FALSE	FALSE		0	0	matched_finrisk	0.766981078121577	1.04761527453433	-1.68321693999144	0.00545636	0.0109718	0.000150099	-0.00092454	TRUE
false	TRUE	TRUE	FALSE	FALSE	FALSE	FALSE	FALSE	FALSE	FALSE	FALSE	FALSE	FALSE	FALSE	Control	NO_DIAGNOSIS	FALSE	NA	FALSE	FALSE	FALSE	FALSE	FALSE	FALSE		239418	0	matched_finrisk	0.84493653303743	0.0732982533545621	0.301051380621594	-0.00192493	0.00665974	-0.0104732	-0.0052226	TRUE
false	TRUE	TRUE	FALSE	FALSE	FALSE	FALSE	TRUE	FALSE	FALSE	FALSE	FALSE	FALSE	FALSE	Control	NO_DIAGNOSIS	FALSE	NA	FALSE	FALSE	FALSE	FALSE	FALSE	FALSE		0	0	matched_finrisk	2.39338441007114	0.261994871559103	0.935155170290563	0.00476831	0.0109945	0.00509334	0.0050002	TRUE
false	TRUE	TRUE	FALSE	FALSE	FALSE	FALSE	FALSE	FALSE	FALSE	FALSE	FALSE	FALSE	FALSE	Control	NO_DIAGNOSIS	FALSE	NA	FALSE	FALSE	FALSE	FALSE	FALSE	FALSE		0	160624	matched_finrisk	0.39209926873962	2.15439314015943	0.427293567454939	0.00512446	0.0175041	-0.000120888	0.00400233	TRUE
false	TRUE	TRUE	FALSE	FALSE	FALSE	FALSE	FALSE	FALSE	FALSE	FALSE	FALSE	FALSE	FALSE	Control	POSSIBLE_DIAGNOSIS	FALSE	NA	TRUE	TRUE	FALSE	FALSE	FALSE	FALSE	Loss	325927	160624	control	-1.24522992473791	-1.04897669085581	-0.317681816105711	-0.00678678	0.00986422	-0.00439453	-0.0136997	FALSE
false	TRUE	TRUE	FALSE	FALSE	FALSE	FALSE	FALSE	FALSE	FALSE	FALSE	FALSE	FALSE	FALSE	Control	NO_DIAGNOSIS	FALSE	NA	FALSE	FALSE	FALSE	FALSE	FALSE	FALSE		0	0	matched_finrisk	-1.68237780310455	-0.758981428341863	0.993812262705493	0.00454445	0.0198057	0.00903864	0.00999841	TRUE
false	TRUE	TRUE	FALSE	FALSE	FALSE	FALSE	FALSE	FALSE	FALSE	FALSE	FALSE	FALSE	FALSE	Control	NO_DIAGNOSIS	FALSE	NA	FALSE	FALSE	FALSE	FALSE	FALSE	FALSE		0	470346	control	-0.254114402878553	-0.750577326085493	-1.5027091167598	-0.00224035	0.00118444	0.00244655	-0.000628489	FALSE
false	TRUE	TRUE	FALSE	FALSE	FALSE	FALSE	TRUE	FALSE	TRUE	FALSE	FALSE	FALSE	FALSE	Control	POSSIBLE_DIAGNOSIS	FALSE	NA	FALSE	FALSE	FALSE	FALSE	FALSE	FALSE		0	0	matched_finrisk	-1.07816631888284	0.289507022168194	0.213273936168804	0.000964801	0.0146744	0.000649442	0.0003763	TRUE
false	TRUE	TRUE	FALSE	FALSE	FALSE	FALSE	TRUE	FALSE	FALSE	FALSE	FALSE	TRUE	FALSE	Control	NO_DIAGNOSIS	FALSE	NA	FALSE	FALSE	FALSE	FALSE	FALSE	FALSE		534849	0	matched_finrisk	-1.00221456867627	-0.224509053061033	-0.987828538172768	-0.00151813	0.00460817	-0.00153604	-0.00742663	TRUE
false	TRUE	TRUE	FALSE	FALSE	FALSE	FALSE	FALSE	FALSE	FALSE	FALSE	FALSE	FALSE	FALSE	Control	NO_DIAGNOSIS	FALSE	NA	FALSE	FALSE	FALSE	FALSE	FALSE	FALSE		116785	0	matched_finrisk	0.628082755444156	-1.62602255601384	-0.0014403381939606	0.00479182	0.0144067	-0.000485185	0.000625189	TRUE
false	TRUE	NA	FALSE	FALSE	FALSE	FALSE	TRUE	FALSE	FALSE	FALSE	FALSE	TRUE	FALSE	Control	NO_DIAGNOSIS	FALSE	NA	FALSE	FALSE	FALSE	FALSE	FALSE	FALSE		0	0	NA	NA	NA	NA	NA	NA	NA	NA	FALSE
false	TRUE	NA	FALSE	FALSE	FALSE	FALSE	TRUE	FALSE	FALSE	FALSE	FALSE	FALSE	FALSE	Control	NO_DIAGNOSIS	FALSE	NA	FALSE	FALSE	FALSE	FALSE	FALSE	FALSE		101185	0	NA	NA	NA	NA	NA	NA	NA	NA	FALSE
false	TRUE	TRUE	FALSE	FALSE	FALSE	FALSE	TRUE	FALSE	FALSE	FALSE	FALSE	FALSE	FALSE	Control	NO_DIAGNOSIS	FALSE	NA	FALSE	FALSE	FALSE	FALSE	FALSE	FALSE		0	160624	matched_finrisk	1.29104437397199	1.90082412137095	2.23632897964427	0.00847771	0.0177534	0.001463	0.0149001	TRUE
false	TRUE	TRUE	FALSE	FALSE	FALSE	FALSE	FALSE	FALSE	FALSE	FALSE	FALSE	TRUE	FALSE	Control	NO_DIAGNOSIS	FALSE	NA	FALSE	FALSE	FALSE	FALSE	FALSE	FALSE		102989	0	matched_finrisk	-0.141680104663352	1.57646211845127	1.45491415068471	-0.00249863	0.0100455	-0.00662128	-0.00324193	TRUE
false	TRUE	TRUE	FALSE	FALSE	FALSE	FALSE	TRUE	FALSE	FALSE	FALSE	TRUE	TRUE	FALSE	Control	POSSIBLE_DIAGNOSIS	FALSE	NA	FALSE	FALSE	FALSE	FALSE	FALSE	FALSE		0	0	matched_finrisk	0.254826593279163	-1.33866517725857	-0.235277669385874	0.00534654	0.0176235	0.00220007	0.0146526	TRUE
false	TRUE	TRUE	FALSE	FALSE	FALSE	FALSE	TRUE	FALSE	FALSE	FALSE	FALSE	FALSE	FALSE	Control	NO_DIAGNOSIS	FALSE	NA	FALSE	FALSE	FALSE	FALSE	FALSE	FALSE		0	0	matched_finrisk	-0.834243624839641	-2.13813153898494	-1.57629755713803	0.00236471	0.0187199	0.0110276	0.0105405	FALSE
false	TRUE	TRUE	FALSE	FALSE	FALSE	FALSE	FALSE	FALSE	FALSE	FALSE	TRUE	TRUE	FALSE	Control	POSSIBLE_DIAGNOSIS	FALSE	NA	FALSE	FALSE	FALSE	FALSE	FALSE	FALSE		0	110331	matched_finrisk	1.19959226658041	-1.5439179355278	0.313995194746193	0.00229665	0.0149291	0.00763265	0.00348905	FALSE
false	TRUE	TRUE	FALSE	FALSE	FALSE	FALSE	TRUE	FALSE	FALSE	FALSE	FALSE	FALSE	FALSE	Control	NO_DIAGNOSIS	FALSE	NA	FALSE	FALSE	FALSE	FALSE	FALSE	FALSE		0	0	control	-1.85027313544272	0.472224437186384	0.767890781909702	-0.00306324	-0.00131537	-0.000936458	0.00511595	FALSE
false	TRUE	TRUE	FALSE	FALSE	FALSE	FALSE	FALSE	FALSE	FALSE	FALSE	FALSE	FALSE	FALSE	Control	NO_DIAGNOSIS	FALSE	NA	FALSE	FALSE	FALSE	FALSE	FALSE	FALSE		0	167785	control	0.310779102142143	-0.0343664837591396	-0.0370877513581444	0.00667883	0.0123293	-0.00431566	0.000385156	FALSE
false	TRUE	NA	FALSE	FALSE	FALSE	FALSE	TRUE	FALSE	FALSE	FALSE	TRUE	FALSE	FALSE	Control	POSSIBLE_DIAGNOSIS	FALSE	NA	FALSE	FALSE	FALSE	FALSE	FALSE	FALSE		0	0	NA	NA	NA	NA	NA	NA	NA	NA	FALSE
false	TRUE	TRUE	FALSE	FALSE	FALSE	FALSE	TRUE	FALSE	FALSE	FALSE	FALSE	TRUE	FALSE	Control	NO_DIAGNOSIS	FALSE	NA	FALSE	FALSE	FALSE	FALSE	FALSE	FALSE		0	160624	matched_finrisk	0.268285440005664	0.195969618073223	0.802556850241023	-0.0066248	0.0109099	-0.0122643	-0.00324355	TRUE
false	TRUE	TRUE	FALSE	FALSE	FALSE	FALSE	TRUE	FALSE	FALSE	FALSE	FALSE	FALSE	FALSE	Control	NO_DIAGNOSIS	FALSE	NA	FALSE	FALSE	FALSE	FALSE	FALSE	FALSE		0	0	matched_finrisk	1.63742064843322	0.0706408297161844	-0.164164702403748	0.00145394	0.00501277	0.003855	0.00261772	TRUE
false	TRUE	TRUE	FALSE	FALSE	FALSE	FALSE	FALSE	FALSE	FALSE	FALSE	FALSE	FALSE	FALSE	Control	NO_DIAGNOSIS	FALSE	NA	FALSE	FALSE	FALSE	FALSE	FALSE	FALSE		0	0	matched_finrisk	0.195093509493011	0.909155687022952	-0.561174586686078	-0.000156932	0.0095045	-0.000778162	-0.00115748	TRUE
false	TRUE	TRUE	FALSE	FALSE	FALSE	FALSE	FALSE	FALSE	FALSE	FALSE	FALSE	FALSE	FALSE	Control	NO_DIAGNOSIS	FALSE	NA	FALSE	FALSE	FALSE	FALSE	FALSE	FALSE		115588	0	matched_finrisk	0.461094761087549	-0.653432860199017	-0.460396683394285	0.00217483	0.014235	0.00720024	0.00452521	TRUE
false	TRUE	TRUE	FALSE	FALSE	FALSE	FALSE	TRUE	FALSE	FALSE	FALSE	FALSE	FALSE	FALSE	Control	NO_DIAGNOSIS	FALSE	NA	FALSE	FALSE	FALSE	FALSE	FALSE	FALSE		0	169554	matched_finrisk	-1.81757116235726	-0.589965376965076	0.385480824323077	0.00277384	0.0158157	0.00979464	0.010892	TRUE
false	TRUE	NA	FALSE	FALSE	FALSE	FALSE	TRUE	FALSE	FALSE	FALSE	FALSE	TRUE	FALSE	Control	NO_DIAGNOSIS	FALSE	NA	FALSE	FALSE	FALSE	FALSE	FALSE	FALSE		0	0	NA	NA	NA	NA	NA	NA	NA	NA	FALSE
false	TRUE	TRUE	FALSE	FALSE	FALSE	FALSE	FALSE	FALSE	FALSE	FALSE	FALSE	FALSE	FALSE	Control	NO_DIAGNOSIS	FALSE	NA	FALSE	FALSE	FALSE	FALSE	FALSE	FALSE		0	0	control	-1.08489574224609	0.890299703118283	-0.368602433053462	-0.00575609	0.0127756	-0.00979148	-0.0105157	FALSE
false	TRUE	TRUE	FALSE	FALSE	FALSE	FALSE	FALSE	FALSE	FALSE	FALSE	FALSE	TRUE	FALSE	Control	NO_DIAGNOSIS	FALSE	NA	FALSE	FALSE	FALSE	FALSE	FALSE	FALSE		0	0	control	0.581203626396796	0.143563660734031	-0.89294367271275	-0.00383254	0.0123871	-0.0125021	-0.0104057	FALSE
false	TRUE	TRUE	FALSE	FALSE	FALSE	FALSE	TRUE	FALSE	FALSE	FALSE	FALSE	FALSE	FALSE	Control	NO_DIAGNOSIS	FALSE	NA	FALSE	FALSE	FALSE	FALSE	FALSE	FALSE		0	0	matched_finrisk	0.11176963818625	0.37659626596416	1.08222273668591	-0.000729556	0.0139654	-0.00440082	-0.0085249	TRUE
false	TRUE	TRUE	FALSE	FALSE	FALSE	FALSE	FALSE	FALSE	FALSE	FALSE	FALSE	FALSE	FALSE	Control	NO_DIAGNOSIS	FALSE	NA	FALSE	FALSE	FALSE	FALSE	FALSE	FALSE		0	0	matched_finrisk	-0.278536916882258	-0.219057426626419	0.533436818344329	0.00575611	0.0178799	0.0080028	0.00771264	TRUE
false	TRUE	NA	FALSE	FALSE	FALSE	FALSE	TRUE	FALSE	FALSE	FALSE	FALSE	TRUE	FALSE	Control	NO_DIAGNOSIS	FALSE	NA	FALSE	FALSE	FALSE	FALSE	FALSE	FALSE		0	143997	NA	NA	NA	NA	NA	NA	NA	NA	FALSE
false	TRUE	TRUE	FALSE	FALSE	FALSE	FALSE	FALSE	FALSE	FALSE	FALSE	TRUE	TRUE	FALSE	Control	POSSIBLE_DIAGNOSIS	FALSE	NA	FALSE	FALSE	FALSE	FALSE	FALSE	FALSE		210901	160624	matched_finrisk	-2.13986517455786	0.901906391656494	0.102266196209171	0.000639242	0.0136662	0.0053434	0.00392828	TRUE
false	TRUE	TRUE	FALSE	FALSE	FALSE	TRUE	FALSE	FALSE	FALSE	FALSE	FALSE	FALSE	FALSE	Control	NO_DIAGNOSIS	FALSE	NA	FALSE	FALSE	FALSE	FALSE	FALSE	FALSE		0	0	matched_finrisk	0.100352301918263	0.389101788968292	1.15498833805493	0.00645248	0.0141905	0.00470217	-5.40847e-05	TRUE
false	TRUE	TRUE	FALSE	FALSE	FALSE	FALSE	TRUE	FALSE	FALSE	FALSE	FALSE	FALSE	FALSE	Control	NO_DIAGNOSIS	FALSE	NA	FALSE	FALSE	FALSE	FALSE	FALSE	FALSE		267956	0	matched_finrisk	1.12439663135847	-1.64546473630933	0.275970691110912	0.00520877	0.0120195	0.00294228	0.00251515	TRUE
false	TRUE	TRUE	FALSE	FALSE	FALSE	FALSE	TRUE	FALSE	TRUE	FALSE	FALSE	FALSE	FALSE	Control	POSSIBLE_DIAGNOSIS	FALSE	NA	FALSE	FALSE	FALSE	FALSE	FALSE	FALSE		0	160624	matched_finrisk	-0.521060798203886	-1.27263406180878	-0.750725688883854	0.00535019	0.0157535	3.11007e-05	0.00358796	TRUE
false	TRUE	NA	FALSE	FALSE	FALSE	FALSE	FALSE	FALSE	FALSE	FALSE	FALSE	FALSE	FALSE	Control	NO_DIAGNOSIS	FALSE	NA	FALSE	FALSE	FALSE	FALSE	FALSE	FALSE		0	271917	NA	NA	NA	NA	NA	NA	NA	NA	FALSE
false	TRUE	TRUE	FALSE	FALSE	FALSE	FALSE	FALSE	FALSE	FALSE	FALSE	FALSE	TRUE	FALSE	Control	NO_DIAGNOSIS	FALSE	NA	FALSE	FALSE	FALSE	FALSE	FALSE	FALSE		0	0	matched_finrisk	0.245942242209704	0.798618587594238	-1.27546443531088	0.00553955	0.0180209	0.00809166	0.0117306	TRUE
false	TRUE	TRUE	FALSE	FALSE	FALSE	FALSE	FALSE	FALSE	FALSE	FALSE	FALSE	TRUE	FALSE	Control	NO_DIAGNOSIS	FALSE	NA	FALSE	FALSE	FALSE	FALSE	FALSE	FALSE		0	140620	matched_finrisk	0.130143232312877	0.257070821876226	-0.697906977120134	-2.61117e-05	0.009555	-0.00413158	-0.00334811	TRUE
false	TRUE	TRUE	FALSE	FALSE	FALSE	FALSE	TRUE	FALSE	FALSE	FALSE	FALSE	TRUE	FALSE	Control	NO_DIAGNOSIS	FALSE	NA	FALSE	FALSE	FALSE	FALSE	FALSE	FALSE		0	0	control	1.04417283148871	-0.942175616424586	-0.365650945302978	0.003716	-0.00415083	-0.000812682	0.00441265	FALSE
false	TRUE	TRUE	FALSE	FALSE	FALSE	FALSE	FALSE	FALSE	FALSE	FALSE	FALSE	FALSE	FALSE	Control	NO_DIAGNOSIS	FALSE	NA	FALSE	FALSE	FALSE	FALSE	FALSE	FALSE		0	0	matched_finrisk	1.41973514435684	0.0788866589470339	-1.35969611939542	0.000420943	0.0160041	0.00479549	0.00713997	TRUE
false	TRUE	TRUE	FALSE	FALSE	FALSE	FALSE	FALSE	FALSE	FALSE	FALSE	FALSE	TRUE	FALSE	Control	NO_DIAGNOSIS	FALSE	NA	FALSE	FALSE	FALSE	FALSE	FALSE	FALSE		0	0	matched_finrisk	0.549598020039059	0.9604087914602	-0.178339793741428	0.00436343	0.0154231	-0.000666718	0.000590616	TRUE
false	TRUE	TRUE	FALSE	FALSE	FALSE	FALSE	FALSE	FALSE	FALSE	FALSE	FALSE	TRUE	FALSE	Control	NO_DIAGNOSIS	FALSE	NA	FALSE	FALSE	FALSE	FALSE	FALSE	FALSE		0	0	control	0.919111413030109	0.165800043825754	-0.784513764141924	-0.00727575	-0.00315783	0.00114064	-0.00627264	FALSE
false	TRUE	TRUE	FALSE	FALSE	FALSE	FALSE	TRUE	FALSE	FALSE	FALSE	FALSE	FALSE	FALSE	Control	NO_DIAGNOSIS	FALSE	NA	FALSE	FALSE	FALSE	FALSE	FALSE	FALSE		0	0	control	-0.90278544819679	-0.16518597831018	1.27666217836	0.00822741	0.0140911	0.00467882	0.00795265	FALSE
false	TRUE	TRUE	FALSE	FALSE	FALSE	TRUE	FALSE	FALSE	FALSE	FALSE	FALSE	TRUE	FALSE	Control	NO_DIAGNOSIS	FALSE	NA	FALSE	FALSE	FALSE	FALSE	FALSE	FALSE		0	0	matched_finrisk	0.195811818728413	-0.248992522317561	1.10883084595164	0.00203026	0.00895095	-0.000224591	-0.00661565	TRUE
false	TRUE	TRUE	FALSE	FALSE	FALSE	FALSE	FALSE	FALSE	FALSE	FALSE	FALSE	FALSE	FALSE	Control	NO_DIAGNOSIS	FALSE	NA	FALSE	FALSE	FALSE	FALSE	FALSE	FALSE		0	0	control	-0.140923989678716	-0.356227382077996	0.953166201936954	-0.00130197	-0.00102731	0.00043069	0.00235509	FALSE
false	TRUE	TRUE	FALSE	FALSE	FALSE	FALSE	TRUE	FALSE	TRUE	FALSE	FALSE	TRUE	FALSE	Control	NO_DIAGNOSIS	FALSE	NA	FALSE	FALSE	FALSE	FALSE	FALSE	FALSE		0	0	matched_finrisk	0.218646491264386	1.32945849923996	-1.13505510727521	-0.00375467	0.00801912	-0.011317	-0.00610019	FALSE
false	TRUE	TRUE	FALSE	FALSE	FALSE	FALSE	FALSE	FALSE	FALSE	FALSE	TRUE	FALSE	FALSE	Control	POSSIBLE_DIAGNOSIS	FALSE	NA	FALSE	FALSE	FALSE	FALSE	FALSE	FALSE		0	0	control	-1.10463034334506	1.13716654317173	0.589244781001469	-0.0079205	0.013307	-0.0105081	-0.0104545	FALSE
false	TRUE	NA	FALSE	FALSE	FALSE	TRUE	FALSE	TRUE	FALSE	FALSE	FALSE	FALSE	FALSE	Control	NO_DIAGNOSIS	FALSE	NA	FALSE	FALSE	FALSE	FALSE	FALSE	FALSE		0	0	NA	NA	NA	NA	NA	NA	NA	NA	FALSE
false	TRUE	TRUE	FALSE	FALSE	FALSE	FALSE	FALSE	FALSE	FALSE	FALSE	FALSE	FALSE	FALSE	Control	NO_DIAGNOSIS	FALSE	NA	FALSE	FALSE	FALSE	FALSE	FALSE	FALSE		0	258122	control	-0.144855787598817	-0.486656079035157	-0.0283714217084816	0.00694818	0.013097	0.00609414	0.00596728	FALSE
false	TRUE	TRUE	FALSE	FALSE	FALSE	FALSE	FALSE	FALSE	FALSE	FALSE	FALSE	FALSE	FALSE	Control	NO_DIAGNOSIS	FALSE	NA	FALSE	FALSE	FALSE	FALSE	FALSE	FALSE		0	0	matched_finrisk	0.605663946149733	-0.75462794314605	-1.33330167001735	0.00321736	0.0122714	-4.82244e-05	-0.0070843	TRUE
false	TRUE	TRUE	FALSE	FALSE	FALSE	FALSE	FALSE	FALSE	FALSE	FALSE	FALSE	FALSE	FALSE	Control	NO_DIAGNOSIS	FALSE	NA	FALSE	FALSE	FALSE	FALSE	FALSE	FALSE		0	0	matched_finrisk	-0.415620563596557	-0.942546874138771	-0.0190886449147863	-0.00303564	0.0106175	-0.00943808	-0.0102679	TRUE
false	TRUE	TRUE	FALSE	FALSE	FALSE	FALSE	TRUE	FALSE	FALSE	FALSE	FALSE	FALSE	FALSE	Control	NO_DIAGNOSIS	FALSE	NA	FALSE	FALSE	FALSE	FALSE	FALSE	FALSE		0	0	matched_finrisk	-0.501099362609527	2.04074919985938	2.01390406775423	0.00477107	0.0170079	0.0020611	-0.000756745	TRUE
false	TRUE	TRUE	FALSE	FALSE	FALSE	FALSE	FALSE	FALSE	FALSE	FALSE	FALSE	FALSE	FALSE	Control	NO_DIAGNOSIS	FALSE	NA	FALSE	FALSE	FALSE	FALSE	FALSE	FALSE		0	0	matched_finrisk	-0.460117930442317	0.261819012641857	-0.502472774759777	-0.000136662	0.00881837	-0.00780632	-0.00597081	TRUE
false	TRUE	NA	FALSE	FALSE	FALSE	FALSE	FALSE	FALSE	FALSE	FALSE	FALSE	TRUE	FALSE	Control	NO_DIAGNOSIS	FALSE	NA	FALSE	FALSE	FALSE	FALSE	FALSE	FALSE		0	0	NA	NA	NA	NA	NA	NA	NA	NA	FALSE
false	TRUE	TRUE	FALSE	FALSE	FALSE	FALSE	TRUE	FALSE	TRUE	FALSE	FALSE	FALSE	FALSE	Control	NO_DIAGNOSIS	FALSE	NA	FALSE	FALSE	FALSE	FALSE	FALSE	FALSE		0	583414	matched_finrisk	0.459469113870586	-0.0712773165010241	0.669453696596451	-0.00209766	-0.00944752	0.00661107	0.00872523	TRUE
false	TRUE	TRUE	FALSE	FALSE	FALSE	FALSE	FALSE	FALSE	FALSE	FALSE	FALSE	FALSE	FALSE	Control	NO_DIAGNOSIS	FALSE	NA	FALSE	FALSE	FALSE	FALSE	FALSE	FALSE		0	0	matched_finrisk	-1.33551005390331	-0.587159450241024	-1.11629278783779	0.00338661	0.021938	0.020804	0.0138374	TRUE
false	TRUE	TRUE	FALSE	FALSE	FALSE	FALSE	FALSE	FALSE	FALSE	FALSE	FALSE	TRUE	FALSE	Control	NO_DIAGNOSIS	FALSE	NA	FALSE	FALSE	FALSE	FALSE	FALSE	FALSE		0	0	control	-0.311012055472325	1.1317930762559	-0.0958710521718324	0.000213114	-0.00605194	0.00930757	-0.00750388	FALSE
false	TRUE	TRUE	FALSE	FALSE	FALSE	FALSE	FALSE	FALSE	FALSE	FALSE	FALSE	FALSE	FALSE	Control	NO_DIAGNOSIS	FALSE	NA	FALSE	FALSE	FALSE	FALSE	FALSE	FALSE		0	0	matched_finrisk	-0.717575082710482	0.166659798532288	-0.657560040194321	-0.000903312	0.00189703	-0.00741864	0.00752577	TRUE
false	TRUE	TRUE	FALSE	FALSE	FALSE	FALSE	FALSE	FALSE	FALSE	FALSE	FALSE	TRUE	FALSE	Control	NO_DIAGNOSIS	FALSE	NA	FALSE	FALSE	FALSE	FALSE	FALSE	FALSE		0	0	control	0.578557223950573	-0.782036532392763	0.780993399988014	-0.00302569	-0.0130765	0.0029096	0.00956288	FALSE
false	TRUE	TRUE	FALSE	FALSE	FALSE	FALSE	FALSE	TRUE	FALSE	FALSE	TRUE	FALSE	FALSE	Control	POSSIBLE_DIAGNOSIS	FALSE	NA	FALSE	FALSE	FALSE	FALSE	FALSE	FALSE		0	465169	control	-0.29570072703347	1.38329086779681	1.03029543384885	0.00732617	-0.00682925	-0.00174243	-0.00168906	FALSE
false	TRUE	TRUE	FALSE	FALSE	FALSE	FALSE	FALSE	FALSE	TRUE	FALSE	FALSE	FALSE	FALSE	Control	POSSIBLE_DIAGNOSIS	FALSE	NA	FALSE	FALSE	FALSE	FALSE	FALSE	FALSE		0	0	control	-0.477206129095065	0.272096989360879	0.4265830241076	0.0096827	0.00863672	-0.000238553	0.00143397	FALSE
false	TRUE	TRUE	FALSE	FALSE	FALSE	FALSE	TRUE	FALSE	FALSE	FALSE	FALSE	TRUE	FALSE	Control	NO_DIAGNOSIS	FALSE	NA	FALSE	FALSE	FALSE	FALSE	FALSE	FALSE		0	265468	control	-0.107957376348637	-0.918485466283633	-0.827971191525319	0.00705292	-0.0049142	0.00515856	0.0039494	FALSE
false	TRUE	TRUE	FALSE	FALSE	FALSE	FALSE	FALSE	FALSE	FALSE	FALSE	FALSE	FALSE	FALSE	Control	NO_DIAGNOSIS	FALSE	NA	FALSE	FALSE	FALSE	FALSE	FALSE	FALSE		0	0	matched_finrisk	-0.710202961610295	1.5643864728004	0.266048922188072	-0.0033156	0.0150336	0.00135872	-0.00219368	TRUE
false	FALSE	TRUE	FALSE	FALSE	FALSE	FALSE	FALSE	FALSE	FALSE	FALSE	FALSE	FALSE	FALSE	Control	NO_DIAGNOSIS	NA	NA	NA	NA	NA	NA	NA	NA		NA	NA	control	-1.69417319686485	0.150480778145692	0.829490915056302	0.00277496	0.00300375	-0.00248887	0.00386252	FALSE
false	TRUE	TRUE	FALSE	FALSE	FALSE	FALSE	FALSE	FALSE	FALSE	FALSE	FALSE	TRUE	FALSE	Control	NO_DIAGNOSIS	FALSE	NA	FALSE	FALSE	FALSE	FALSE	FALSE	FALSE		0	0	control	0.0528682808831954	0.0347069909589976	0.508096755667696	-0.00830153	-0.00839739	-0.00280727	-0.00370579	FALSE
false	TRUE	NA	FALSE	FALSE	FALSE	FALSE	TRUE	FALSE	FALSE	FALSE	FALSE	TRUE	FALSE	Control	NO_DIAGNOSIS	FALSE	NA	FALSE	FALSE	FALSE	FALSE	FALSE	FALSE		0	0	NA	NA	NA	NA	NA	NA	NA	NA	FALSE
false	TRUE	TRUE	FALSE	FALSE	FALSE	FALSE	FALSE	FALSE	FALSE	FALSE	FALSE	FALSE	FALSE	Control	NO_DIAGNOSIS	FALSE	NA	FALSE	FALSE	FALSE	FALSE	FALSE	FALSE		0	0	control	2.01714159371683	-0.932306023191168	-1.51940440100496	0.00835975	0.00720445	-0.00289176	0.00187377	FALSE
false	TRUE	TRUE	FALSE	FALSE	FALSE	FALSE	FALSE	FALSE	TRUE	FALSE	FALSE	TRUE	FALSE	Control	NO_DIAGNOSIS	FALSE	NA	FALSE	FALSE	FALSE	FALSE	FALSE	FALSE		0	0	control	0.66052008828499	-0.774212764563303	0.194214480422494	-0.00576234	-0.00797022	0.0242405	-0.00474541	FALSE
false	TRUE	TRUE	FALSE	FALSE	FALSE	FALSE	TRUE	FALSE	FALSE	FALSE	FALSE	FALSE	FALSE	Control	LIKELY_DIAGNOSIS	TRUE	NA	FALSE	FALSE	TRUE	FALSE	FALSE	FALSE	Loss	1404331	0	matched_finrisk	0.471453536377047	-0.244263871431623	-0.123614043259466	-0.00232952	-0.00188169	-0.00102173	-0.000868295	TRUE
false	TRUE	TRUE	FALSE	FALSE	FALSE	FALSE	FALSE	FALSE	FALSE	FALSE	FALSE	FALSE	FALSE	Control	NO_DIAGNOSIS	FALSE	NA	FALSE	FALSE	FALSE	FALSE	FALSE	FALSE		0	0	matched_finrisk	0.0696162277928572	2.23124348699576	0.600636033067959	-0.00678929	0.0106192	-0.00930559	-0.0015077	TRUE
false	TRUE	TRUE	TRUE	FALSE	FALSE	FALSE	TRUE	FALSE	FALSE	FALSE	FALSE	FALSE	FALSE	Control	LIKELY_DIAGNOSIS	FALSE	NA	FALSE	FALSE	FALSE	FALSE	FALSE	FALSE		946388	465978	control	0.283256516701434	-0.433488066387901	-1.49457016569028	-0.00678532	-0.00993215	0.0232218	-0.00730771	FALSE
false	TRUE	TRUE	FALSE	FALSE	FALSE	FALSE	TRUE	FALSE	FALSE	FALSE	FALSE	FALSE	FALSE	Control	NO_DIAGNOSIS	FALSE	NA	FALSE	FALSE	FALSE	FALSE	FALSE	FALSE		0	0	matched_finrisk	0.140615424850069	-0.26904043888356	-1.71674663585048	-0.00321417	0.00537308	-0.0170231	0.0052186	TRUE
false	TRUE	TRUE	FALSE	FALSE	FALSE	FALSE	TRUE	FALSE	FALSE	FALSE	FALSE	FALSE	FALSE	Control	NO_DIAGNOSIS	FALSE	NA	FALSE	FALSE	FALSE	FALSE	FALSE	FALSE		0	413531	control	-1.27679772534642	-1.43593274438712	-1.15680866513989	0.0013657	-0.00036506	-0.00459606	-0.0026937	FALSE
false	TRUE	TRUE	FALSE	FALSE	FALSE	FALSE	FALSE	FALSE	FALSE	FALSE	FALSE	FALSE	FALSE	Control	NO_DIAGNOSIS	FALSE	NA	FALSE	FALSE	FALSE	FALSE	FALSE	FALSE		0	160624	control	-0.345226258527052	-1.1751964977269	-0.761875753719017	0.00529179	0.00542247	0.00355083	0.0007296	FALSE
false	TRUE	TRUE	FALSE	FALSE	FALSE	FALSE	TRUE	FALSE	FALSE	FALSE	FALSE	TRUE	FALSE	Control	NO_DIAGNOSIS	FALSE	NA	FALSE	FALSE	FALSE	FALSE	FALSE	FALSE		0	0	control	-1.1139683634053	0.276747480728041	0.468222851795495	0.00105376	-0.00549623	-0.00111107	0.00124719	FALSE
false	TRUE	TRUE	FALSE	FALSE	FALSE	FALSE	TRUE	TRUE	TRUE	FALSE	FALSE	TRUE	FALSE	Control	NO_DIAGNOSIS	FALSE	NA	FALSE	FALSE	FALSE	FALSE	FALSE	FALSE		0	0	control	1.21981834241939	-2.27407204520617	-1.02656557268923	-0.00519197	-0.00497873	0.0276353	-0.0122294	FALSE
false	TRUE	TRUE	FALSE	FALSE	FALSE	FALSE	FALSE	FALSE	FALSE	FALSE	FALSE	TRUE	FALSE	Control	NO_DIAGNOSIS	FALSE	NA	FALSE	FALSE	FALSE	FALSE	FALSE	FALSE		0	160624	control	0.454100697479677	-1.61826326978737	0.124012797705417	-0.00220514	-0.00415994	0.00508448	-0.00964896	FALSE
false	TRUE	TRUE	FALSE	FALSE	FALSE	FALSE	FALSE	FALSE	FALSE	FALSE	FALSE	TRUE	FALSE	Control	NO_DIAGNOSIS	FALSE	NA	FALSE	FALSE	FALSE	FALSE	FALSE	FALSE		0	122948	matched_finrisk	0.65507606039562	-0.713465232582761	0.159304442312472	0.00414641	0.0194953	0.00867049	0.0102951	FALSE
false	FALSE	NA	FALSE	FALSE	FALSE	FALSE	FALSE	FALSE	TRUE	FALSE	FALSE	FALSE	FALSE	Control	POSSIBLE_DIAGNOSIS	NA	NA	NA	NA	NA	NA	NA	NA		NA	NA	NA	NA	NA	NA	NA	NA	NA	NA	FALSE
false	TRUE	TRUE	FALSE	FALSE	FALSE	FALSE	FALSE	FALSE	TRUE	FALSE	FALSE	FALSE	FALSE	Control	NO_DIAGNOSIS	FALSE	NA	FALSE	FALSE	FALSE	FALSE	FALSE	FALSE		0	0	control	2.05695104765786	-0.154712602794219	0.365194066431364	0.00249736	-0.00498316	0.0151023	-0.00128324	FALSE
false	TRUE	TRUE	FALSE	FALSE	FALSE	FALSE	FALSE	FALSE	FALSE	FALSE	FALSE	TRUE	FALSE	Control	NO_DIAGNOSIS	FALSE	NA	FALSE	FALSE	FALSE	FALSE	FALSE	FALSE		0	151400	control	-0.104592664667011	1.84832046463329	0.613927665614333	0.00173924	-0.000497892	0.0107569	-0.00607387	FALSE
false	TRUE	TRUE	FALSE	FALSE	FALSE	FALSE	TRUE	FALSE	FALSE	FALSE	FALSE	FALSE	FALSE	Control	NO_DIAGNOSIS	FALSE	NA	FALSE	FALSE	FALSE	FALSE	FALSE	FALSE		0	0	matched_finrisk	0.217512318787434	-1.0307303511976	-0.448968363821703	0.000659513	0.00584801	-0.00709397	-0.00404663	TRUE
false	TRUE	TRUE	FALSE	FALSE	FALSE	FALSE	FALSE	FALSE	TRUE	FALSE	FALSE	TRUE	FALSE	Control	POSSIBLE_DIAGNOSIS	FALSE	NA	FALSE	FALSE	FALSE	FALSE	FALSE	FALSE		116394	0	control	0.0773286006361321	1.00451029992946	2.04741388827488	-0.00613641	-0.0107198	0.0274905	-0.015328	FALSE
false	TRUE	TRUE	FALSE	FALSE	FALSE	FALSE	FALSE	FALSE	FALSE	FALSE	FALSE	FALSE	FALSE	Control	NO_DIAGNOSIS	FALSE	NA	FALSE	FALSE	FALSE	FALSE	FALSE	FALSE		0	0	control	-0.414372973871909	-0.298018080469698	0.216101203054369	0.00626623	-0.00577404	0.000866118	-0.00589825	FALSE
false	FALSE	NA	FALSE	FALSE	FALSE	FALSE	FALSE	FALSE	FALSE	FALSE	FALSE	TRUE	FALSE	Control	NO_DIAGNOSIS	NA	NA	NA	NA	NA	NA	NA	NA		NA	NA	NA	NA	NA	NA	NA	NA	NA	NA	FALSE
false	TRUE	NA	FALSE	FALSE	FALSE	FALSE	TRUE	FALSE	FALSE	FALSE	FALSE	TRUE	FALSE	Control	NO_DIAGNOSIS	FALSE	NA	FALSE	FALSE	FALSE	FALSE	FALSE	FALSE		0	405931	NA	NA	NA	NA	NA	NA	NA	NA	FALSE
false	FALSE	NA	FALSE	FALSE	FALSE	FALSE	TRUE	FALSE	TRUE	FALSE	FALSE	TRUE	FALSE	Control	POSSIBLE_DIAGNOSIS	NA	NA	NA	NA	NA	NA	NA	NA		NA	NA	NA	NA	NA	NA	NA	NA	NA	NA	FALSE
false	TRUE	TRUE	FALSE	FALSE	FALSE	FALSE	FALSE	FALSE	FALSE	FALSE	TRUE	FALSE	FALSE	Control	POSSIBLE_DIAGNOSIS	FALSE	NA	FALSE	FALSE	FALSE	FALSE	FALSE	FALSE		0	0	control	1.00685855699698	-1.18296164591728	-0.681221630544164	0.00212788	-0.00218629	0.0149995	-0.0071556	FALSE
false	TRUE	TRUE	FALSE	FALSE	FALSE	FALSE	FALSE	FALSE	FALSE	FALSE	TRUE	FALSE	FALSE	Control	POSSIBLE_DIAGNOSIS	FALSE	NA	FALSE	FALSE	FALSE	FALSE	FALSE	FALSE		0	0	control	0.778209385643406	-0.0724887890420491	-0.840383340348063	0.00378798	-0.00194909	0.00322353	-0.00148345	FALSE
false	TRUE	TRUE	FALSE	FALSE	FALSE	FALSE	FALSE	FALSE	FALSE	FALSE	FALSE	FALSE	FALSE	Control	NO_DIAGNOSIS	FALSE	NA	FALSE	FALSE	FALSE	FALSE	FALSE	FALSE		0	0	control	-0.13948737120791	0.112788350216049	0.276601733104702	0.00290636	-0.00423835	-0.00727274	-0.000737961	FALSE
false	TRUE	TRUE	FALSE	FALSE	FALSE	FALSE	TRUE	FALSE	FALSE	FALSE	FALSE	FALSE	FALSE	Control	NO_DIAGNOSIS	FALSE	NA	FALSE	FALSE	FALSE	FALSE	FALSE	FALSE		0	0	control	0.239288430344917	-0.989759131455309	0.354347100506604	-0.0037676	-0.00631523	-0.0050961	-0.0020901	FALSE
false	TRUE	TRUE	FALSE	FALSE	FALSE	FALSE	FALSE	FALSE	FALSE	FALSE	FALSE	FALSE	FALSE	Control	NO_DIAGNOSIS	FALSE	NA	FALSE	FALSE	FALSE	FALSE	FALSE	FALSE		0	0	control	-1.78131544884402	0.847097029114945	-0.439259261019604	0.000867898	-0.00429586	0.00500862	0.00165895	FALSE
false	FALSE	NA	FALSE	FALSE	FALSE	FALSE	TRUE	FALSE	FALSE	FALSE	FALSE	FALSE	FALSE	Control	NO_DIAGNOSIS	NA	NA	NA	NA	NA	NA	NA	NA		NA	NA	NA	NA	NA	NA	NA	NA	NA	NA	FALSE
false	TRUE	TRUE	FALSE	FALSE	FALSE	FALSE	TRUE	FALSE	TRUE	FALSE	FALSE	TRUE	FALSE	Control	NO_DIAGNOSIS	FALSE	NA	FALSE	FALSE	FALSE	FALSE	FALSE	FALSE		0	0	control	0.987766653634953	-1.97272450338762	0.246382274854036	-0.00436993	0.000292447	0.00127007	-0.00770469	FALSE
false	TRUE	TRUE	FALSE	FALSE	FALSE	FALSE	TRUE	FALSE	FALSE	FALSE	FALSE	TRUE	FALSE	Control	NO_DIAGNOSIS	FALSE	NA	FALSE	FALSE	FALSE	FALSE	FALSE	FALSE		0	209905	control	-0.0290189719527586	-0.278966697768091	0.602786644058135	-0.00456977	-0.000968409	-0.00917123	0.00561435	FALSE
false	FALSE	TRUE	FALSE	FALSE	FALSE	FALSE	FALSE	FALSE	FALSE	FALSE	FALSE	FALSE	FALSE	Control	NO_DIAGNOSIS	NA	NA	NA	NA	NA	NA	NA	NA		NA	NA	control	0.556705500894626	-1.77688410516697	-0.485628425476709	0.00540622	0.00635033	-0.00045302	0.00159184	FALSE
false	TRUE	TRUE	FALSE	FALSE	FALSE	FALSE	TRUE	FALSE	FALSE	FALSE	FALSE	TRUE	FALSE	Control	NO_DIAGNOSIS	FALSE	NA	FALSE	FALSE	FALSE	FALSE	FALSE	FALSE		0	0	control	1.32030602387736	0.86040368718653	0.959452771468793	-0.00726787	0.0101867	0.0113228	0.000381657	FALSE
false	TRUE	TRUE	FALSE	FALSE	FALSE	FALSE	FALSE	FALSE	FALSE	FALSE	FALSE	TRUE	FALSE	Control	NO_DIAGNOSIS	FALSE	NA	FALSE	FALSE	FALSE	FALSE	FALSE	FALSE		0	0	control	-0.876586063979191	1.38975856797551	-0.491183582555904	-0.00554601	3.06101e-05	0.00121609	0.00343036	FALSE
false	TRUE	TRUE	FALSE	FALSE	FALSE	FALSE	FALSE	FALSE	FALSE	FALSE	FALSE	FALSE	FALSE	Control	NO_DIAGNOSIS	FALSE	NA	FALSE	FALSE	FALSE	FALSE	FALSE	FALSE		184419	0	control	0.330173451498026	1.07204012415178	0.26070444369578	-0.0111151	0.00378722	-0.000633963	-0.012892	FALSE
false	TRUE	TRUE	FALSE	FALSE	FALSE	TRUE	FALSE	FALSE	FALSE	FALSE	TRUE	FALSE	FALSE	Control	POSSIBLE_DIAGNOSIS	FALSE	NA	FALSE	FALSE	FALSE	FALSE	FALSE	FALSE		0	140620	control	-0.354791113082682	0.0493423608497712	-0.363067151312655	-0.000203499	-0.00937352	-0.00103428	-0.00359106	FALSE
false	TRUE	TRUE	FALSE	TRUE	FALSE	TRUE	TRUE	FALSE	FALSE	FALSE	FALSE	TRUE	FALSE	Control	LIKELY_DIAGNOSIS	FALSE	NA	FALSE	FALSE	FALSE	FALSE	FALSE	FALSE		636175	465978	control	1.12106972542608	-0.383622293408923	-0.948564807189051	-0.00518404	-0.00794664	0.0298543	-0.0188388	FALSE
false	TRUE	TRUE	FALSE	FALSE	FALSE	FALSE	TRUE	FALSE	FALSE	FALSE	FALSE	FALSE	FALSE	Control	NO_DIAGNOSIS	FALSE	NA	FALSE	FALSE	FALSE	FALSE	FALSE	FALSE		159087	0	control	-1.14871184694927	-0.280998845256262	1.99944475907761	-0.00166118	-0.00499942	0.00194921	0.000798054	FALSE
false	FALSE	NA	FALSE	FALSE	FALSE	FALSE	TRUE	FALSE	FALSE	FALSE	FALSE	FALSE	FALSE	Control	NO_DIAGNOSIS	NA	NA	NA	NA	NA	NA	NA	NA		NA	NA	NA	NA	NA	NA	NA	NA	NA	NA	FALSE
false	TRUE	TRUE	FALSE	FALSE	FALSE	FALSE	TRUE	FALSE	FALSE	FALSE	FALSE	FALSE	FALSE	Control	NO_DIAGNOSIS	FALSE	NA	FALSE	FALSE	FALSE	FALSE	FALSE	FALSE		0	0	matched_finrisk	-2.05219364208945	-0.0435111474559114	0.171496968646038	-0.000443728	0.00742898	0.00124545	-0.00406599	TRUE
false	TRUE	TRUE	FALSE	FALSE	FALSE	FALSE	TRUE	FALSE	FALSE	FALSE	FALSE	FALSE	FALSE	Control	NO_DIAGNOSIS	FALSE	NA	FALSE	FALSE	FALSE	FALSE	FALSE	FALSE		0	187435	matched_finrisk	-0.693908683691413	0.916522221667573	-0.17226589033033	0.00234835	0.0163599	0.00650721	-0.00113766	TRUE
false	TRUE	TRUE	FALSE	FALSE	FALSE	FALSE	FALSE	FALSE	TRUE	FALSE	FALSE	TRUE	FALSE	Control	POSSIBLE_DIAGNOSIS	FALSE	NA	FALSE	FALSE	FALSE	FALSE	FALSE	FALSE		0	109959	matched_finrisk	0.875218938172056	1.0260432473522	-2.42630615393916	0.00619523	0.00887637	-0.00235957	0.00235395	TRUE
false	TRUE	TRUE	FALSE	FALSE	FALSE	FALSE	TRUE	FALSE	FALSE	FALSE	FALSE	TRUE	FALSE	Control	NO_DIAGNOSIS	FALSE	NA	FALSE	FALSE	FALSE	FALSE	FALSE	FALSE		0	0	matched_finrisk	-0.210373151017427	-1.84589896024603	0.209094152505997	0.000815681	0.0164122	0.0110316	0.00854444	TRUE
false	TRUE	TRUE	FALSE	FALSE	FALSE	FALSE	FALSE	FALSE	FALSE	FALSE	FALSE	FALSE	FALSE	Control	NO_DIAGNOSIS	FALSE	NA	FALSE	FALSE	FALSE	FALSE	FALSE	FALSE		0	203727	matched_finrisk	-0.702452783017785	0.183444555189397	-0.857555632714518	0.000661076	0.00372536	0.00758117	0.000760513	TRUE
false	TRUE	TRUE	FALSE	FALSE	FALSE	FALSE	TRUE	TRUE	FALSE	FALSE	FALSE	FALSE	FALSE	Control	NO_DIAGNOSIS	FALSE	NA	FALSE	FALSE	FALSE	FALSE	FALSE	FALSE		0	0	control	-0.711563968582637	-0.624605675686523	-1.28131772246588	-0.00554748	0.0187293	0.0233107	0.00936136	FALSE
false	TRUE	TRUE	FALSE	FALSE	FALSE	TRUE	FALSE	FALSE	TRUE	FALSE	TRUE	TRUE	FALSE	Control	POSSIBLE_DIAGNOSIS	FALSE	NA	FALSE	FALSE	FALSE	FALSE	FALSE	FALSE		0	0	control	0.713788388952516	0.0396310406418749	0.00129649590194315	-0.00348489	0.0164203	0.0197756	0.00382647	FALSE
false	TRUE	TRUE	FALSE	FALSE	FALSE	FALSE	TRUE	FALSE	FALSE	FALSE	FALSE	TRUE	FALSE	Control	NO_DIAGNOSIS	FALSE	NA	FALSE	FALSE	FALSE	FALSE	FALSE	FALSE		0	0	control	0.0832641032655166	0.619730988996064	-1.20287969952119	0.000566442	0.0191419	0.0142804	0.00968104	FALSE
false	TRUE	TRUE	FALSE	FALSE	FALSE	FALSE	FALSE	FALSE	FALSE	FALSE	TRUE	TRUE	FALSE	Control	POSSIBLE_DIAGNOSIS	FALSE	NA	FALSE	FALSE	FALSE	FALSE	FALSE	FALSE		0	0	control	-1.0332152830463	1.03012708220824	0.488849477973628	-0.00178663	0.0199857	0.0190143	0.0143274	FALSE
false	TRUE	TRUE	FALSE	FALSE	FALSE	FALSE	TRUE	FALSE	FALSE	FALSE	FALSE	TRUE	FALSE	Control	NO_DIAGNOSIS	FALSE	NA	FALSE	FALSE	FALSE	FALSE	FALSE	FALSE		0	0	control	-0.0159759884678069	1.29385683843757	2.02264921664455	-0.00414237	0.0156556	0.0166882	0.00762011	FALSE
false	TRUE	TRUE	FALSE	FALSE	FALSE	FALSE	FALSE	FALSE	FALSE	FALSE	FALSE	FALSE	FALSE	Control	NO_DIAGNOSIS	FALSE	NA	FALSE	FALSE	FALSE	FALSE	FALSE	FALSE		0	160624	matched_finrisk	-0.113098958244154	2.96457517190996	1.22794474267245	0.00338091	0.00265299	-0.0031086	-0.0013294	FALSE
false	TRUE	TRUE	FALSE	FALSE	FALSE	FALSE	TRUE	FALSE	FALSE	FALSE	FALSE	FALSE	FALSE	Control	NO_DIAGNOSIS	FALSE	NA	FALSE	FALSE	FALSE	FALSE	FALSE	FALSE		0	0	matched_finrisk	-0.0908691776958887	0.473689928163431	0.987633020000944	-0.0045495	0.0120941	-0.00540639	-0.00282822	TRUE
false	TRUE	TRUE	FALSE	FALSE	FALSE	FALSE	FALSE	FALSE	TRUE	FALSE	TRUE	FALSE	FALSE	Control	POSSIBLE_DIAGNOSIS	FALSE	NA	FALSE	FALSE	FALSE	FALSE	FALSE	FALSE		0	160624	matched_finrisk	0.852346459886852	1.46686293324787	2.08888378181956	0.0035732	0.0101853	0.00702718	0.00630768	TRUE
false	TRUE	TRUE	FALSE	FALSE	FALSE	FALSE	TRUE	FALSE	FALSE	FALSE	FALSE	TRUE	FALSE	Control	NO_DIAGNOSIS	FALSE	NA	FALSE	FALSE	FALSE	FALSE	FALSE	FALSE		0	0	control	0.946974250213903	0.972386737712596	1.386174299106	-0.00615735	0.0114425	-0.00858804	-0.00756659	FALSE
false	TRUE	TRUE	FALSE	FALSE	FALSE	FALSE	FALSE	FALSE	FALSE	FALSE	FALSE	TRUE	FALSE	Control	NO_DIAGNOSIS	FALSE	NA	FALSE	FALSE	FALSE	FALSE	FALSE	FALSE		267956	0	matched_finrisk	2.54120488956725	0.820796351046879	0.220982586162241	0.00807116	0.0165458	0.00717728	0.0110708	FALSE
false	TRUE	TRUE	FALSE	FALSE	FALSE	FALSE	TRUE	FALSE	FALSE	FALSE	FALSE	TRUE	FALSE	Control	NO_DIAGNOSIS	FALSE	NA	FALSE	FALSE	FALSE	FALSE	FALSE	FALSE		127606	403004	matched_finrisk	0.355805749477148	0.378647953332025	0.192457500509074	0.00853827	0.0117777	0.00337056	0.0115748	TRUE
false	TRUE	TRUE	FALSE	FALSE	FALSE	FALSE	TRUE	FALSE	FALSE	FALSE	TRUE	TRUE	FALSE	Control	POSSIBLE_DIAGNOSIS	FALSE	NA	FALSE	FALSE	FALSE	FALSE	FALSE	FALSE		0	0	control	1.85900014468046	0.865816233861755	-0.89904540159759	-0.00221976	0.0184183	0.0322754	0.0125787	FALSE
false	TRUE	TRUE	FALSE	FALSE	FALSE	FALSE	FALSE	FALSE	TRUE	FALSE	FALSE	TRUE	FALSE	Control	POSSIBLE_DIAGNOSIS	FALSE	NA	FALSE	FALSE	FALSE	FALSE	FALSE	FALSE		0	118398	control	-0.209881676277414	-1.2283488784704	-0.307346640144419	0.00869285	0.0168631	-0.00223863	0.00703825	FALSE
false	TRUE	TRUE	FALSE	FALSE	FALSE	FALSE	TRUE	FALSE	TRUE	FALSE	FALSE	FALSE	FALSE	Control	POSSIBLE_DIAGNOSIS	FALSE	NA	FALSE	FALSE	FALSE	FALSE	FALSE	FALSE		0	0	matched_finrisk	0.129500534575937	-1.36477631849361	-1.70097555484032	0.00504419	0.0168566	0.0135754	0.0126097	TRUE
false	TRUE	TRUE	FALSE	FALSE	FALSE	FALSE	TRUE	FALSE	FALSE	FALSE	TRUE	TRUE	FALSE	Control	POSSIBLE_DIAGNOSIS	FALSE	NA	FALSE	FALSE	FALSE	FALSE	FALSE	FALSE		0	160624	control	0.724487415985099	0.667642774005646	-1.0614269162202	0.00484777	0.000536762	0.00196689	0.00302805	FALSE
false	TRUE	TRUE	FALSE	FALSE	FALSE	FALSE	FALSE	FALSE	TRUE	FALSE	FALSE	FALSE	FALSE	Control	POSSIBLE_DIAGNOSIS	FALSE	NA	FALSE	FALSE	FALSE	FALSE	FALSE	FALSE		0	0	control	0.755223490110506	-2.32763593581602	-1.9965118989873	-0.000444885	-0.00537761	-0.00207243	0.00719364	FALSE
false	TRUE	TRUE	FALSE	FALSE	FALSE	FALSE	TRUE	FALSE	TRUE	FALSE	FALSE	TRUE	FALSE	Control	POSSIBLE_DIAGNOSIS	FALSE	NA	FALSE	FALSE	FALSE	FALSE	FALSE	FALSE		380384	0	control	0.536328202058717	-1.21617553342106	-0.0895029937526055	0.0005524	0.0176733	0.0166987	0.00960039	FALSE
false	TRUE	TRUE	FALSE	FALSE	FALSE	FALSE	TRUE	FALSE	FALSE	FALSE	FALSE	FALSE	FALSE	Control	NO_DIAGNOSIS	FALSE	NA	FALSE	FALSE	FALSE	FALSE	FALSE	FALSE		0	0	control	-1.44212226673683	-1.08059221620064	-0.679512351442873	-0.00490009	-0.00511266	0.0118937	-0.00123105	FALSE
false	TRUE	TRUE	FALSE	FALSE	FALSE	FALSE	FALSE	FALSE	FALSE	FALSE	FALSE	FALSE	FALSE	Control	NO_DIAGNOSIS	FALSE	NA	FALSE	FALSE	FALSE	FALSE	FALSE	FALSE		0	0	control	0.376183048313056	0.667388755569624	-1.00434494437245	0.00737368	0.011683	0.00026431	0.00385753	FALSE
false	TRUE	TRUE	FALSE	FALSE	FALSE	TRUE	TRUE	FALSE	FALSE	FALSE	FALSE	FALSE	FALSE	Control	NO_DIAGNOSIS	FALSE	NA	FALSE	FALSE	FALSE	FALSE	FALSE	FALSE		0	0	matched_finrisk	0.508994645364167	0.987647383753576	0.332654162424003	0.00697187	0.00972698	0.00235643	0.00197697	FALSE
false	TRUE	TRUE	FALSE	FALSE	FALSE	FALSE	TRUE	FALSE	FALSE	FALSE	FALSE	FALSE	FALSE	Control	NO_DIAGNOSIS	FALSE	NA	FALSE	FALSE	FALSE	FALSE	FALSE	FALSE		0	160624	matched_finrisk	-0.134761652553943	0.0899853106132016	-0.102495502456253	-0.00334699	0.00782748	0.00441404	0.00218442	TRUE
false	TRUE	TRUE	FALSE	FALSE	FALSE	FALSE	FALSE	FALSE	FALSE	FALSE	TRUE	FALSE	FALSE	Control	POSSIBLE_DIAGNOSIS	FALSE	NA	TRUE	TRUE	FALSE	FALSE	FALSE	FALSE	Loss	295023	0	matched_finrisk	0.666909259905155	0.243080268015353	0.320380147203049	0.000510547	0.0101714	0.000129232	-0.0012162	TRUE
false	TRUE	NA	FALSE	FALSE	FALSE	FALSE	TRUE	FALSE	FALSE	FALSE	FALSE	TRUE	FALSE	Control	NO_DIAGNOSIS	FALSE	NA	FALSE	FALSE	FALSE	FALSE	FALSE	FALSE		0	160624	NA	NA	NA	NA	NA	NA	NA	NA	FALSE
false	TRUE	TRUE	FALSE	FALSE	FALSE	FALSE	FALSE	FALSE	FALSE	FALSE	FALSE	TRUE	FALSE	Control	NO_DIAGNOSIS	FALSE	NA	FALSE	FALSE	FALSE	FALSE	FALSE	FALSE		0	0	control	-0.00259275323977043	-3.49151368573647e-05	0.29529548262469	0.00464549	0.00283929	-0.00411216	-0.00789519	FALSE
false	TRUE	TRUE	FALSE	FALSE	FALSE	FALSE	FALSE	FALSE	TRUE	FALSE	FALSE	FALSE	FALSE	Control	POSSIBLE_DIAGNOSIS	FALSE	NA	FALSE	FALSE	FALSE	FALSE	FALSE	FALSE		0	0	control	-0.413390024391884	0.408407190105921	1.17926208882709	0.00279066	-0.00311937	0.00500022	-0.0104671	FALSE
false	TRUE	TRUE	FALSE	FALSE	FALSE	FALSE	FALSE	FALSE	FALSE	FALSE	FALSE	FALSE	FALSE	Control	NO_DIAGNOSIS	FALSE	NA	FALSE	FALSE	FALSE	FALSE	FALSE	FALSE		0	432511	control	-0.341785935346964	-0.790114318658245	-0.36316652800459	-0.00346285	0.00379781	-0.00679315	-0.00506629	FALSE
false	TRUE	TRUE	FALSE	FALSE	FALSE	FALSE	FALSE	FALSE	TRUE	FALSE	FALSE	TRUE	FALSE	Control	POSSIBLE_DIAGNOSIS	FALSE	NA	FALSE	FALSE	FALSE	FALSE	FALSE	FALSE		0	0	matched_finrisk	-1.64460985962204	-0.0904263986011014	1.22843268222986	0.00329457	0.00873986	-0.00920696	-0.000590287	TRUE
false	TRUE	TRUE	FALSE	FALSE	FALSE	TRUE	TRUE	FALSE	TRUE	FALSE	TRUE	FALSE	FALSE	Control	POSSIBLE_DIAGNOSIS	FALSE	NA	FALSE	FALSE	FALSE	FALSE	FALSE	FALSE		0	121775	matched_finrisk	0.329039279021073	0.25896619020654	0.0731776447127303	-0.000720796	0.0097303	0.00731635	0.00338896	TRUE
false	TRUE	TRUE	FALSE	FALSE	FALSE	FALSE	TRUE	FALSE	TRUE	FALSE	FALSE	TRUE	FALSE	Control	POSSIBLE_DIAGNOSIS	FALSE	NA	FALSE	FALSE	FALSE	FALSE	FALSE	FALSE		0	0	matched_finrisk	-0.466431490564018	-0.762568950253674	-0.300370396370547	0.00370468	0.00628721	-0.00532857	-0.000278704	TRUE
false	TRUE	TRUE	FALSE	FALSE	FALSE	FALSE	FALSE	FALSE	FALSE	FALSE	FALSE	FALSE	FALSE	Control	NO_DIAGNOSIS	FALSE	NA	FALSE	FALSE	FALSE	FALSE	FALSE	FALSE		0	0	matched_finrisk	0.0036451953834673	-0.931159032253133	-2.40455259607447	0.00397894	0.0136019	0.0141065	0.00587037	TRUE
false	TRUE	TRUE	FALSE	FALSE	FALSE	FALSE	TRUE	FALSE	TRUE	FALSE	FALSE	FALSE	FALSE	Control	POSSIBLE_DIAGNOSIS	FALSE	NA	FALSE	FALSE	FALSE	FALSE	FALSE	FALSE		0	163279	matched_finrisk	-0.57648402657762	0.220668026006384	0.714357750484351	0.00161905	0.00162674	-0.00350039	-2.4876e-05	TRUE
false	TRUE	TRUE	FALSE	FALSE	FALSE	FALSE	TRUE	FALSE	FALSE	FALSE	FALSE	FALSE	FALSE	Control	NO_DIAGNOSIS	FALSE	NA	FALSE	FALSE	FALSE	FALSE	FALSE	FALSE		0	395549	matched_finrisk	0.61231775801452	-1.03117586045462	-0.674205636093517	0.000610195	0.0104284	0.00499876	0.00322052	TRUE
false	TRUE	TRUE	FALSE	FALSE	FALSE	FALSE	FALSE	FALSE	FALSE	FALSE	TRUE	FALSE	FALSE	Control	POSSIBLE_DIAGNOSIS	FALSE	NA	FALSE	FALSE	FALSE	FALSE	FALSE	FALSE		0	0	matched_finrisk	-0.455581240534508	0.500733121659867	-1.12045667122989	0.00606674	0.0108712	-0.00259845	-0.00214499	TRUE
false	TRUE	TRUE	FALSE	FALSE	FALSE	TRUE	TRUE	FALSE	FALSE	FALSE	FALSE	TRUE	FALSE	Control	NO_DIAGNOSIS	FALSE	NA	FALSE	FALSE	FALSE	FALSE	FALSE	FALSE		0	227201	control	0.57326441905813	1.02233067021035	1.43689119383528	-0.00364607	0.0123495	-0.0132258	-0.00161217	FALSE
false	TRUE	TRUE	FALSE	FALSE	FALSE	FALSE	FALSE	FALSE	FALSE	FALSE	FALSE	TRUE	FALSE	Control	NO_DIAGNOSIS	FALSE	NA	FALSE	FALSE	FALSE	FALSE	FALSE	FALSE		0	0	matched_finrisk	-2.65235991114337	-0.87817274048703	-0.189710474832688	0.00204581	0.0107455	0.00193182	0.00112536	TRUE
false	TRUE	TRUE	FALSE	FALSE	FALSE	FALSE	FALSE	FALSE	FALSE	FALSE	FALSE	FALSE	FALSE	Control	NO_DIAGNOSIS	FALSE	NA	FALSE	FALSE	FALSE	FALSE	FALSE	FALSE		0	122948	matched_finrisk	-1.48242319541786	-0.409766652439437	0.415283894234534	-0.00302575	0.0121517	0.00216404	0.0024876	TRUE
false	TRUE	TRUE	FALSE	FALSE	FALSE	FALSE	TRUE	FALSE	TRUE	FALSE	FALSE	FALSE	FALSE	Control	NO_DIAGNOSIS	FALSE	NA	FALSE	FALSE	FALSE	FALSE	FALSE	FALSE		0	243373	matched_finrisk	0.432702643414511	-0.626766786380674	0.126932484914482	-0.000439288	0.0128865	0.00310106	0.011009	TRUE
false	TRUE	TRUE	FALSE	FALSE	FALSE	FALSE	FALSE	FALSE	FALSE	FALSE	FALSE	TRUE	FALSE	Control	NO_DIAGNOSIS	FALSE	NA	FALSE	FALSE	FALSE	FALSE	FALSE	FALSE		0	0	control	-0.549301692879998	0.520741958466479	0.486440586961111	-0.00151956	-0.00586429	0.0166751	-0.00356812	FALSE
false	TRUE	TRUE	FALSE	FALSE	FALSE	FALSE	TRUE	FALSE	FALSE	FALSE	FALSE	FALSE	FALSE	Control	NO_DIAGNOSIS	FALSE	NA	FALSE	FALSE	FALSE	FALSE	FALSE	FALSE		0	160624	matched_finrisk	-0.898324369787444	-0.0143576469525278	-0.0874598089664115	0.00450937	0.0051384	0.00258351	0.00377361	TRUE
false	TRUE	TRUE	FALSE	FALSE	FALSE	FALSE	FALSE	FALSE	TRUE	FALSE	FALSE	FALSE	FALSE	Control	NO_DIAGNOSIS	FALSE	NA	FALSE	FALSE	FALSE	FALSE	FALSE	FALSE		0	0	matched_finrisk	-1.88978014338989	0.668346209674628	1.52732100219583	0.00420969	0.0114708	-0.00432107	0.0001071	TRUE
false	TRUE	TRUE	FALSE	FALSE	FALSE	FALSE	TRUE	FALSE	FALSE	FALSE	FALSE	TRUE	FALSE	Control	NO_DIAGNOSIS	FALSE	NA	FALSE	FALSE	FALSE	FALSE	FALSE	FALSE		0	0	matched_finrisk	-0.241336059638223	0.536569261018583	0.388216664652061	-0.00180139	0.0107928	-0.00829282	-0.00910448	TRUE
false	TRUE	TRUE	FALSE	FALSE	FALSE	FALSE	TRUE	FALSE	FALSE	FALSE	FALSE	FALSE	FALSE	Control	NO_DIAGNOSIS	FALSE	NA	FALSE	FALSE	FALSE	FALSE	FALSE	FALSE		0	0	matched_finrisk	0.120994240998795	-0.716458742151875	-1.08221652017311	-0.00173549	0.0144367	-0.00351739	-0.00390139	TRUE
false	TRUE	TRUE	FALSE	FALSE	FALSE	FALSE	FALSE	FALSE	FALSE	FALSE	FALSE	FALSE	FALSE	Control	NO_DIAGNOSIS	FALSE	NA	FALSE	FALSE	FALSE	FALSE	FALSE	FALSE		217946	160624	control	0.405444698218425	-0.203523222269724	0.260373519311635	0.00439735	-0.00555945	-0.00380243	-0.000133063	FALSE
false	TRUE	TRUE	FALSE	FALSE	FALSE	TRUE	FALSE	FALSE	FALSE	FALSE	FALSE	FALSE	FALSE	Control	NO_DIAGNOSIS	FALSE	NA	FALSE	FALSE	FALSE	FALSE	FALSE	FALSE		0	166778	matched_finrisk	0.435689297603819	-1.8683170642189	-0.619459016506249	0.00543806	0.0123525	0.00508992	0.00828735	TRUE
false	TRUE	TRUE	FALSE	FALSE	FALSE	FALSE	TRUE	FALSE	TRUE	FALSE	FALSE	FALSE	FALSE	Control	NO_DIAGNOSIS	FALSE	NA	FALSE	FALSE	FALSE	FALSE	FALSE	FALSE		0	103925	matched_finrisk	-1.11400616915453	-2.59681087031967	-0.352821414374105	0.0034064	0.00869373	-0.00352837	0.00405066	TRUE
false	TRUE	TRUE	FALSE	FALSE	FALSE	FALSE	FALSE	FALSE	FALSE	FALSE	FALSE	FALSE	FALSE	Control	NO_DIAGNOSIS	FALSE	NA	FALSE	FALSE	FALSE	FALSE	FALSE	FALSE		0	134948	control	1.19532021691722	0.86395994529083	1.49874821573054	0.00412936	-0.00160329	0.00273499	-0.00119381	FALSE
false	TRUE	TRUE	FALSE	FALSE	FALSE	FALSE	TRUE	FALSE	FALSE	FALSE	FALSE	FALSE	FALSE	Control	NO_DIAGNOSIS	FALSE	NA	FALSE	FALSE	FALSE	FALSE	FALSE	FALSE		0	0	matched_finrisk	0.744675686074849	-0.179723648802484	-0.523640010142039	0.00569291	0.0120874	-0.0023322	0.000417063	TRUE
false	TRUE	TRUE	FALSE	FALSE	FALSE	FALSE	FALSE	FALSE	FALSE	FALSE	FALSE	FALSE	FALSE	Control	POSSIBLE_DIAGNOSIS	FALSE	NA	TRUE	TRUE	FALSE	FALSE	FALSE	FALSE	Loss	147775	140620	matched_finrisk	-0.429079410323056	-0.744252267028559	0.826272104004511	-0.000722318	0.0104703	-0.000620122	-0.00282926	TRUE
false	TRUE	TRUE	FALSE	FALSE	FALSE	TRUE	TRUE	FALSE	FALSE	FALSE	FALSE	TRUE	FALSE	Control	NO_DIAGNOSIS	FALSE	NA	FALSE	FALSE	FALSE	FALSE	FALSE	FALSE		0	0	matched_finrisk	-0.0460693648562749	-0.0137519106820151	1.98313704393099	0.005301	0.00519654	-0.00378982	-0.00470582	TRUE
false	TRUE	NA	FALSE	FALSE	FALSE	FALSE	FALSE	FALSE	FALSE	FALSE	FALSE	FALSE	FALSE	Control	NO_DIAGNOSIS	FALSE	NA	FALSE	FALSE	FALSE	FALSE	FALSE	FALSE		0	0	NA	NA	NA	NA	NA	NA	NA	NA	FALSE
false	TRUE	TRUE	FALSE	FALSE	FALSE	FALSE	FALSE	FALSE	FALSE	FALSE	FALSE	TRUE	FALSE	Control	NO_DIAGNOSIS	FALSE	NA	FALSE	FALSE	FALSE	FALSE	FALSE	FALSE		0	0	control	0.375162293083799	-0.500597783196795	0.314594436198564	-0.00646209	0.0092844	-0.00976965	-0.00821788	FALSE
false	TRUE	TRUE	FALSE	FALSE	FALSE	FALSE	TRUE	FALSE	FALSE	FALSE	FALSE	TRUE	FALSE	Control	NO_DIAGNOSIS	FALSE	NA	FALSE	FALSE	FALSE	FALSE	FALSE	FALSE		0	0	matched_finrisk	1.20310820125896	-0.0868701404968014	0.597396651040938	-0.00189354	0.00684869	-0.00806376	-0.00525263	TRUE
false	TRUE	TRUE	FALSE	FALSE	FALSE	FALSE	FALSE	FALSE	FALSE	FALSE	FALSE	TRUE	FALSE	Control	NO_DIAGNOSIS	FALSE	NA	FALSE	FALSE	FALSE	FALSE	FALSE	FALSE		0	163400	matched_finrisk	0.56698866468566	-0.664723002686185	-1.79163691089307	-0.00173058	0.00984527	-0.00290711	-0.0062545	TRUE
false	TRUE	TRUE	FALSE	FALSE	FALSE	TRUE	TRUE	FALSE	FALSE	FALSE	FALSE	FALSE	FALSE	Control	NO_DIAGNOSIS	FALSE	NA	FALSE	FALSE	FALSE	FALSE	FALSE	FALSE		150040	0	matched_finrisk	-0.909666094556967	-0.289791791118543	-1.60364602275868	0.000226368	0.0113593	-0.00864183	-0.0114928	TRUE
false	TRUE	TRUE	FALSE	FALSE	FALSE	FALSE	FALSE	FALSE	FALSE	FALSE	FALSE	FALSE	FALSE	Control	NO_DIAGNOSIS	FALSE	NA	FALSE	FALSE	FALSE	FALSE	FALSE	FALSE		115066	0	control	-1.3952809434387	0.805203527051101	0.33723443415531	0.00275462	0.00065577	-0.00681061	0.00154868	FALSE
false	TRUE	TRUE	FALSE	FALSE	FALSE	FALSE	TRUE	FALSE	FALSE	FALSE	FALSE	FALSE	FALSE	Control	NO_DIAGNOSIS	FALSE	NA	FALSE	FALSE	FALSE	FALSE	FALSE	FALSE		0	113422	matched_finrisk	0.395463980421244	-1.2483967950364	0.37704871201235	-0.002985	0.0098079	-0.0055452	-0.00870704	TRUE
false	TRUE	TRUE	FALSE	FALSE	FALSE	FALSE	FALSE	FALSE	FALSE	FALSE	TRUE	TRUE	FALSE	Control	POSSIBLE_DIAGNOSIS	FALSE	NA	FALSE	FALSE	FALSE	FALSE	FALSE	FALSE		0	0	matched_finrisk	-0.102059679468485	1.01195499409286	-0.425376337156215	-0.00086245	0.0139422	-0.00953396	-0.0107792	TRUE
false	TRUE	TRUE	FALSE	FALSE	FALSE	FALSE	FALSE	FALSE	FALSE	FALSE	FALSE	FALSE	FALSE	Control	NO_DIAGNOSIS	FALSE	NA	FALSE	FALSE	FALSE	FALSE	FALSE	FALSE		115783	108010	matched_finrisk	-0.428398906836885	0.0162418046482085	-1.0514097456731	-0.00147913	0.00689488	7.97617e-05	-0.00601127	TRUE
false	TRUE	TRUE	FALSE	FALSE	FALSE	FALSE	TRUE	FALSE	FALSE	FALSE	FALSE	FALSE	FALSE	Control	NO_DIAGNOSIS	FALSE	NA	FALSE	FALSE	FALSE	FALSE	FALSE	FALSE		267956	0	control	-0.792430466189332	0.319383498220254	0.0546240163283721	-0.00388716	0.00983398	0.00100088	0.00263925	FALSE
false	TRUE	TRUE	FALSE	FALSE	FALSE	FALSE	FALSE	FALSE	FALSE	FALSE	FALSE	TRUE	FALSE	Control	NO_DIAGNOSIS	FALSE	NA	FALSE	FALSE	FALSE	FALSE	FALSE	FALSE		0	250178	matched_finrisk	-1.11207807594371	0.143036083982294	-0.749543106249821	0.00709731	0.0151272	0.0048098	0.00375765	FALSE
false	TRUE	TRUE	FALSE	FALSE	FALSE	FALSE	FALSE	FALSE	FALSE	FALSE	FALSE	FALSE	FALSE	Control	NO_DIAGNOSIS	FALSE	NA	FALSE	FALSE	FALSE	FALSE	FALSE	FALSE		0	160624	control	-0.525899934105549	-0.484194054193719	1.32543824629578	0.0092734	0.0218103	0.00542628	0.00971108	FALSE
false	TRUE	TRUE	FALSE	FALSE	FALSE	FALSE	FALSE	FALSE	TRUE	FALSE	FALSE	FALSE	FALSE	Control	NO_DIAGNOSIS	FALSE	NA	FALSE	FALSE	FALSE	FALSE	FALSE	FALSE		0	123834	matched_finrisk	0.124888233169665	-0.0365158705254746	-1.09428085057408	0.00825843	0.0107481	0.000555042	0.00064944	TRUE
false	TRUE	TRUE	FALSE	FALSE	FALSE	FALSE	FALSE	FALSE	FALSE	FALSE	FALSE	FALSE	FALSE	Control	NO_DIAGNOSIS	FALSE	NA	FALSE	FALSE	FALSE	FALSE	FALSE	FALSE		0	0	matched_finrisk	0.183222504234243	-2.1597778177099	0.330153844854906	0.00325326	0.0110793	-0.00425017	0.00454249	TRUE
false	TRUE	TRUE	FALSE	FALSE	FALSE	FALSE	FALSE	FALSE	FALSE	FALSE	TRUE	FALSE	FALSE	Control	POSSIBLE_DIAGNOSIS	FALSE	NA	FALSE	FALSE	FALSE	FALSE	FALSE	FALSE		0	290438	matched_finrisk	1.00477924078924	-0.228534268277988	0.504578820773179	0.00460291	0.00959925	-0.00481264	-0.000156455	TRUE
false	TRUE	TRUE	FALSE	FALSE	FALSE	FALSE	FALSE	FALSE	FALSE	FALSE	FALSE	TRUE	FALSE	Control	NO_DIAGNOSIS	FALSE	NA	FALSE	FALSE	FALSE	FALSE	FALSE	FALSE		0	233908	matched_finrisk	-2.13082960049148	-1.03876514972775	-0.701315597653522	0.00381426	0.00870531	-0.00157955	7.68469e-05	TRUE
false	TRUE	TRUE	FALSE	FALSE	FALSE	FALSE	FALSE	FALSE	FALSE	FALSE	FALSE	FALSE	FALSE	Control	NO_DIAGNOSIS	FALSE	NA	FALSE	FALSE	FALSE	FALSE	FALSE	FALSE		0	160624	control	-2.35872265686042	-1.22810462997422	-0.191406834964027	0.00704935	0.012104	0.00283707	0.00600019	FALSE
false	TRUE	TRUE	FALSE	FALSE	FALSE	FALSE	TRUE	FALSE	FALSE	FALSE	FALSE	TRUE	FALSE	Control	NO_DIAGNOSIS	FALSE	NA	FALSE	FALSE	FALSE	FALSE	FALSE	FALSE		0	0	control	0.270402561962641	-0.0341320052028119	-0.461569328359124	-0.00514103	0.00300557	0.0142522	0.0106291	FALSE
false	TRUE	TRUE	FALSE	FALSE	FALSE	FALSE	TRUE	FALSE	TRUE	FALSE	FALSE	FALSE	FALSE	Control	POSSIBLE_DIAGNOSIS	FALSE	NA	FALSE	FALSE	FALSE	FALSE	FALSE	FALSE		0	115113	matched_finrisk	0.449261561578015	-0.624982795364616	-0.153532390133569	-0.000524039	0.0149457	-0.00579735	-0.0121543	TRUE
false	TRUE	TRUE	FALSE	FALSE	FALSE	FALSE	TRUE	FALSE	FALSE	FALSE	FALSE	TRUE	FALSE	Control	NO_DIAGNOSIS	FALSE	NA	FALSE	FALSE	FALSE	FALSE	FALSE	FALSE		0	0	matched_finrisk	0.432929477909901	0.207146429258166	1.40089397471549	-2.42688e-05	0.0136528	0.00334216	-0.0047525	TRUE
false	TRUE	TRUE	FALSE	FALSE	FALSE	FALSE	TRUE	FALSE	FALSE	FALSE	FALSE	TRUE	FALSE	Control	NO_DIAGNOSIS	FALSE	NA	FALSE	FALSE	FALSE	FALSE	FALSE	FALSE		0	0	matched_finrisk	-0.644912432687073	0.304415950374683	-0.594276962769793	0.0027693	0.00634636	-0.0122867	-0.00307997	TRUE
false	TRUE	TRUE	FALSE	FALSE	FALSE	FALSE	FALSE	FALSE	FALSE	FALSE	FALSE	FALSE	FALSE	Control	NO_DIAGNOSIS	FALSE	NA	FALSE	FALSE	FALSE	FALSE	FALSE	FALSE		0	0	control	1.78595943716473	0.664731331931246	0.635100167961267	-0.00427238	0.011241	-0.00669535	-0.0100302	FALSE
false	TRUE	TRUE	FALSE	FALSE	FALSE	FALSE	FALSE	FALSE	FALSE	FALSE	FALSE	FALSE	FALSE	Control	NO_DIAGNOSIS	FALSE	NA	FALSE	FALSE	FALSE	FALSE	FALSE	FALSE		0	836228	matched_finrisk	-0.5350111196704	0.255097294027136	0.207822130849222	0.00384523	0.0207495	0.0119513	0.0143828	TRUE
false	TRUE	TRUE	FALSE	FALSE	FALSE	FALSE	TRUE	FALSE	FALSE	FALSE	FALSE	TRUE	FALSE	Control	NO_DIAGNOSIS	FALSE	NA	FALSE	FALSE	FALSE	FALSE	FALSE	FALSE		0	0	control	0.732955903813009	0.884945776082139	0.548282702352574	-0.00822741	-0.00201008	-0.00536767	0.014808	FALSE
false	TRUE	TRUE	FALSE	FALSE	FALSE	FALSE	TRUE	FALSE	FALSE	FALSE	FALSE	FALSE	FALSE	Control	NO_DIAGNOSIS	FALSE	NA	FALSE	FALSE	FALSE	FALSE	FALSE	FALSE		0	0	control	0.608310348595955	0.210800386760936	-0.873296900717102	0.00961551	0.00265723	-0.000899167	-0.00450103	FALSE
false	TRUE	TRUE	FALSE	FALSE	FALSE	FALSE	FALSE	FALSE	FALSE	FALSE	FALSE	TRUE	FALSE	Control	NO_DIAGNOSIS	FALSE	NA	FALSE	FALSE	FALSE	FALSE	FALSE	FALSE		0	0	control	0.501584718514747	0.27516475047283	1.97517697090696	0.00403544	-0.00297187	0.00678797	-0.0032738	FALSE
false	TRUE	TRUE	FALSE	FALSE	FALSE	TRUE	TRUE	FALSE	FALSE	FALSE	FALSE	FALSE	FALSE	Control	NO_DIAGNOSIS	FALSE	NA	FALSE	FALSE	FALSE	FALSE	FALSE	FALSE		0	0	control	-0.82774103597178	0.752934348869767	0.960713861689455	-0.00309104	-0.00457853	0.00145	-0.00395007	FALSE
false	TRUE	TRUE	FALSE	FALSE	FALSE	FALSE	TRUE	FALSE	FALSE	FALSE	TRUE	FALSE	FALSE	Control	POSSIBLE_DIAGNOSIS	FALSE	NA	FALSE	FALSE	FALSE	FALSE	FALSE	FALSE		0	0	matched_finrisk	0.677041200699262	1.0344649355003	0.654598173049088	0.00203087	0.0102543	-0.00169669	-0.00142139	TRUE
false	TRUE	TRUE	FALSE	FALSE	FALSE	FALSE	FALSE	TRUE	FALSE	FALSE	FALSE	TRUE	FALSE	Control	NO_DIAGNOSIS	FALSE	NA	FALSE	FALSE	FALSE	FALSE	FALSE	FALSE		0	0	matched_finrisk	-2.19060049002686	-0.333307103196984	0.940296920331306	0.00137182	0.00367343	-0.00611617	-0.00116735	TRUE
false	TRUE	TRUE	FALSE	FALSE	FALSE	FALSE	FALSE	FALSE	TRUE	FALSE	FALSE	TRUE	FALSE	Control	POSSIBLE_DIAGNOSIS	FALSE	NA	FALSE	FALSE	FALSE	FALSE	FALSE	FALSE		0	156269	matched_finrisk	0.00156587917572094	0.278076192547229	1.9801954938497	-0.0026025	0.014674	-0.00178684	-0.00454706	FALSE
false	TRUE	TRUE	FALSE	FALSE	FALSE	FALSE	FALSE	FALSE	FALSE	TRUE	TRUE	TRUE	FALSE	Control	POSSIBLE_DIAGNOSIS	FALSE	NA	FALSE	FALSE	FALSE	FALSE	FALSE	FALSE		0	0	matched_finrisk	0.2183062395213	0.393127004185247	0.72961922781827	0.000240728	0.00835515	-0.0136256	-0.00728092	TRUE
false	TRUE	TRUE	FALSE	TRUE	FALSE	FALSE	FALSE	FALSE	FALSE	FALSE	FALSE	FALSE	FALSE	Control	LIKELY_DIAGNOSIS	FALSE	NA	FALSE	FALSE	FALSE	FALSE	FALSE	FALSE		0	191281	control	1.08855678108678	-0.0315722809629037	-0.41875784947331	-0.0043418	0.00920877	-0.00703821	-0.00612575	FALSE
false	TRUE	TRUE	FALSE	FALSE	FALSE	FALSE	TRUE	FALSE	TRUE	FALSE	FALSE	FALSE	FALSE	Control	NO_DIAGNOSIS	FALSE	NA	FALSE	FALSE	FALSE	FALSE	FALSE	FALSE		0	149364	matched_finrisk	-0.0461071706055066	-0.295536515748566	-1.20915036878232	0.00195237	0.0100616	0.00162922	0.011486	TRUE
false	TRUE	TRUE	FALSE	FALSE	FALSE	FALSE	FALSE	FALSE	TRUE	FALSE	FALSE	FALSE	FALSE	Control	NO_DIAGNOSIS	FALSE	NA	FALSE	FALSE	FALSE	FALSE	FALSE	FALSE		248143	0	matched_finrisk	-0.218198941108397	-1.06134152672615	1.22717656084379	-0.00333789	0.00498453	-0.00309511	-0.0048181	TRUE
false	TRUE	TRUE	FALSE	FALSE	FALSE	FALSE	FALSE	FALSE	TRUE	FALSE	FALSE	FALSE	FALSE	Control	POSSIBLE_DIAGNOSIS	FALSE	NA	FALSE	FALSE	FALSE	FALSE	FALSE	FALSE		0	101508	control	0.04016554914133	0.0115717734013531	-0.828815893406771	0.000694355	0.022645	0.00944682	0.0157283	FALSE
false	TRUE	TRUE	FALSE	FALSE	FALSE	FALSE	TRUE	FALSE	FALSE	FALSE	FALSE	FALSE	FALSE	Control	NO_DIAGNOSIS	FALSE	NA	FALSE	FALSE	FALSE	FALSE	FALSE	FALSE		0	182054	control	0.242275084534225	1.69108305273602	-1.21022363705523	0.00957641	0.00966831	0.000532629	0.00391746	FALSE
false	TRUE	TRUE	FALSE	FALSE	FALSE	FALSE	FALSE	FALSE	FALSE	FALSE	FALSE	TRUE	FALSE	Control	NO_DIAGNOSIS	FALSE	NA	FALSE	FALSE	FALSE	FALSE	FALSE	FALSE		0	138484	control	1.12379173937076	0.753579164899668	-1.05902200027536	0.00342603	0.00055838	-0.00292641	3.79482e-05	FALSE
false	TRUE	TRUE	FALSE	FALSE	FALSE	FALSE	TRUE	FALSE	TRUE	FALSE	FALSE	TRUE	FALSE	Control	POSSIBLE_DIAGNOSIS	FALSE	NA	FALSE	FALSE	FALSE	FALSE	FALSE	FALSE		0	0	control	-1.5782229639711	1.68991065995438	-1.27387440823992	-0.00443462	0.00450364	0.0021642	0.0101944	FALSE
false	TRUE	TRUE	FALSE	FALSE	FALSE	FALSE	FALSE	FALSE	FALSE	FALSE	FALSE	FALSE	FALSE	Control	NO_DIAGNOSIS	FALSE	NA	FALSE	FALSE	FALSE	FALSE	FALSE	FALSE		0	193040	matched_finrisk	-2.85352430280547	-1.34987129826306	-0.108644932153222	0.00279489	0.0091934	-0.00655856	-0.00433245	TRUE
false	TRUE	TRUE	FALSE	FALSE	FALSE	FALSE	FALSE	FALSE	FALSE	FALSE	FALSE	FALSE	FALSE	Control	NO_DIAGNOSIS	FALSE	NA	FALSE	FALSE	FALSE	FALSE	FALSE	FALSE		179647	0	matched_finrisk	-0.369006074793818	-0.559713735222892	-0.35583252813975	-0.00489098	0.00518488	-0.00312783	0.00159564	TRUE
false	TRUE	TRUE	FALSE	FALSE	FALSE	FALSE	TRUE	FALSE	TRUE	FALSE	FALSE	TRUE	FALSE	Control	NO_DIAGNOSIS	FALSE	NA	FALSE	FALSE	FALSE	FALSE	FALSE	FALSE		0	0	matched_finrisk	-0.838553480252058	2.77927849277217	-0.203036889221239	0.00410981	0.0127372	0.0041532	0.00487551	TRUE
false	TRUE	TRUE	FALSE	FALSE	FALSE	FALSE	FALSE	TRUE	TRUE	TRUE	FALSE	FALSE	FALSE	Control	NO_DIAGNOSIS	FALSE	NA	FALSE	FALSE	FALSE	FALSE	FALSE	FALSE		0	0	control	1.62762895938219	-0.0173667884253973	-0.820418562938221	0.010231	0.021403	0.00530154	0.00799832	FALSE
false	TRUE	NA	FALSE	FALSE	FALSE	FALSE	FALSE	FALSE	TRUE	FALSE	TRUE	FALSE	FALSE	Control	POSSIBLE_DIAGNOSIS	FALSE	NA	FALSE	FALSE	FALSE	FALSE	FALSE	FALSE		0	0	NA	NA	NA	NA	NA	NA	NA	NA	FALSE
false	TRUE	TRUE	FALSE	FALSE	FALSE	FALSE	FALSE	FALSE	FALSE	FALSE	FALSE	FALSE	FALSE	Control	NO_DIAGNOSIS	FALSE	NA	FALSE	FALSE	FALSE	FALSE	FALSE	FALSE		0	0	control	0.179819986803386	-1.15375343375075	1.73731885875934	0.00638018	0.00785068	-0.00250931	-0.00690127	FALSE
false	TRUE	TRUE	FALSE	FALSE	FALSE	FALSE	FALSE	FALSE	TRUE	FALSE	FALSE	FALSE	FALSE	Control	NO_DIAGNOSIS	FALSE	NA	FALSE	FALSE	FALSE	FALSE	FALSE	FALSE		0	0	matched_finrisk	-2.0377140401337	-0.186523526935981	1.51790605440186	0.00634769	0.00915582	0.000756752	0.00242465	TRUE
false	TRUE	TRUE	FALSE	FALSE	FALSE	FALSE	FALSE	FALSE	FALSE	FALSE	FALSE	TRUE	FALSE	Control	NO_DIAGNOSIS	FALSE	NA	FALSE	FALSE	FALSE	FALSE	FALSE	FALSE		0	0	control	0.685585300025636	1.44355185677298	1.79844546196886	0.000631424	0.000804478	-0.00738186	-0.00536918	FALSE
false	TRUE	TRUE	FALSE	FALSE	FALSE	FALSE	TRUE	FALSE	FALSE	FALSE	FALSE	TRUE	FALSE	Control	NO_DIAGNOSIS	FALSE	NA	FALSE	FALSE	FALSE	FALSE	FALSE	FALSE		0	160624	control	-0.672850881369331	1.48796600331734	-0.424342819560085	-0.00849476	0.0122797	-0.0128875	-0.00999596	FALSE
false	TRUE	TRUE	FALSE	FALSE	FALSE	FALSE	FALSE	FALSE	FALSE	FALSE	FALSE	TRUE	FALSE	Control	NO_DIAGNOSIS	FALSE	NA	FALSE	FALSE	FALSE	FALSE	FALSE	FALSE		0	0	matched_finrisk	0.874992103676666	-1.29939392704966	-0.370848346291205	-0.00195481	0.00414214	-0.00251622	0.00580919	TRUE
false	TRUE	TRUE	FALSE	FALSE	FALSE	FALSE	TRUE	FALSE	FALSE	FALSE	FALSE	TRUE	FALSE	Control	NO_DIAGNOSIS	FALSE	NA	FALSE	FALSE	FALSE	FALSE	FALSE	FALSE		215248	0	matched_finrisk	1.14273241973587	-0.719792245627664	1.11421110005303	-0.00220096	0.0121471	-0.0052065	-0.00990397	TRUE
false	TRUE	TRUE	FALSE	FALSE	FALSE	FALSE	FALSE	FALSE	FALSE	FALSE	FALSE	FALSE	FALSE	Control	NO_DIAGNOSIS	FALSE	NA	FALSE	FALSE	FALSE	FALSE	FALSE	FALSE		0	111555	matched_finrisk	-0.662945775070617	-0.95040581375168	-1.52710609462996	0.00296403	0.0146856	0.00500573	0.00887548	TRUE
false	TRUE	TRUE	FALSE	FALSE	FALSE	FALSE	FALSE	FALSE	FALSE	FALSE	FALSE	TRUE	FALSE	Control	NO_DIAGNOSIS	FALSE	NA	FALSE	FALSE	FALSE	FALSE	FALSE	FALSE		0	0	control	1.21751219171625	0.206540692987654	2.20502532168458	-0.00482636	0.010057	-0.000625678	-0.00864149	FALSE
false	TRUE	TRUE	FALSE	FALSE	FALSE	FALSE	FALSE	FALSE	FALSE	FALSE	FALSE	FALSE	FALSE	Control	NO_DIAGNOSIS	FALSE	NA	FALSE	FALSE	FALSE	FALSE	FALSE	FALSE		0	122948	control	-1.90108406241018	-1.4080200262443	-0.00241323600800912	-0.0036834	0.0134223	-0.00263178	-0.00314687	FALSE
false	TRUE	TRUE	FALSE	FALSE	FALSE	FALSE	FALSE	FALSE	FALSE	FALSE	FALSE	FALSE	FALSE	Control	NO_DIAGNOSIS	FALSE	NA	FALSE	FALSE	FALSE	FALSE	FALSE	FALSE		0	0	matched_finrisk	0.676549725959249	0.0309748739374521	-0.994377462171317	0.00495869	0.0132178	0.00295204	0.00288517	TRUE
false	TRUE	TRUE	FALSE	FALSE	FALSE	FALSE	TRUE	FALSE	FALSE	FALSE	FALSE	FALSE	FALSE	Control	NO_DIAGNOSIS	FALSE	NA	FALSE	FALSE	FALSE	FALSE	FALSE	FALSE		0	258122	matched_finrisk	0.280080833765967	2.11404328859141	1.66962047491211	-0.000838122	0.00347762	-0.00805558	-0.00666472	TRUE
false	TRUE	TRUE	FALSE	FALSE	FALSE	FALSE	TRUE	FALSE	FALSE	FALSE	FALSE	FALSE	FALSE	Control	NO_DIAGNOSIS	FALSE	NA	FALSE	FALSE	FALSE	FALSE	FALSE	FALSE		0	207753	control	-1.89870230020858	0.528987787697329	1.21647468488926	0.0075474	-0.00790577	0.00560082	0.00136295	FALSE
false	TRUE	TRUE	FALSE	FALSE	FALSE	FALSE	FALSE	FALSE	FALSE	FALSE	FALSE	FALSE	FALSE	Control	NO_DIAGNOSIS	FALSE	NA	FALSE	FALSE	FALSE	FALSE	FALSE	FALSE		0	0	control	2.03033580019871	-0.0442341230045878	0.0531910044306622	0.010303	0.00966687	0.000684616	0.0113725	FALSE
false	TRUE	TRUE	FALSE	FALSE	FALSE	FALSE	TRUE	FALSE	TRUE	FALSE	TRUE	FALSE	FALSE	Control	POSSIBLE_DIAGNOSIS	FALSE	NA	FALSE	FALSE	FALSE	FALSE	FALSE	FALSE		183439	0	control	-1.35535807224998	-1.11576009167382	0.171034867028538	-0.00378585	0.00482622	0.00430513	0.00340389	FALSE
false	TRUE	TRUE	FALSE	FALSE	FALSE	FALSE	FALSE	FALSE	TRUE	TRUE	FALSE	TRUE	FALSE	Control	POSSIBLE_DIAGNOSIS	FALSE	NA	FALSE	FALSE	FALSE	FALSE	FALSE	FALSE		0	163676	matched_finrisk	0.42139872439422	0.788790028108178	0.116439300013012	-0.00290141	0.0101371	-0.00665377	-0.00215554	TRUE
false	TRUE	TRUE	FALSE	FALSE	FALSE	FALSE	FALSE	FALSE	FALSE	FALSE	FALSE	FALSE	FALSE	Control	NO_DIAGNOSIS	FALSE	NA	FALSE	FALSE	FALSE	FALSE	FALSE	FALSE		0	121775	matched_finrisk	0.842025490346586	-2.02046629144387	-0.97269346799099	0.00505671	0.00713173	-0.00798471	-0.00310542	TRUE
false	TRUE	TRUE	FALSE	FALSE	FALSE	FALSE	TRUE	FALSE	FALSE	FALSE	FALSE	TRUE	FALSE	Control	NO_DIAGNOSIS	FALSE	NA	FALSE	FALSE	FALSE	FALSE	FALSE	FALSE		0	422630	matched_finrisk	-0.155025534142156	-0.0210598256875551	-0.837093971844998	0.00703881	0.0185226	0.0122336	0.0123512	TRUE
false	TRUE	TRUE	FALSE	FALSE	TRUE	FALSE	FALSE	FALSE	TRUE	FALSE	FALSE	TRUE	FALSE	Control	LIKELY_DIAGNOSIS	FALSE	NA	FALSE	FALSE	FALSE	FALSE	FALSE	FALSE		0	0	matched_finrisk	-1.2953603482192	1.45517808519088	1.26722139262612	0.00489459	0.016134	0.0053255	0.00486625	TRUE
false	TRUE	TRUE	FALSE	FALSE	FALSE	FALSE	TRUE	FALSE	FALSE	FALSE	TRUE	FALSE	FALSE	Control	POSSIBLE_DIAGNOSIS	FALSE	NA	FALSE	FALSE	FALSE	FALSE	FALSE	FALSE		0	527783	matched_finrisk	0.478258571238761	-0.299874369040624	0.817494160805848	0.00438287	0.0129642	0.00412749	0.00159832	TRUE
false	TRUE	TRUE	FALSE	FALSE	FALSE	FALSE	TRUE	FALSE	FALSE	FALSE	FALSE	TRUE	FALSE	Control	NO_DIAGNOSIS	FALSE	NA	FALSE	FALSE	FALSE	FALSE	FALSE	FALSE		0	160624	matched_finrisk	-0.221866098783877	-0.605599234708211	-0.268963386651251	-0.00216547	0.0129493	0.00387421	0.00349284	TRUE
false	TRUE	TRUE	FALSE	FALSE	FALSE	FALSE	FALSE	FALSE	FALSE	FALSE	TRUE	TRUE	FALSE	Control	POSSIBLE_DIAGNOSIS	FALSE	NA	FALSE	FALSE	FALSE	FALSE	FALSE	FALSE		0	171427	matched_finrisk	0.00372080688193061	1.36109356446448	-1.4999265693856	-0.00259981	0.011349	0.00499533	-0.000665252	TRUE
false	TRUE	TRUE	FALSE	FALSE	FALSE	FALSE	FALSE	FALSE	FALSE	FALSE	FALSE	FALSE	FALSE	Control	NO_DIAGNOSIS	FALSE	NA	FALSE	FALSE	FALSE	FALSE	FALSE	FALSE		0	118756	matched_finrisk	1.29852991231988	-1.26720002126589	-0.769199815914664	0.00449423	0.0194983	0.0135208	0.00864454	TRUE
false	TRUE	TRUE	FALSE	FALSE	FALSE	FALSE	TRUE	FALSE	FALSE	FALSE	FALSE	FALSE	FALSE	Control	NO_DIAGNOSIS	FALSE	NA	FALSE	FALSE	FALSE	FALSE	FALSE	FALSE		0	0	matched_finrisk	2.03525054759884	-0.729677470764836	0.473450065791302	0.000113153	0.00224452	-0.00542936	0.00276897	TRUE
false	TRUE	TRUE	FALSE	FALSE	FALSE	FALSE	FALSE	FALSE	FALSE	FALSE	FALSE	TRUE	FALSE	Control	NO_DIAGNOSIS	FALSE	NA	FALSE	FALSE	FALSE	FALSE	FALSE	FALSE		0	137009	matched_finrisk	0.411266783600113	-0.192580889641108	-0.909112260490657	0.00245252	0.0128171	-0.0036852	-0.00160035	TRUE
false	TRUE	TRUE	FALSE	FALSE	FALSE	FALSE	TRUE	FALSE	FALSE	FALSE	FALSE	FALSE	FALSE	Control	NO_DIAGNOSIS	FALSE	NA	FALSE	FALSE	FALSE	FALSE	FALSE	FALSE		0	0	control	0.478976880474163	-0.334108238264437	-0.740708518336755	0.00537744	-0.0011377	0.000799797	-0.00826684	FALSE
false	TRUE	TRUE	FALSE	FALSE	FALSE	FALSE	FALSE	FALSE	FALSE	FALSE	FALSE	TRUE	FALSE	Control	NO_DIAGNOSIS	FALSE	NA	FALSE	FALSE	FALSE	FALSE	FALSE	FALSE		267956	0	matched_finrisk	-0.886793616271761	0.993353028624211	-1.80918683468888	-0.0033689	0.00910204	-0.00502864	-0.00433652	FALSE
false	TRUE	TRUE	FALSE	FALSE	FALSE	FALSE	FALSE	FALSE	FALSE	FALSE	FALSE	FALSE	FALSE	Control	NO_DIAGNOSIS	FALSE	NA	FALSE	FALSE	FALSE	FALSE	FALSE	FALSE		268442	223781	matched_finrisk	-0.482385516739814	0.033280579741339	-0.812170297507575	-0.000572896	0.00510618	0.000245666	0.0080468	TRUE
false	TRUE	TRUE	FALSE	FALSE	FALSE	TRUE	FALSE	FALSE	FALSE	FALSE	FALSE	FALSE	FALSE	Control	NO_DIAGNOSIS	FALSE	NA	FALSE	FALSE	FALSE	FALSE	FALSE	FALSE		267956	0	matched_finrisk	1.12023799894298	-0.611934063704992	1.73379098619563	0.000717549	0.00905424	-0.0113471	-0.0102642	TRUE
false	TRUE	TRUE	FALSE	FALSE	FALSE	FALSE	FALSE	FALSE	FALSE	FALSE	TRUE	FALSE	FALSE	Control	POSSIBLE_DIAGNOSIS	FALSE	NA	FALSE	FALSE	FALSE	FALSE	FALSE	FALSE		0	0	control	0.093849713050404	-0.86407667127581	-0.443393331404121	-0.00800594	0.0150454	0.0186126	0.00682363	FALSE
false	TRUE	TRUE	FALSE	FALSE	FALSE	FALSE	FALSE	FALSE	TRUE	FALSE	FALSE	FALSE	FALSE	Control	NO_DIAGNOSIS	FALSE	NA	FALSE	FALSE	FALSE	FALSE	FALSE	FALSE		0	151942	control	-0.408815528734843	-0.407070149041671	1.669239862182	-0.00151146	-0.00146959	-0.00291685	-0.00401185	FALSE
false	TRUE	TRUE	FALSE	FALSE	FALSE	FALSE	TRUE	FALSE	FALSE	FALSE	FALSE	FALSE	FALSE	Control	NO_DIAGNOSIS	FALSE	NA	FALSE	FALSE	FALSE	FALSE	FALSE	FALSE		0	258122	control	-0.303488711375208	-0.228065311165333	-1.59982995778836	-0.00426626	0.0121448	-0.00554445	-0.00216969	FALSE
false	TRUE	TRUE	FALSE	FALSE	FALSE	FALSE	TRUE	FALSE	FALSE	FALSE	FALSE	FALSE	FALSE	Control	NO_DIAGNOSIS	FALSE	NA	FALSE	FALSE	FALSE	FALSE	FALSE	FALSE		0	0	matched_finrisk	-1.29203344228681	-0.117762690292947	-1.16752147253054	0.00189093	0.0062759	-0.018567	-0.00474068	TRUE
false	TRUE	TRUE	FALSE	FALSE	FALSE	FALSE	TRUE	FALSE	TRUE	FALSE	FALSE	TRUE	FALSE	Control	POSSIBLE_DIAGNOSIS	FALSE	NA	FALSE	FALSE	FALSE	FALSE	FALSE	FALSE		0	0	matched_finrisk	2.52037392174056	0.596888869633828	-0.152367695304085	0.000347498	0.0115457	0.00757674	0.00249312	TRUE
false	TRUE	TRUE	FALSE	FALSE	FALSE	FALSE	TRUE	FALSE	FALSE	FALSE	FALSE	FALSE	FALSE	Control	NO_DIAGNOSIS	FALSE	NA	FALSE	FALSE	FALSE	FALSE	FALSE	FALSE		0	403004	control	0.0386533191720598	1.38245065296997	1.0563907593842	0.00686808	0.0119121	-0.0018975	-0.00384561	FALSE
false	TRUE	TRUE	FALSE	FALSE	FALSE	FALSE	TRUE	FALSE	FALSE	FALSE	FALSE	TRUE	FALSE	Control	NO_DIAGNOSIS	FALSE	NA	FALSE	FALSE	FALSE	FALSE	FALSE	FALSE		0	0	matched_finrisk	-0.203114447164932	-0.372582261381837	-0.270714403963154	-0.00135592	0.00812211	-0.00101778	-0.00536743	TRUE
false	TRUE	TRUE	FALSE	FALSE	FALSE	FALSE	FALSE	FALSE	FALSE	FALSE	FALSE	TRUE	FALSE	Control	NO_DIAGNOSIS	FALSE	NA	FALSE	FALSE	FALSE	FALSE	FALSE	FALSE		0	0	matched_finrisk	-1.80260008566149	-1.66655412846301	-0.75561502212708	0.00455157	0.0159018	0.00525653	0.00494297	TRUE
false	TRUE	NA	FALSE	FALSE	FALSE	FALSE	FALSE	FALSE	FALSE	FALSE	FALSE	TRUE	FALSE	Control	NO_DIAGNOSIS	FALSE	NA	FALSE	FALSE	FALSE	FALSE	FALSE	FALSE		0	0	NA	NA	NA	NA	NA	NA	NA	NA	FALSE
false	TRUE	TRUE	FALSE	FALSE	FALSE	FALSE	FALSE	FALSE	FALSE	FALSE	FALSE	TRUE	FALSE	Control	NO_DIAGNOSIS	FALSE	NA	FALSE	FALSE	FALSE	FALSE	FALSE	FALSE		150040	380814	control	0.684375516050221	1.37447838205484	0.107535148415591	0.00178906	0.00412978	-0.00775832	-0.000172507	FALSE
false	TRUE	TRUE	FALSE	FALSE	FALSE	FALSE	FALSE	FALSE	FALSE	FALSE	FALSE	FALSE	FALSE	Control	NO_DIAGNOSIS	FALSE	NA	FALSE	FALSE	FALSE	FALSE	FALSE	FALSE		0	160624	control	0.403932468249155	0.388339733660228	-0.112279137777303	-0.00848964	0.00170496	-0.00969664	-0.00394648	FALSE
false	TRUE	TRUE	FALSE	FALSE	FALSE	FALSE	FALSE	FALSE	FALSE	FALSE	FALSE	FALSE	FALSE	Control	NO_DIAGNOSIS	FALSE	NA	FALSE	FALSE	FALSE	FALSE	FALSE	FALSE		0	0	matched_finrisk	0.9145747231223	0.747932139668114	1.48103730169379	0.00588379	0.0198037	0.00707715	0.000162907	TRUE
false	TRUE	TRUE	FALSE	FALSE	FALSE	FALSE	FALSE	FALSE	FALSE	FALSE	FALSE	TRUE	FALSE	Control	NO_DIAGNOSIS	FALSE	NA	FALSE	FALSE	FALSE	FALSE	FALSE	FALSE		0	0	matched_finrisk	0.196416710716121	-0.0989067063882786	-0.594903035928987	-0.00329683	0.0127365	0.00431874	0.00929915	FALSE
false	TRUE	NA	FALSE	FALSE	FALSE	FALSE	FALSE	FALSE	TRUE	FALSE	FALSE	FALSE	FALSE	Control	NO_DIAGNOSIS	FALSE	NA	FALSE	FALSE	FALSE	FALSE	FALSE	FALSE		0	0	NA	NA	NA	NA	NA	NA	NA	NA	FALSE
false	TRUE	NA	FALSE	FALSE	FALSE	FALSE	TRUE	FALSE	FALSE	FALSE	FALSE	FALSE	FALSE	Control	NO_DIAGNOSIS	FALSE	NA	FALSE	FALSE	FALSE	FALSE	FALSE	FALSE		0	0	NA	NA	NA	NA	NA	NA	NA	NA	FALSE
false	TRUE	TRUE	FALSE	FALSE	FALSE	FALSE	TRUE	FALSE	FALSE	FALSE	FALSE	FALSE	FALSE	Control	NO_DIAGNOSIS	FALSE	NA	FALSE	FALSE	FALSE	FALSE	FALSE	FALSE		0	0	matched_finrisk	0.829209341357026	-0.914683005695189	-0.77865053931773	0.00869292	0.0123388	0.000620256	0.0102587	TRUE
false	TRUE	TRUE	FALSE	FALSE	FALSE	FALSE	FALSE	FALSE	FALSE	TRUE	FALSE	FALSE	FALSE	Control	NO_DIAGNOSIS	FALSE	NA	FALSE	FALSE	FALSE	FALSE	FALSE	FALSE		0	101508	matched_finrisk	-0.165535532428581	-0.122647660216436	1.62565125756525	0.0047371	0.0209272	0.00523045	0.0108152	TRUE
false	TRUE	TRUE	FALSE	FALSE	FALSE	FALSE	FALSE	FALSE	FALSE	FALSE	FALSE	TRUE	FALSE	Control	NO_DIAGNOSIS	FALSE	NA	FALSE	FALSE	FALSE	FALSE	FALSE	FALSE		0	123834	control	0.0388423479182194	1.26525045456562	-0.650583796420449	-0.00461615	0.0116166	0.01299	0.00732972	FALSE
false	TRUE	TRUE	FALSE	FALSE	FALSE	FALSE	FALSE	FALSE	FALSE	FALSE	FALSE	FALSE	FALSE	Control	NO_DIAGNOSIS	FALSE	NA	FALSE	FALSE	FALSE	FALSE	FALSE	FALSE		0	186536	matched_finrisk	-0.872200597068311	-0.0903091593229377	0.300216616409336	0.00584799	0.0125169	-0.00551896	0.00456732	FALSE
false	TRUE	TRUE	FALSE	FALSE	FALSE	FALSE	TRUE	FALSE	FALSE	FALSE	TRUE	FALSE	FALSE	Control	POSSIBLE_DIAGNOSIS	FALSE	NA	FALSE	FALSE	FALSE	FALSE	FALSE	FALSE		0	0	matched_finrisk	0.815032185395123	-1.53379041588242	0.976261345142764	0.00577413	0.0171536	0.0178504	0.012073	TRUE
false	TRUE	TRUE	FALSE	FALSE	FALSE	FALSE	TRUE	FALSE	FALSE	FALSE	FALSE	FALSE	FALSE	Control	NO_DIAGNOSIS	FALSE	NA	FALSE	FALSE	FALSE	FALSE	FALSE	FALSE		0	368283	matched_finrisk	-1.12183195924551	0.479356493274678	-0.404864987940727	0.000921409	0.0153689	0.0154002	0.0163	TRUE
false	TRUE	TRUE	FALSE	FALSE	FALSE	FALSE	TRUE	FALSE	FALSE	FALSE	FALSE	TRUE	FALSE	Control	NO_DIAGNOSIS	FALSE	NA	FALSE	FALSE	FALSE	FALSE	FALSE	FALSE		122066	0	matched_finrisk	1.05033516861349	0.87453102020526	0.346289638324473	0.00196585	0.0154438	0.00770211	0.000652289	TRUE
false	TRUE	TRUE	FALSE	FALSE	FALSE	FALSE	TRUE	FALSE	TRUE	FALSE	FALSE	FALSE	FALSE	Control	POSSIBLE_DIAGNOSIS	FALSE	NA	FALSE	FALSE	FALSE	FALSE	FALSE	FALSE		0	0	control	-0.0660686061998657	-0.76319618039185	-1.17846284631264	0.00925596	0.0171425	-0.000503576	0.00822557	FALSE
false	TRUE	NA	FALSE	FALSE	FALSE	FALSE	FALSE	FALSE	FALSE	TRUE	FALSE	TRUE	FALSE	Control	NO_DIAGNOSIS	FALSE	NA	FALSE	FALSE	FALSE	FALSE	FALSE	FALSE		0	160624	NA	NA	NA	NA	NA	NA	NA	NA	FALSE
false	TRUE	TRUE	FALSE	FALSE	FALSE	FALSE	TRUE	FALSE	FALSE	FALSE	FALSE	TRUE	FALSE	Control	NO_DIAGNOSIS	FALSE	NA	FALSE	FALSE	FALSE	FALSE	FALSE	FALSE		0	0	matched_finrisk	0.931851950521206	0.976783210643736	1.8603273280371	0.00139771	0.0038227	-0.00337553	-0.00388823	TRUE
false	TRUE	TRUE	FALSE	FALSE	FALSE	FALSE	TRUE	FALSE	FALSE	FALSE	FALSE	FALSE	FALSE	Control	NO_DIAGNOSIS	FALSE	NA	FALSE	FALSE	FALSE	FALSE	FALSE	FALSE		0	0	matched_finrisk	1.8627429138544	0.989386433046338	-0.47907950147816	0.000144053	0.0159092	0.000472155	0.0021388	TRUE
false	TRUE	TRUE	FALSE	FALSE	FALSE	FALSE	TRUE	FALSE	TRUE	FALSE	FALSE	TRUE	FALSE	Control	POSSIBLE_DIAGNOSIS	FALSE	NA	FALSE	FALSE	FALSE	FALSE	FALSE	FALSE		0	258908	control	-1.85318417813356	-0.0274298264677851	1.32308599999767	-0.00272412	0.0154621	8.62879e-05	0.00050299	FALSE
false	TRUE	TRUE	FALSE	FALSE	FALSE	FALSE	FALSE	FALSE	FALSE	FALSE	FALSE	FALSE	FALSE	Control	NO_DIAGNOSIS	FALSE	NA	FALSE	FALSE	FALSE	FALSE	FALSE	FALSE		0	0	control	-2.26556929075341	-1.0366040390336	-0.132911726556952	-0.00914182	0.0158803	-0.00990919	-0.0152498	FALSE
false	TRUE	TRUE	FALSE	TRUE	FALSE	FALSE	TRUE	FALSE	FALSE	FALSE	FALSE	TRUE	FALSE	Control	LIKELY_DIAGNOSIS	FALSE	NA	FALSE	FALSE	FALSE	FALSE	FALSE	FALSE		0	258122	matched_finrisk	-1.02429312622761	-0.614562177523829	-0.187251895474204	0.00260631	0.0116187	-0.00258597	-0.00548741	TRUE
false	TRUE	TRUE	FALSE	FALSE	FALSE	FALSE	FALSE	FALSE	FALSE	FALSE	FALSE	TRUE	FALSE	Control	NO_DIAGNOSIS	FALSE	NA	FALSE	FALSE	FALSE	FALSE	FALSE	FALSE		0	132202	control	-0.915525985687886	-1.2703342179688	-0.458419087224769	0.00450767	-0.00583796	0.00526	-0.00707191	FALSE
false	TRUE	TRUE	FALSE	FALSE	FALSE	FALSE	FALSE	FALSE	FALSE	FALSE	FALSE	FALSE	FALSE	Control	NO_DIAGNOSIS	FALSE	NA	FALSE	FALSE	FALSE	FALSE	FALSE	FALSE		175476	0	matched_finrisk	3.09781893550619	0.166894277088615	0.14755116095726	-0.00357635	0.00522064	-0.00391546	0.00393067	TRUE
false	TRUE	TRUE	FALSE	FALSE	FALSE	FALSE	FALSE	FALSE	FALSE	FALSE	FALSE	FALSE	FALSE	Control	NO_DIAGNOSIS	FALSE	NA	FALSE	FALSE	FALSE	FALSE	FALSE	FALSE		0	0	control	0.0261774219255856	0.23798035941523	0.153857605827487	-0.000325148	0.0191213	0.000237231	-0.00688509	FALSE
false	TRUE	TRUE	FALSE	FALSE	FALSE	FALSE	FALSE	FALSE	FALSE	FALSE	FALSE	TRUE	FALSE	Control	NO_DIAGNOSIS	FALSE	NA	FALSE	FALSE	FALSE	FALSE	FALSE	FALSE		758340	543381	matched_finrisk	0.0953619430196742	-0.261380806043529	-2.23985560452977	0.00482779	0.0159605	0.00806786	0.0109699	TRUE
false	TRUE	TRUE	FALSE	FALSE	FALSE	FALSE	TRUE	FALSE	FALSE	FALSE	FALSE	TRUE	FALSE	Control	NO_DIAGNOSIS	FALSE	NA	FALSE	FALSE	FALSE	FALSE	FALSE	FALSE		0	113422	control	1.10458641876104	0.00195815259192627	1.35251243224669	0.00577519	0.00697704	-0.00242766	0.0014506	FALSE
false	TRUE	TRUE	FALSE	FALSE	FALSE	FALSE	FALSE	FALSE	FALSE	FALSE	FALSE	TRUE	FALSE	Control	NO_DIAGNOSIS	FALSE	NA	FALSE	FALSE	FALSE	FALSE	FALSE	FALSE		151225	0	matched_finrisk	-1.09275933808629	1.40298706652832	-0.108222581212496	0.000701362	0.0115451	-0.0044938	0.00734867	TRUE
false	TRUE	TRUE	FALSE	FALSE	FALSE	FALSE	TRUE	FALSE	FALSE	FALSE	FALSE	TRUE	FALSE	Control	NO_DIAGNOSIS	FALSE	NA	FALSE	FALSE	FALSE	FALSE	FALSE	FALSE		0	0	matched_finrisk	-0.394600567023707	-0.798436353419901	0.0208896044839466	0.000505699	0.014089	-0.00611775	-0.00610948	TRUE
false	TRUE	TRUE	FALSE	TRUE	FALSE	FALSE	FALSE	FALSE	FALSE	FALSE	FALSE	TRUE	FALSE	Control	LIKELY_DIAGNOSIS	FALSE	NA	FALSE	FALSE	FALSE	FALSE	FALSE	FALSE		0	0	matched_finrisk	-0.834432653585798	-1.26612923585866	0.0861105274012165	-0.000397152	0.0100848	0.00767566	0.00351142	TRUE
false	TRUE	TRUE	FALSE	FALSE	FALSE	FALSE	TRUE	FALSE	TRUE	FALSE	FALSE	TRUE	FALSE	Control	POSSIBLE_DIAGNOSIS	FALSE	NA	FALSE	FALSE	FALSE	FALSE	FALSE	FALSE		0	0	matched_finrisk	0.905652566303609	0.864995558914609	-0.147928538475326	0.00187107	0.0124391	-0.00274635	-0.000915254	TRUE
false	TRUE	TRUE	FALSE	FALSE	FALSE	FALSE	FALSE	FALSE	FALSE	FALSE	FALSE	TRUE	FALSE	Control	NO_DIAGNOSIS	FALSE	NA	FALSE	FALSE	FALSE	FALSE	FALSE	FALSE		0	119548	control	-0.0680345051599171	0.929926579137628	-0.0624924088845361	-0.00464404	0.010088	-0.00986078	-0.00826651	FALSE
false	TRUE	TRUE	FALSE	FALSE	FALSE	FALSE	FALSE	FALSE	FALSE	FALSE	FALSE	FALSE	FALSE	Control	NO_DIAGNOSIS	FALSE	NA	FALSE	FALSE	FALSE	FALSE	FALSE	FALSE		0	271917	matched_finrisk	-0.0225163830848993	-1.16838880364152	0.161270113278956	0.00410072	0.0120823	-0.00496804	-0.00498438	TRUE
false	TRUE	TRUE	FALSE	FALSE	FALSE	FALSE	TRUE	FALSE	FALSE	FALSE	FALSE	TRUE	FALSE	Control	NO_DIAGNOSIS	FALSE	NA	FALSE	FALSE	FALSE	FALSE	FALSE	FALSE		0	266723	matched_finrisk	-0.427340345858396	-1.06988827010429	1.14601362900623	0.00362581	0.0148767	-0.00105191	0.00262216	TRUE
false	TRUE	TRUE	FALSE	FALSE	FALSE	FALSE	TRUE	FALSE	FALSE	FALSE	FALSE	TRUE	FALSE	Control	NO_DIAGNOSIS	FALSE	NA	FALSE	FALSE	FALSE	FALSE	FALSE	FALSE		0	0	matched_finrisk	-0.153210858179033	0.982098057920492	0.720712492426858	-0.00155977	0.0132269	5.60515e-05	0.00531397	TRUE
false	TRUE	TRUE	FALSE	FALSE	FALSE	FALSE	FALSE	FALSE	FALSE	FALSE	FALSE	FALSE	FALSE	Control	NO_DIAGNOSIS	FALSE	NA	FALSE	FALSE	FALSE	FALSE	FALSE	FALSE		0	129990	matched_finrisk	-0.339026115653046	0.039455181724629	-0.991803605850188	0.00327554	0.00771337	-0.00702189	-0.00394199	TRUE
false	TRUE	TRUE	FALSE	FALSE	FALSE	FALSE	FALSE	FALSE	TRUE	FALSE	FALSE	FALSE	FALSE	Control	NO_DIAGNOSIS	FALSE	NA	FALSE	FALSE	FALSE	FALSE	FALSE	FALSE		0	167785	matched_finrisk	-0.695118467666828	-0.493903420413646	-0.876675708242909	-0.00144848	0.0034856	-9.81937e-06	-0.0041316	TRUE
false	TRUE	TRUE	FALSE	FALSE	FALSE	FALSE	FALSE	FALSE	FALSE	FALSE	FALSE	TRUE	FALSE	Control	NO_DIAGNOSIS	FALSE	NA	FALSE	FALSE	FALSE	FALSE	FALSE	FALSE		0	160624	matched_finrisk	0.474402384817123	-0.316131548945996	0.314195935663903	-0.00186494	0.00669879	0.00267794	0.00400745	TRUE
false	TRUE	TRUE	FALSE	FALSE	FALSE	FALSE	FALSE	FALSE	FALSE	FALSE	FALSE	FALSE	FALSE	Control	NO_DIAGNOSIS	FALSE	NA	FALSE	FALSE	FALSE	FALSE	FALSE	FALSE		0	0	matched_finrisk	-0.733718137632437	0.181002070227652	0.957677903750825	-0.00621039	0.0108988	-0.00914796	-0.00875916	TRUE
false	TRUE	TRUE	FALSE	FALSE	FALSE	FALSE	FALSE	FALSE	FALSE	FALSE	FALSE	FALSE	FALSE	Control	NO_DIAGNOSIS	FALSE	NA	FALSE	FALSE	FALSE	FALSE	FALSE	FALSE		0	0	control	0.354709382749427	-0.0474777430337846	-1.29559815309702	-0.00172949	-0.00893954	-0.00266904	0.00665977	FALSE
false	TRUE	TRUE	FALSE	FALSE	FALSE	FALSE	TRUE	FALSE	FALSE	FALSE	FALSE	TRUE	FALSE	Control	NO_DIAGNOSIS	FALSE	NA	FALSE	FALSE	FALSE	FALSE	FALSE	FALSE		0	190799	matched_finrisk	0.482455009403484	-0.442163772972017	0.45653615282388	0.00345267	0.0135859	0.000320967	0.00662847	TRUE
false	TRUE	TRUE	FALSE	FALSE	FALSE	FALSE	TRUE	FALSE	FALSE	FALSE	FALSE	TRUE	FALSE	Control	NO_DIAGNOSIS	FALSE	NA	FALSE	FALSE	FALSE	FALSE	FALSE	FALSE		0	0	matched_finrisk	-0.162397655242347	-0.53676414652234	-0.775331357807084	-0.000559584	0.0100974	0.000898737	-0.00712929	TRUE
false	TRUE	TRUE	FALSE	FALSE	FALSE	FALSE	FALSE	FALSE	FALSE	FALSE	FALSE	FALSE	FALSE	Control	NO_DIAGNOSIS	FALSE	NA	FALSE	FALSE	FALSE	FALSE	FALSE	FALSE		0	0	control	2.40446149459604	0.0126464667845204	-0.83351641093532	0.00137136	0.00219205	0.0114886	-0.00670415	FALSE
false	TRUE	TRUE	FALSE	FALSE	FALSE	FALSE	FALSE	FALSE	FALSE	FALSE	FALSE	FALSE	FALSE	Control	NO_DIAGNOSIS	FALSE	NA	FALSE	FALSE	FALSE	FALSE	FALSE	FALSE		0	0	matched_finrisk	-0.249766741716902	2.38791424238191	0.359739279811024	0.00362612	0.0120748	-0.00919764	-0.00248288	TRUE
false	TRUE	TRUE	FALSE	FALSE	FALSE	FALSE	FALSE	FALSE	FALSE	FALSE	FALSE	FALSE	FALSE	Control	NO_DIAGNOSIS	FALSE	NA	FALSE	FALSE	FALSE	FALSE	FALSE	FALSE		0	0	matched_finrisk	-0.177633372182738	1.6365081687508	-0.110986247015222	-0.00102951	0.0130663	0.0010089	0.0031214	TRUE
false	TRUE	TRUE	FALSE	FALSE	FALSE	FALSE	FALSE	FALSE	FALSE	FALSE	FALSE	FALSE	FALSE	Control	NO_DIAGNOSIS	FALSE	NA	FALSE	FALSE	FALSE	FALSE	FALSE	FALSE		0	0	matched_finrisk	-0.336039461463739	1.18337835864794	1.30529061577278	-0.00215909	0.00876929	-0.00877249	-0.0082737	TRUE
false	TRUE	TRUE	FALSE	FALSE	FALSE	FALSE	FALSE	FALSE	FALSE	FALSE	FALSE	TRUE	FALSE	Control	NO_DIAGNOSIS	FALSE	NA	FALSE	FALSE	FALSE	FALSE	FALSE	FALSE		0	160624	control	0.205527896280971	-0.167296285317128	-0.470702046347997	0.000369261	-0.00754462	9.98185e-05	0.00419593	FALSE
false	TRUE	TRUE	FALSE	FALSE	FALSE	FALSE	FALSE	FALSE	FALSE	FALSE	FALSE	TRUE	FALSE	Control	NO_DIAGNOSIS	FALSE	NA	FALSE	FALSE	FALSE	FALSE	FALSE	FALSE		0	0	matched_finrisk	-0.466015627322469	-0.236877796907308	0.312568145449999	0.00110806	0.01408	0.00471429	0.000360003	TRUE
false	TRUE	TRUE	FALSE	FALSE	FALSE	FALSE	TRUE	FALSE	FALSE	FALSE	FALSE	FALSE	FALSE	Control	NO_DIAGNOSIS	FALSE	NA	FALSE	FALSE	FALSE	FALSE	FALSE	FALSE		0	114671	control	0.186435992918942	-1.44619313521442	-2.08008769690506	-0.00336747	0.00261436	0.00527358	-0.00702911	FALSE
false	TRUE	TRUE	FALSE	FALSE	FALSE	FALSE	FALSE	FALSE	FALSE	FALSE	TRUE	FALSE	FALSE	Control	POSSIBLE_DIAGNOSIS	FALSE	NA	FALSE	FALSE	FALSE	FALSE	FALSE	FALSE		129579	160624	control	0.326959962813328	0.876230989738635	0.938867883501273	0.0053102	-0.00598353	0.00368093	-0.00601813	FALSE
false	TRUE	TRUE	FALSE	FALSE	FALSE	FALSE	FALSE	FALSE	FALSE	FALSE	FALSE	TRUE	FALSE	Control	NO_DIAGNOSIS	FALSE	NA	FALSE	FALSE	FALSE	FALSE	FALSE	FALSE		0	0	control	0.508427559125691	0.37798359742243	-0.239816202906568	-0.00453109	0.00464768	-0.00389673	-0.00183187	FALSE
false	TRUE	TRUE	FALSE	FALSE	FALSE	FALSE	FALSE	FALSE	FALSE	FALSE	FALSE	FALSE	FALSE	Control	NO_DIAGNOSIS	FALSE	NA	FALSE	FALSE	FALSE	FALSE	FALSE	FALSE		0	156533	matched_finrisk	-0.46427656285781	2.03523895378568	1.39552763335097	0.0033888	0.00925127	-0.00497654	-0.000595556	TRUE
false	TRUE	TRUE	FALSE	FALSE	FALSE	FALSE	FALSE	FALSE	TRUE	FALSE	FALSE	FALSE	FALSE	Control	NO_DIAGNOSIS	FALSE	NA	FALSE	FALSE	FALSE	FALSE	FALSE	FALSE		0	0	matched_finrisk	-0.421518260476708	-0.757275596844581	0.983085542577975	0.00429702	0.00265224	3.61126e-05	0.00894335	TRUE
false	TRUE	TRUE	FALSE	FALSE	FALSE	FALSE	FALSE	FALSE	FALSE	FALSE	FALSE	TRUE	FALSE	Control	NO_DIAGNOSIS	FALSE	NA	FALSE	FALSE	FALSE	FALSE	FALSE	FALSE		0	0	matched_finrisk	-0.442538257049556	-0.6839463363291	-0.49377731421542	0.00614917	0.00921775	0.000821709	0.000713695	TRUE
false	TRUE	TRUE	FALSE	FALSE	FALSE	TRUE	FALSE	FALSE	FALSE	FALSE	FALSE	FALSE	FALSE	Control	NO_DIAGNOSIS	FALSE	NA	FALSE	FALSE	FALSE	FALSE	FALSE	FALSE		0	247708	matched_finrisk	-1.18481633746559	-0.769607214919437	0.0185940029002366	0.00196261	0.0155371	0.00161276	-0.001063	TRUE
false	TRUE	TRUE	FALSE	FALSE	FALSE	FALSE	TRUE	FALSE	FALSE	FALSE	FALSE	FALSE	FALSE	Control	NO_DIAGNOSIS	FALSE	NA	FALSE	FALSE	FALSE	FALSE	FALSE	FALSE		0	141849	control	-0.0636868439982661	1.19217130451022	0.675798997753224	0.007079	0.00655457	0.00131111	0.00382186	FALSE
false	TRUE	TRUE	FALSE	FALSE	FALSE	TRUE	FALSE	FALSE	FALSE	FALSE	FALSE	FALSE	FALSE	Control	NO_DIAGNOSIS	FALSE	NA	FALSE	FALSE	FALSE	FALSE	FALSE	FALSE		0	32711738	matched_finrisk	0.759495539773692	0.905306330723242	-0.632407799465445	0.00420064	0.0097184	0.000274298	-0.00439065	TRUE
false	TRUE	TRUE	FALSE	FALSE	FALSE	FALSE	TRUE	FALSE	FALSE	FALSE	FALSE	TRUE	FALSE	Control	POSSIBLE_DIAGNOSIS	FALSE	NA	TRUE	TRUE	FALSE	FALSE	FALSE	FALSE	Loss	325927	0	matched_finrisk	0.331836904464222	0.493268887616775	1.01537501732166	0.000481288	0.0115966	-0.00155622	-0.00625589	TRUE
false	TRUE	TRUE	FALSE	FALSE	FALSE	TRUE	TRUE	FALSE	FALSE	FALSE	FALSE	FALSE	FALSE	Control	NO_DIAGNOSIS	FALSE	NA	FALSE	FALSE	FALSE	FALSE	FALSE	FALSE		213144	0	control	1.22821121874883	0.460090171896437	0.546002007272654	-0.00283021	-0.00406036	0.00223731	0.00912169	FALSE
false	TRUE	NA	FALSE	FALSE	FALSE	FALSE	TRUE	FALSE	FALSE	FALSE	FALSE	TRUE	FALSE	Control	NO_DIAGNOSIS	FALSE	NA	FALSE	FALSE	FALSE	FALSE	FALSE	FALSE		0	0	NA	NA	NA	NA	NA	NA	NA	NA	FALSE
false	TRUE	TRUE	FALSE	FALSE	FALSE	FALSE	FALSE	FALSE	FALSE	FALSE	TRUE	TRUE	FALSE	Control	POSSIBLE_DIAGNOSIS	FALSE	NA	FALSE	FALSE	FALSE	FALSE	FALSE	FALSE		172101	0	matched_finrisk	0.114718486626325	-0.465064511973335	0.24817801167731	-0.00449474	0.00755158	0.0056858	0.0039759	TRUE
false	TRUE	TRUE	FALSE	FALSE	FALSE	FALSE	FALSE	FALSE	TRUE	FALSE	FALSE	TRUE	FALSE	Control	NO_DIAGNOSIS	FALSE	NA	FALSE	FALSE	FALSE	FALSE	FALSE	FALSE		0	0	matched_finrisk	-0.600566288838239	-2.51082269874446	-0.248382473751408	-0.00499574	0.0123176	0.00165761	-0.000443969	TRUE
false	TRUE	TRUE	FALSE	FALSE	FALSE	FALSE	FALSE	FALSE	FALSE	FALSE	FALSE	TRUE	FALSE	Control	NO_DIAGNOSIS	FALSE	NA	FALSE	FALSE	FALSE	FALSE	FALSE	FALSE		0	140620	control	-0.569225322725127	0.0850808008100185	-1.37044867746284	0.00920929	0.0166244	0.00600446	0.0129396	FALSE
false	TRUE	TRUE	FALSE	FALSE	FALSE	FALSE	TRUE	FALSE	FALSE	FALSE	FALSE	FALSE	FALSE	Control	NO_DIAGNOSIS	FALSE	NA	FALSE	FALSE	FALSE	FALSE	FALSE	FALSE		0	0	matched_finrisk	-0.623816824615762	0.11679402555331	0.742913046651866	0.00222883	0.0111497	-0.00539624	-0.00325859	TRUE
false	TRUE	TRUE	FALSE	FALSE	FALSE	FALSE	TRUE	FALSE	FALSE	FALSE	FALSE	TRUE	FALSE	Control	NO_DIAGNOSIS	FALSE	NA	FALSE	FALSE	FALSE	FALSE	FALSE	FALSE		134991	141849	matched_finrisk	-0.228822356642518	-0.648317319695139	-0.94500712161776	0.00465535	0.0161217	0.00571038	0.0133846	TRUE
false	TRUE	TRUE	FALSE	FALSE	FALSE	FALSE	TRUE	FALSE	FALSE	FALSE	FALSE	TRUE	FALSE	Control	NO_DIAGNOSIS	FALSE	NA	FALSE	FALSE	FALSE	FALSE	FALSE	FALSE		0	219251	matched_finrisk	-0.460458182185403	-0.357145756423612	-0.261487278116943	-0.00157227	0.00781692	0.000346801	-0.0049889	TRUE
false	TRUE	TRUE	FALSE	FALSE	FALSE	FALSE	TRUE	FALSE	FALSE	FALSE	FALSE	TRUE	FALSE	Control	NO_DIAGNOSIS	FALSE	NA	FALSE	FALSE	FALSE	FALSE	FALSE	FALSE		0	148493	matched_finrisk	1.10851821668114	1.0189307311436	0.0438674831932735	-0.0013921	0.0090195	0.0013349	0.000510761	TRUE
false	TRUE	TRUE	FALSE	FALSE	FALSE	FALSE	FALSE	FALSE	FALSE	FALSE	FALSE	FALSE	FALSE	Control	NO_DIAGNOSIS	FALSE	NA	FALSE	FALSE	FALSE	FALSE	FALSE	FALSE		184419	0	control	0.313727950582218	-1.94166977259002	-1.34671752342864	0.00816972	0.00940476	-0.00152646	0.00544872	FALSE
false	TRUE	TRUE	FALSE	FALSE	FALSE	FALSE	TRUE	FALSE	FALSE	FALSE	FALSE	FALSE	FALSE	Control	NO_DIAGNOSIS	FALSE	NA	FALSE	FALSE	FALSE	FALSE	FALSE	FALSE		0	304034	matched_finrisk	-0.936167924768417	1.45214940383832	1.76564121596095	-0.0029055	0.00344832	0.0110166	0.00630124	TRUE
false	TRUE	TRUE	FALSE	FALSE	FALSE	FALSE	FALSE	FALSE	FALSE	FALSE	FALSE	TRUE	FALSE	Control	NO_DIAGNOSIS	FALSE	NA	FALSE	FALSE	FALSE	FALSE	FALSE	FALSE		0	0	control	-1.61504576372282	-0.946724500417339	-0.555351112538657	0.00727808	0.0235474	0.00787723	0.00997339	FALSE
false	TRUE	TRUE	FALSE	FALSE	FALSE	TRUE	TRUE	FALSE	FALSE	FALSE	FALSE	FALSE	FALSE	Control	NO_DIAGNOSIS	FALSE	NA	FALSE	FALSE	FALSE	FALSE	FALSE	FALSE		0	144479	control	0.242275084534225	-0.00534976241361372	1.45922411781395	-0.00171303	-0.00682358	0.0266534	-0.00924547	FALSE
false	TRUE	TRUE	TRUE	FALSE	FALSE	FALSE	TRUE	FALSE	FALSE	FALSE	FALSE	TRUE	FALSE	Control	LIKELY_DIAGNOSIS	FALSE	NA	FALSE	FALSE	FALSE	FALSE	FALSE	FALSE		0	151400	control	0.100805970909044	-1.78032117000514	-1.27129061424959	-0.00483577	0.00428955	-0.00409373	-0.00367915	FALSE
false	TRUE	TRUE	FALSE	FALSE	FALSE	FALSE	FALSE	FALSE	TRUE	FALSE	FALSE	FALSE	FALSE	Control	NO_DIAGNOSIS	FALSE	NA	FALSE	FALSE	FALSE	FALSE	FALSE	FALSE		220962	0	matched_finrisk	1.1735062996105	-0.276211574731243	-0.236370812997164	0.00177617	0.00687141	-0.00434397	0.00822184	TRUE
false	TRUE	TRUE	FALSE	FALSE	FALSE	FALSE	FALSE	FALSE	FALSE	FALSE	FALSE	FALSE	FALSE	Control	NO_DIAGNOSIS	FALSE	NA	FALSE	FALSE	FALSE	FALSE	FALSE	FALSE		0	120195	control	-0.799235501051046	-0.885920302785684	-0.693335649291101	0.00632086	0.00610974	-0.00400162	-0.00388857	FALSE
false	TRUE	TRUE	FALSE	FALSE	FALSE	FALSE	TRUE	FALSE	FALSE	FALSE	FALSE	FALSE	FALSE	Control	NO_DIAGNOSIS	FALSE	NA	FALSE	FALSE	FALSE	FALSE	FALSE	FALSE		0	0	control	-0.516902165788394	-2.81358610024563	-0.81809314834693	0.00163255	-0.00234779	0.00399751	-0.0022786	FALSE
false	TRUE	TRUE	FALSE	FALSE	FALSE	FALSE	FALSE	FALSE	FALSE	FALSE	FALSE	TRUE	FALSE	Control	NO_DIAGNOSIS	FALSE	NA	FALSE	FALSE	FALSE	FALSE	FALSE	FALSE		0	0	control	-0.262923142449549	-0.153520670132888	0.189712716277816	0.00835473	0.0154072	0.00287933	0.000863065	FALSE
false	TRUE	TRUE	FALSE	FALSE	FALSE	TRUE	FALSE	FALSE	FALSE	FALSE	FALSE	FALSE	FALSE	Control	NO_DIAGNOSIS	FALSE	NA	FALSE	FALSE	FALSE	FALSE	FALSE	FALSE		0	0	control	0.316828022019221	-1.37055230693114	0.8551320891095	0.00970985	0.0115917	0.00332472	0.00028993	FALSE
false	TRUE	NA	FALSE	FALSE	FALSE	FALSE	TRUE	FALSE	FALSE	FALSE	TRUE	TRUE	FALSE	Control	POSSIBLE_DIAGNOSIS	FALSE	NA	FALSE	FALSE	FALSE	FALSE	FALSE	FALSE		0	0	NA	NA	NA	NA	NA	NA	NA	NA	FALSE
false	TRUE	TRUE	FALSE	FALSE	FALSE	FALSE	FALSE	FALSE	FALSE	FALSE	FALSE	FALSE	FALSE	Control	NO_DIAGNOSIS	FALSE	NA	FALSE	FALSE	FALSE	FALSE	FALSE	FALSE		0	325003	control	1.37433043952952	0.196575354343736	-2.59527634323709	0.00599753	0.00417394	-0.00535726	0.00331167	FALSE
false	TRUE	TRUE	FALSE	FALSE	FALSE	TRUE	FALSE	FALSE	TRUE	FALSE	FALSE	TRUE	FALSE	Control	NO_DIAGNOSIS	FALSE	NA	FALSE	FALSE	FALSE	FALSE	FALSE	FALSE		0	141849	matched_finrisk	-0.14383503236956	-1.25988233632051	-0.719928852053042	-0.00213066	0.00922097	-0.0112576	-9.50183e-05	TRUE
false	TRUE	TRUE	FALSE	FALSE	FALSE	FALSE	FALSE	FALSE	FALSE	FALSE	FALSE	FALSE	FALSE	Control	NO_DIAGNOSIS	FALSE	NA	FALSE	FALSE	FALSE	FALSE	FALSE	FALSE		0	123961	control	-1.38987472129856	-0.174232942608482	1.51463954253794	-0.00429921	0.0130829	-0.0104992	-0.00533545	FALSE
false	TRUE	TRUE	FALSE	FALSE	FALSE	FALSE	FALSE	FALSE	FALSE	FALSE	FALSE	FALSE	FALSE	Control	NO_DIAGNOSIS	FALSE	NA	FALSE	FALSE	FALSE	FALSE	FALSE	FALSE		0	0	control	1.8016488230959	0.18010323576173	-0.905157068151623	-0.00381292	0.00371762	-0.00971038	0.00700477	FALSE
false	TRUE	TRUE	FALSE	FALSE	FALSE	FALSE	FALSE	FALSE	FALSE	FALSE	TRUE	FALSE	FALSE	Control	POSSIBLE_DIAGNOSIS	FALSE	NA	FALSE	FALSE	FALSE	FALSE	FALSE	FALSE		0	0	control	0.126060211395849	1.19181958667573	1.12653082855228	0.00948221	0.00912863	0.00863114	-0.000141034	FALSE
false	TRUE	TRUE	FALSE	FALSE	FALSE	FALSE	TRUE	TRUE	FALSE	FALSE	FALSE	FALSE	FALSE	Control	NO_DIAGNOSIS	FALSE	NA	FALSE	FALSE	FALSE	FALSE	FALSE	FALSE		0	141849	matched_finrisk	1.11165609386737	0.732476094830194	2.14766509509941	0.00894589	0.0179097	0.00233491	0.00838654	TRUE
false	TRUE	TRUE	FALSE	FALSE	FALSE	FALSE	FALSE	FALSE	FALSE	FALSE	FALSE	FALSE	FALSE	Control	NO_DIAGNOSIS	FALSE	NA	FALSE	FALSE	FALSE	FALSE	FALSE	FALSE		0	0	matched_finrisk	-0.297175151253507	-0.856067274589257	0.00124382625521737	0.00588429	0.016837	0.00697166	0.00500303	TRUE
false	TRUE	TRUE	FALSE	FALSE	FALSE	FALSE	TRUE	FALSE	FALSE	FALSE	TRUE	FALSE	FALSE	Control	POSSIBLE_DIAGNOSIS	FALSE	NA	FALSE	FALSE	FALSE	FALSE	FALSE	FALSE		0	160624	matched_finrisk	0.610767722296018	0.0767372721806989	-2.57788542214838	0.00422346	0.00662452	-0.00434036	-0.00702623	FALSE
false	TRUE	TRUE	FALSE	FALSE	FALSE	FALSE	FALSE	FALSE	FALSE	FALSE	FALSE	FALSE	FALSE	Control	NO_DIAGNOSIS	FALSE	NA	FALSE	FALSE	FALSE	FALSE	FALSE	FALSE		0	0	matched_finrisk	-0.552817627558548	0.300156256601401	-0.888600911275169	-0.00410652	0.015019	0.00995278	0.00384122	TRUE
false	TRUE	TRUE	FALSE	FALSE	FALSE	FALSE	TRUE	FALSE	FALSE	FALSE	FALSE	FALSE	FALSE	Control	NO_DIAGNOSIS	FALSE	NA	FALSE	FALSE	FALSE	FALSE	FALSE	FALSE		0	272460	control	-0.920100481344928	0.609531171795818	1.13777828254554	0.000273801	-0.0045108	0.00186075	0.00223916	FALSE
false	TRUE	TRUE	FALSE	FALSE	FALSE	FALSE	FALSE	FALSE	FALSE	FALSE	FALSE	FALSE	FALSE	Control	NO_DIAGNOSIS	FALSE	NA	FALSE	FALSE	FALSE	FALSE	FALSE	FALSE		0	140620	matched_finrisk	-1.30466056253021	1.19961599867362	-0.598897978944794	-0.000453355	0.00999331	-0.00745433	0.00270565	TRUE
false	TRUE	NA	FALSE	FALSE	FALSE	FALSE	TRUE	FALSE	FALSE	FALSE	FALSE	FALSE	FALSE	Control	NO_DIAGNOSIS	FALSE	NA	FALSE	FALSE	FALSE	FALSE	FALSE	FALSE		0	0	NA	NA	NA	NA	NA	NA	NA	NA	FALSE
false	TRUE	TRUE	FALSE	FALSE	FALSE	FALSE	TRUE	FALSE	FALSE	FALSE	FALSE	TRUE	FALSE	Control	NO_DIAGNOSIS	FALSE	NA	FALSE	FALSE	FALSE	FALSE	FALSE	FALSE		0	152300	control	-0.721015405890572	0.482893211499284	1.6610402913304	0.00684222	0.0133297	-0.00603756	-0.00862128	FALSE
false	TRUE	TRUE	FALSE	FALSE	FALSE	FALSE	FALSE	FALSE	FALSE	FALSE	FALSE	FALSE	FALSE	Control	NO_DIAGNOSIS	FALSE	NA	FALSE	FALSE	FALSE	FALSE	FALSE	FALSE		0	182206	control	0.739156046687015	-0.169269813166217	0.9958663789278	-0.00264279	-0.00365284	0.000535376	0.00291159	FALSE
false	TRUE	TRUE	FALSE	FALSE	FALSE	FALSE	TRUE	FALSE	TRUE	TRUE	FALSE	TRUE	FALSE	Control	POSSIBLE_DIAGNOSIS	FALSE	NA	FALSE	FALSE	FALSE	FALSE	FALSE	FALSE		0	0	control	0.0448534620460658	-0.337605876729655	1.86381544992404	-0.00458772	-0.00956121	0.0311637	-0.00867891	FALSE
false	TRUE	TRUE	FALSE	FALSE	FALSE	FALSE	FALSE	FALSE	TRUE	FALSE	FALSE	TRUE	FALSE	Control	NO_DIAGNOSIS	FALSE	NA	FALSE	FALSE	FALSE	FALSE	FALSE	FALSE		210963	0	control	1.00882445595703	0.0427183416335199	-0.607742504527054	-0.00602238	0.00252851	0.0156386	-0.00784441	FALSE
false	TRUE	TRUE	FALSE	FALSE	FALSE	FALSE	FALSE	FALSE	FALSE	FALSE	FALSE	FALSE	FALSE	Control	NO_DIAGNOSIS	FALSE	NA	FALSE	FALSE	FALSE	FALSE	FALSE	FALSE		115533	0	control	-1.58574630806822	-0.732827299371502	-0.925658479697918	-0.00464778	-0.00370699	0.00410005	0.0077654	FALSE
false	TRUE	TRUE	FALSE	FALSE	FALSE	FALSE	FALSE	FALSE	FALSE	FALSE	FALSE	TRUE	FALSE	Control	NO_DIAGNOSIS	FALSE	NA	FALSE	FALSE	FALSE	FALSE	FALSE	FALSE		0	314512	matched_finrisk	-1.20538266504765	1.69164970924715	0.835014271594077	-0.00386681	0.00321621	-0.00178716	0.00307373	TRUE
false	TRUE	TRUE	FALSE	FALSE	FALSE	FALSE	FALSE	FALSE	TRUE	FALSE	FALSE	TRUE	FALSE	Control	POSSIBLE_DIAGNOSIS	FALSE	NA	FALSE	FALSE	FALSE	FALSE	FALSE	FALSE		120498	0	control	-0.231468759088739	-0.30370418546064	-2.45195527812771	-0.00568702	0.00880727	-0.00846894	-0.0060795	FALSE
false	TRUE	TRUE	FALSE	FALSE	FALSE	FALSE	TRUE	FALSE	FALSE	FALSE	FALSE	TRUE	FALSE	Control	NO_DIAGNOSIS	FALSE	NA	FALSE	FALSE	FALSE	FALSE	FALSE	FALSE		0	0	matched_finrisk	0.24106530055881	-1.5369969101402	-0.784861582563699	0.00440335	0.0102872	0.010588	0.00732712	TRUE
false	TRUE	TRUE	FALSE	FALSE	FALSE	FALSE	FALSE	FALSE	FALSE	FALSE	FALSE	FALSE	FALSE	Control	NO_DIAGNOSIS	FALSE	NA	FALSE	FALSE	FALSE	FALSE	FALSE	FALSE		0	0	control	-0.949362131250296	-0.92964859955279	-1.49639869682189	0.00538715	0.00447917	-0.00036545	-0.00123881	FALSE
false	TRUE	TRUE	FALSE	FALSE	FALSE	FALSE	FALSE	FALSE	FALSE	FALSE	FALSE	FALSE	FALSE	Control	NO_DIAGNOSIS	FALSE	NA	FALSE	FALSE	FALSE	FALSE	FALSE	FALSE		0	0	matched_finrisk	-0.296343424770409	-0.899904994682649	-2.06055023927054	-0.00157188	0.00515709	-0.00346519	-0.0104439	TRUE
false	TRUE	TRUE	FALSE	FALSE	FALSE	FALSE	FALSE	FALSE	FALSE	FALSE	FALSE	FALSE	FALSE	Control	NO_DIAGNOSIS	FALSE	NA	FALSE	FALSE	FALSE	FALSE	FALSE	FALSE		0	0	matched_finrisk	-0.331616188803625	-0.257257891428104	1.24210592127326	0.00162665	0.00799882	-0.00841674	-0.0124899	TRUE
false	TRUE	TRUE	FALSE	FALSE	FALSE	FALSE	FALSE	FALSE	FALSE	FALSE	FALSE	FALSE	FALSE	Control	NO_DIAGNOSIS	FALSE	NA	FALSE	FALSE	FALSE	FALSE	FALSE	FALSE		0	101508	matched_finrisk	1.07581624359568	0.781521192862026	-0.410161765620889	0.00239133	0.0180277	0.000844172	-0.000108867	TRUE
false	TRUE	TRUE	FALSE	FALSE	FALSE	FALSE	FALSE	FALSE	FALSE	TRUE	FALSE	FALSE	FALSE	Control	POSSIBLE_DIAGNOSIS	FALSE	NA	FALSE	FALSE	FALSE	FALSE	FALSE	FALSE		0	137075	control	-0.507942203220471	1.25591039207191	0.843234711550982	0.0097703	0.00933018	-0.00454708	-0.00849935	FALSE
false	TRUE	TRUE	FALSE	FALSE	FALSE	FALSE	FALSE	FALSE	FALSE	FALSE	FALSE	FALSE	FALSE	Control	NO_DIAGNOSIS	FALSE	NA	FALSE	FALSE	FALSE	FALSE	FALSE	FALSE		0	0	matched_finrisk	-1.37203040766118	-1.29588261066865	0.857840103964743	-0.00171305	0.0131157	-0.00842977	-0.00865942	TRUE
false	TRUE	TRUE	FALSE	FALSE	FALSE	FALSE	FALSE	FALSE	FALSE	FALSE	FALSE	TRUE	FALSE	Control	NO_DIAGNOSIS	FALSE	NA	FALSE	FALSE	FALSE	FALSE	FALSE	FALSE		0	130734	control	0.237927423372574	-1.07335855273793	-0.00424971727497726	-0.00639951	0.0133343	-0.00752829	-0.00839618	FALSE
false	TRUE	TRUE	FALSE	FALSE	FALSE	FALSE	FALSE	FALSE	FALSE	FALSE	FALSE	FALSE	FALSE	Control	NO_DIAGNOSIS	FALSE	NA	FALSE	FALSE	FALSE	FALSE	FALSE	FALSE		0	116669	matched_finrisk	0.0168015961161125	-1.98013988773148	-0.490875514810904	-0.00278044	0.0136777	-0.00451942	-0.00504836	TRUE
false	TRUE	TRUE	FALSE	FALSE	FALSE	FALSE	TRUE	FALSE	TRUE	FALSE	FALSE	TRUE	FALSE	Control	POSSIBLE_DIAGNOSIS	FALSE	NA	FALSE	FALSE	FALSE	FALSE	FALSE	FALSE		0	0	matched_finrisk	-0.103534103688522	-0.818236113513787	0.307587385650192	0.00416845	0.0187256	0.009662	0.0102079	TRUE
false	TRUE	TRUE	FALSE	FALSE	FALSE	FALSE	FALSE	FALSE	FALSE	FALSE	FALSE	FALSE	FALSE	Control	NO_DIAGNOSIS	FALSE	NA	FALSE	FALSE	FALSE	FALSE	FALSE	FALSE		0	0	matched_finrisk	-0.652397971034959	2.43000314324269	0.0637289088435028	0.00111802	0.00848004	-0.00685863	0.0017889	TRUE
false	TRUE	TRUE	FALSE	FALSE	FALSE	FALSE	FALSE	FALSE	FALSE	FALSE	FALSE	TRUE	FALSE	Control	NO_DIAGNOSIS	FALSE	NA	FALSE	FALSE	FALSE	FALSE	FALSE	FALSE		0	0	control	0.243976343249654	-0.777507188279704	-0.0830484776113946	0.00818722	0.00852446	0.00281499	0.00895361	FALSE
false	TRUE	TRUE	FALSE	FALSE	FALSE	FALSE	TRUE	FALSE	FALSE	TRUE	TRUE	FALSE	FALSE	Control	POSSIBLE_DIAGNOSIS	FALSE	NA	FALSE	FALSE	FALSE	FALSE	FALSE	FALSE		0	0	matched_finrisk	0.268134217008737	1.79034564158132	0.659104806651671	-0.00246591	0.0119065	0.00462843	0.00814226	TRUE
false	TRUE	TRUE	FALSE	FALSE	FALSE	FALSE	TRUE	FALSE	FALSE	FALSE	FALSE	FALSE	FALSE	Control	NO_DIAGNOSIS	FALSE	NA	FALSE	FALSE	FALSE	FALSE	FALSE	FALSE		0	130536	matched_finrisk	-0.0632709807567179	0.104171263271014	-0.524276020970426	0.00432194	0.00382779	-0.00293899	-0.00388864	TRUE
false	TRUE	TRUE	FALSE	FALSE	FALSE	FALSE	TRUE	FALSE	FALSE	FALSE	FALSE	FALSE	FALSE	Control	NO_DIAGNOSIS	FALSE	NA	FALSE	FALSE	FALSE	FALSE	FALSE	FALSE		0	0	control	-0.432897790995462	1.13052298407579	-2.19613979774734	0.00775814	0.00961971	-0.0031376	-0.00129661	FALSE
false	TRUE	TRUE	FALSE	FALSE	FALSE	FALSE	TRUE	FALSE	FALSE	FALSE	FALSE	TRUE	FALSE	Control	NO_DIAGNOSIS	FALSE	NA	FALSE	FALSE	FALSE	FALSE	FALSE	FALSE		0	109226	control	1.36888641164015	0.660061300684391	0.57172367644632	0.00294367	-0.00197826	0.000327466	-0.000610141	FALSE
false	TRUE	TRUE	FALSE	FALSE	FALSE	FALSE	FALSE	FALSE	FALSE	FALSE	FALSE	TRUE	FALSE	Control	NO_DIAGNOSIS	FALSE	NA	FALSE	FALSE	FALSE	FALSE	FALSE	FALSE		0	0	matched_finrisk	-0.429306244818448	0.454071888950698	-0.205846268302255	0.00101847	0.0146842	0.0190397	0.00771764	TRUE
false	TRUE	TRUE	FALSE	FALSE	FALSE	FALSE	TRUE	FALSE	FALSE	FALSE	FALSE	TRUE	FALSE	Control	NO_DIAGNOSIS	FALSE	NA	FALSE	FALSE	FALSE	FALSE	FALSE	FALSE		0	0	matched_finrisk	-1.11366591741145	-0.280744826820241	-0.650325417021416	0.00633999	0.0127161	1.62057e-05	0.0041677	FALSE
false	TRUE	TRUE	FALSE	FALSE	FALSE	FALSE	FALSE	FALSE	FALSE	FALSE	TRUE	FALSE	FALSE	Control	POSSIBLE_DIAGNOSIS	FALSE	NA	FALSE	FALSE	FALSE	FALSE	FALSE	FALSE		0	118398	control	2.41844962181178	-3.07720252517274	-1.83808557670373	-0.00385551	0.00723103	-0.00963524	-0.00384838	FALSE
false	TRUE	TRUE	FALSE	FALSE	FALSE	FALSE	TRUE	FALSE	FALSE	FALSE	FALSE	TRUE	FALSE	Control	NO_DIAGNOSIS	FALSE	NA	FALSE	FALSE	FALSE	FALSE	FALSE	FALSE		0	135517	control	1.77802022982606	-1.26077921679846	1.00010380107193	-0.00171915	0.00111298	0.0104639	0.00133637	FALSE
false	TRUE	TRUE	FALSE	FALSE	FALSE	FALSE	TRUE	FALSE	TRUE	FALSE	FALSE	FALSE	FALSE	Control	POSSIBLE_DIAGNOSIS	FALSE	NA	FALSE	FALSE	FALSE	FALSE	FALSE	FALSE		0	0	control	-1.44151737474912	0.764658276686141	0.898018100514266	-0.00320022	-0.00738809	0.00686596	-0.00653404	FALSE
false	TRUE	TRUE	FALSE	FALSE	FALSE	FALSE	FALSE	FALSE	FALSE	FALSE	FALSE	TRUE	FALSE	Control	NO_DIAGNOSIS	FALSE	NA	FALSE	FALSE	FALSE	FALSE	FALSE	FALSE		0	143997	control	1.9743454855865	0.593860188281265	0.288536873806156	0.000600998	-0.00287762	0.00159672	0.0045833	FALSE
false	TRUE	TRUE	FALSE	FALSE	FALSE	FALSE	FALSE	FALSE	FALSE	FALSE	FALSE	FALSE	FALSE	Control	NO_DIAGNOSIS	FALSE	NA	FALSE	FALSE	FALSE	FALSE	FALSE	FALSE		0	0	control	-0.099488888520726	-1.69149483090438	-0.994933971646156	0.00506598	-0.00171915	0.00191774	-0.00929531	FALSE
false	TRUE	TRUE	FALSE	FALSE	FALSE	FALSE	FALSE	FALSE	FALSE	FALSE	FALSE	TRUE	FALSE	Control	NO_DIAGNOSIS	FALSE	NA	FALSE	FALSE	FALSE	FALSE	FALSE	FALSE		0	0	matched_finrisk	0.749590433474976	0.599429053994043	0.797459124074808	0.00839841	0.0149303	0.00133376	0.00177039	TRUE
false	TRUE	TRUE	FALSE	FALSE	FALSE	FALSE	TRUE	FALSE	TRUE	FALSE	FALSE	FALSE	FALSE	Control	POSSIBLE_DIAGNOSIS	FALSE	NA	FALSE	FALSE	FALSE	FALSE	FALSE	FALSE		115066	160624	matched_finrisk	0.615455635200754	1.24617953198432	2.896498281841	-0.00163288	0.00969165	-0.00843145	-0.0046219	TRUE
false	TRUE	TRUE	FALSE	FALSE	FALSE	FALSE	FALSE	FALSE	FALSE	FALSE	FALSE	TRUE	FALSE	Control	NO_DIAGNOSIS	FALSE	NA	FALSE	FALSE	FALSE	FALSE	FALSE	FALSE		0	160624	matched_finrisk	-0.165233086434726	-1.71400672629979	-0.702478304949168	-0.000781886	0.0123635	0.0104099	0.00383264	TRUE
false	TRUE	TRUE	FALSE	FALSE	FALSE	FALSE	FALSE	FALSE	FALSE	FALSE	FALSE	TRUE	FALSE	Control	NO_DIAGNOSIS	FALSE	NA	FALSE	FALSE	FALSE	FALSE	FALSE	FALSE		225151	178053	matched_finrisk	-0.453123866834444	0.0186842896099531	-1.96608275591665	0.00170176	0.0164913	0.00333548	0.00667574	TRUE
false	TRUE	TRUE	FALSE	FALSE	FALSE	FALSE	TRUE	FALSE	FALSE	FALSE	TRUE	FALSE	FALSE	Control	POSSIBLE_DIAGNOSIS	FALSE	NA	FALSE	FALSE	FALSE	FALSE	FALSE	FALSE		0	1224676	matched_finrisk	0.401134842806006	1.33356187397569	2.19710499933732	-0.00379667	0.0111488	-0.00860658	-0.0124049	FALSE
false	TRUE	TRUE	FALSE	FALSE	FALSE	FALSE	TRUE	FALSE	FALSE	FALSE	FALSE	TRUE	FALSE	Control	NO_DIAGNOSIS	FALSE	NA	FALSE	FALSE	FALSE	FALSE	FALSE	FALSE		0	143997	matched_finrisk	0.646418543821551	-0.261556664960775	-0.354530693475395	0.000108524	0.00511517	0.0182153	-0.00939249	TRUE
false	TRUE	TRUE	FALSE	FALSE	FALSE	FALSE	FALSE	FALSE	TRUE	FALSE	FALSE	FALSE	FALSE	Control	POSSIBLE_DIAGNOSIS	FALSE	NA	FALSE	FALSE	FALSE	FALSE	FALSE	FALSE		0	0	control	-1.19422996902429	1.80931886476415	3.03840819792489	-0.00161429	-0.00237112	-0.00260395	0.000889614	FALSE
false	TRUE	TRUE	FALSE	FALSE	FALSE	FALSE	FALSE	FALSE	FALSE	FALSE	FALSE	FALSE	FALSE	Control	NO_DIAGNOSIS	FALSE	NA	FALSE	FALSE	FALSE	FALSE	FALSE	FALSE		0	0	matched_finrisk	-0.654288258496548	0.453720171116207	-0.859086033770325	0.00363483	0.0132074	-0.002211	0.00374059	TRUE
false	TRUE	TRUE	FALSE	FALSE	FALSE	FALSE	FALSE	FALSE	FALSE	FALSE	TRUE	FALSE	FALSE	Control	POSSIBLE_DIAGNOSIS	FALSE	NA	FALSE	FALSE	FALSE	FALSE	FALSE	FALSE		0	0	control	0.647363687552345	-1.9567447897739	-0.518064977724457	0.00330732	0.00183735	-0.00273506	-0.00793711	FALSE
false	TRUE	TRUE	FALSE	FALSE	FALSE	FALSE	TRUE	FALSE	FALSE	FALSE	FALSE	FALSE	FALSE	Control	NO_DIAGNOSIS	FALSE	NA	FALSE	FALSE	FALSE	FALSE	FALSE	FALSE		0	202562	matched_finrisk	1.34211994118407	-0.216204604191101	-0.539460779498171	0.00305851	0.0110583	0.000314486	-0.000542454	TRUE
false	TRUE	TRUE	FALSE	FALSE	FALSE	FALSE	FALSE	FALSE	FALSE	FALSE	FALSE	FALSE	FALSE	Control	NO_DIAGNOSIS	FALSE	NA	FALSE	FALSE	FALSE	FALSE	FALSE	FALSE		0	120152	matched_finrisk	0.658705412321867	0.674110474184346	0.427280648484988	0.00128226	0.00022127	0.000510252	0.0070979	TRUE
false	TRUE	TRUE	FALSE	FALSE	FALSE	FALSE	FALSE	FALSE	FALSE	FALSE	FALSE	FALSE	FALSE	Control	NO_DIAGNOSIS	FALSE	NA	FALSE	FALSE	FALSE	FALSE	FALSE	FALSE		0	0	matched_finrisk	2.22042310733591	-1.88718086407545	-0.517339527873328	0.00851606	0.0147733	0.00531184	0.0167854	TRUE
false	TRUE	TRUE	FALSE	FALSE	FALSE	TRUE	FALSE	FALSE	FALSE	FALSE	FALSE	TRUE	FALSE	Control	NO_DIAGNOSIS	FALSE	NA	FALSE	FALSE	FALSE	FALSE	FALSE	FALSE		0	225036	control	-1.96584531084415	-0.128353305087072	-0.179031455517299	0.00529845	0.000303577	0.000370408	0.000962497	FALSE
false	TRUE	TRUE	FALSE	FALSE	FALSE	FALSE	FALSE	FALSE	FALSE	FALSE	FALSE	TRUE	FALSE	Control	NO_DIAGNOSIS	FALSE	NA	FALSE	FALSE	FALSE	FALSE	FALSE	FALSE		0	384447	matched_finrisk	1.46147269150869	2.54126321822008	0.942470288583935	0.00566366	0.0117873	-0.001044	0.00230222	TRUE
false	TRUE	TRUE	FALSE	FALSE	FALSE	FALSE	TRUE	FALSE	FALSE	FALSE	FALSE	FALSE	FALSE	Control	NO_DIAGNOSIS	FALSE	NA	FALSE	FALSE	FALSE	FALSE	FALSE	FALSE		0	0	matched_finrisk	0.733976659042267	1.39087234111807	-0.561035459317368	0.00497865	0.0164473	0.00620583	0.0102013	TRUE
false	TRUE	TRUE	FALSE	FALSE	FALSE	FALSE	TRUE	FALSE	FALSE	FALSE	FALSE	FALSE	FALSE	Control	NO_DIAGNOSIS	FALSE	NA	FALSE	FALSE	FALSE	FALSE	FALSE	FALSE		0	455046	matched_finrisk	-0.339706619139218	-0.541326708430879	-1.15129325873747	-0.00042349	0.0134831	0.00187457	0.00323062	TRUE
false	TRUE	TRUE	FALSE	FALSE	FALSE	FALSE	FALSE	FALSE	TRUE	FALSE	FALSE	TRUE	FALSE	Control	POSSIBLE_DIAGNOSIS	FALSE	NA	FALSE	FALSE	FALSE	FALSE	FALSE	FALSE		0	0	control	-0.118013705644281	0.703068575890789	-1.06407033622568	-0.00604517	-0.00185226	-0.00637829	0.00524472	FALSE
false	TRUE	TRUE	FALSE	FALSE	FALSE	FALSE	TRUE	FALSE	FALSE	FALSE	FALSE	FALSE	FALSE	Control	NO_DIAGNOSIS	FALSE	NA	FALSE	FALSE	FALSE	FALSE	FALSE	FALSE		0	413531	control	0.76550665390154	-2.15767532665483	-2.25916449577284	0.00870428	0.0192664	0.00551988	0.0154533	FALSE
false	TRUE	TRUE	FALSE	FALSE	FALSE	FALSE	TRUE	TRUE	TRUE	FALSE	FALSE	FALSE	FALSE	Control	NO_DIAGNOSIS	FALSE	NA	FALSE	FALSE	FALSE	FALSE	FALSE	FALSE		0	163166	matched_finrisk	0.247605695175901	-0.905938909532143	-2.08855459105797	0.0076602	0.0152298	0.00753716	0.00549784	FALSE
false	TRUE	TRUE	FALSE	FALSE	FALSE	FALSE	FALSE	FALSE	FALSE	FALSE	FALSE	FALSE	FALSE	Control	NO_DIAGNOSIS	FALSE	NA	FALSE	FALSE	FALSE	FALSE	FALSE	FALSE		0	0	control	1.95287182002287	0.381598475165812	-0.111894549979513	-0.00401557	0.00608661	-0.00783348	-0.00658335	FALSE
false	TRUE	TRUE	FALSE	FALSE	FALSE	FALSE	TRUE	FALSE	FALSE	FALSE	FALSE	FALSE	FALSE	Control	NO_DIAGNOSIS	FALSE	NA	FALSE	FALSE	FALSE	FALSE	FALSE	FALSE		0	0	matched_finrisk	-0.201526605697199	0.587490187501035	0.610103253001887	-0.00151135	0.0124461	0.00338331	0.00133132	TRUE
false	TRUE	TRUE	FALSE	FALSE	FALSE	FALSE	TRUE	FALSE	FALSE	FALSE	FALSE	FALSE	FALSE	Control	NO_DIAGNOSIS	FALSE	NA	FALSE	FALSE	FALSE	FALSE	FALSE	FALSE		0	0	matched_finrisk	-1.15891939924184	-0.0703003225163259	-0.616905035523507	-0.00445367	0.00969754	-0.00953712	-0.0057116	TRUE
false	TRUE	TRUE	FALSE	FALSE	FALSE	FALSE	FALSE	FALSE	FALSE	FALSE	FALSE	TRUE	FALSE	Control	NO_DIAGNOSIS	FALSE	NA	FALSE	FALSE	FALSE	FALSE	FALSE	FALSE		0	0	matched_finrisk	1.12481249460002	1.21710419099971	1.39238434858505	-0.00352061	0.0088142	-0.00458447	-0.00726911	FALSE
false	TRUE	TRUE	FALSE	FALSE	FALSE	FALSE	FALSE	FALSE	FALSE	FALSE	FALSE	TRUE	FALSE	Control	NO_DIAGNOSIS	FALSE	NA	FALSE	FALSE	FALSE	FALSE	FALSE	FALSE		0	0	control	0.170897829984695	0.834474266832649	0.358054844882717	0.00849555	0.0129679	0.00832943	0.00935621	FALSE
false	TRUE	TRUE	FALSE	FALSE	FALSE	FALSE	FALSE	FALSE	FALSE	FALSE	TRUE	FALSE	FALSE	Control	POSSIBLE_DIAGNOSIS	FALSE	NA	FALSE	FALSE	FALSE	FALSE	FALSE	FALSE		0	0	matched_finrisk	0.455915373442801	1.90369648368596	-1.10628555495989	0.00166743	0.0151731	0.0122701	0.00668661	TRUE
false	TRUE	TRUE	FALSE	FALSE	FALSE	FALSE	FALSE	TRUE	FALSE	TRUE	FALSE	FALSE	FALSE	Control	NO_DIAGNOSIS	FALSE	NA	FALSE	FALSE	FALSE	FALSE	FALSE	FALSE		160089	638133	matched_finrisk	-0.00622210516601864	-2.22405425196317	-0.561959662552368	0.00676155	0.0138501	0.000904039	0.00791357	FALSE
false	TRUE	TRUE	FALSE	FALSE	FALSE	FALSE	TRUE	FALSE	TRUE	FALSE	FALSE	TRUE	FALSE	Control	NO_DIAGNOSIS	FALSE	NA	FALSE	FALSE	FALSE	FALSE	FALSE	FALSE		119412	0	matched_finrisk	-0.651906496294947	0.200932747515488	-0.27802355965501	-0.00259393	0.0124115	-0.0109068	-0.0130562	TRUE
false	TRUE	TRUE	FALSE	FALSE	FALSE	FALSE	TRUE	FALSE	FALSE	FALSE	FALSE	FALSE	FALSE	Control	NO_DIAGNOSIS	FALSE	NA	FALSE	FALSE	FALSE	FALSE	FALSE	FALSE		0	346589	matched_finrisk	0.194904480746851	0.1022758949407	-0.223149737902065	0.00627507	0.00991276	0.00136989	0.00733839	TRUE
false	TRUE	TRUE	FALSE	FALSE	FALSE	FALSE	FALSE	FALSE	TRUE	FALSE	FALSE	TRUE	FALSE	Control	POSSIBLE_DIAGNOSIS	FALSE	NA	TRUE	TRUE	FALSE	FALSE	FALSE	FALSE	Loss	119548	0	matched_finrisk	1.29902138705989	0.0365046598908417	-1.10063102118876	0.00370476	0.0135916	0.00599969	0.00796136	TRUE
false	TRUE	TRUE	FALSE	FALSE	FALSE	FALSE	TRUE	FALSE	TRUE	FALSE	FALSE	FALSE	FALSE	Control	POSSIBLE_DIAGNOSIS	FALSE	NA	FALSE	FALSE	FALSE	FALSE	FALSE	FALSE		0	101508	control	-0.934844723545305	0.762469810160418	1.23892487336441	0.00397156	0.00118218	-0.00173145	-0.00602641	FALSE
false	TRUE	TRUE	FALSE	FALSE	FALSE	FALSE	TRUE	FALSE	FALSE	FALSE	FALSE	FALSE	FALSE	Control	NO_DIAGNOSIS	FALSE	NA	FALSE	FALSE	FALSE	FALSE	FALSE	FALSE		0	101508	matched_finrisk	-0.154874311145229	-0.216380463108347	-1.6906701918866	-0.00037442	0.0151314	0.00364986	-0.0043653	TRUE
false	TRUE	TRUE	FALSE	FALSE	FALSE	FALSE	FALSE	FALSE	TRUE	FALSE	FALSE	FALSE	FALSE	Control	POSSIBLE_DIAGNOSIS	FALSE	NA	FALSE	FALSE	FALSE	FALSE	FALSE	FALSE		119412	0	control	0.704488174641508	0.500322784186294	-0.347514699024749	0.00553784	0.000878304	0.000570346	0.00537393	FALSE
false	TRUE	TRUE	FALSE	FALSE	FALSE	TRUE	TRUE	FALSE	FALSE	FALSE	FALSE	TRUE	FALSE	Control	NO_DIAGNOSIS	FALSE	NA	FALSE	FALSE	FALSE	FALSE	FALSE	FALSE		0	135390	matched_finrisk	0.692919615376595	1.25968158885284	0.269479405593685	-0.00558702	-0.00635338	0.0211633	-0.0154041	TRUE
false	TRUE	TRUE	FALSE	FALSE	FALSE	FALSE	TRUE	FALSE	FALSE	FALSE	FALSE	TRUE	FALSE	Control	NO_DIAGNOSIS	FALSE	NA	FALSE	FALSE	FALSE	FALSE	FALSE	FALSE		0	0	matched_finrisk	0.91544425535463	1.05695533702804	-0.159389652356247	0.00640426	0.016838	-0.00840995	-0.000734321	TRUE
false	TRUE	TRUE	FALSE	FALSE	FALSE	FALSE	FALSE	FALSE	TRUE	FALSE	FALSE	TRUE	FALSE	Control	POSSIBLE_DIAGNOSIS	FALSE	NA	FALSE	FALSE	FALSE	FALSE	FALSE	FALSE		0	0	matched_finrisk	0.116306328094059	1.68690151848151	-1.60442116095578	-0.0018485	0.0138372	0.00280846	-0.00183648	TRUE
false	TRUE	TRUE	FALSE	FALSE	FALSE	FALSE	FALSE	FALSE	FALSE	FALSE	FALSE	TRUE	FALSE	Control	NO_DIAGNOSIS	FALSE	NA	FALSE	FALSE	FALSE	FALSE	FALSE	FALSE		0	160624	matched_finrisk	0.184167647965037	-2.692700680531	-0.00434313136539656	0.00384718	0.015012	0.00540602	0.00561529	TRUE
false	TRUE	TRUE	FALSE	FALSE	FALSE	FALSE	TRUE	FALSE	TRUE	FALSE	FALSE	FALSE	FALSE	Control	POSSIBLE_DIAGNOSIS	FALSE	NA	FALSE	FALSE	FALSE	FALSE	FALSE	FALSE		0	0	matched_finrisk	0.530128059184711	1.29379821879849	-1.19427367799958	-6.68473e-05	0.00830863	-0.0111392	-0.000285877	TRUE
false	TRUE	TRUE	FALSE	FALSE	FALSE	FALSE	TRUE	FALSE	FALSE	FALSE	FALSE	FALSE	FALSE	Control	NO_DIAGNOSIS	FALSE	NA	FALSE	FALSE	FALSE	FALSE	FALSE	FALSE		114670	0	matched_finrisk	0.46521558775381	0.42331611831241	-0.816672061652253	-0.00410074	0.00124212	-0.00652287	0.00295522	TRUE
false	TRUE	TRUE	FALSE	FALSE	FALSE	FALSE	FALSE	FALSE	FALSE	FALSE	FALSE	TRUE	FALSE	Control	NO_DIAGNOSIS	FALSE	NA	FALSE	FALSE	FALSE	FALSE	FALSE	FALSE		0	0	matched_finrisk	-1.25071175837651	1.37885531510628	0.439329078615248	0.00229669	0.00979181	-0.00630043	0.000493788	TRUE
false	TRUE	TRUE	FALSE	FALSE	FALSE	FALSE	FALSE	FALSE	FALSE	FALSE	TRUE	TRUE	FALSE	Control	POSSIBLE_DIAGNOSIS	FALSE	NA	FALSE	FALSE	FALSE	FALSE	FALSE	FALSE		208110	0	control	-0.012724694033878	-1.02683800716256	-0.37646312938556	-0.00626088	0.00437505	-0.0019563	-0.00764624	FALSE
false	TRUE	TRUE	FALSE	FALSE	FALSE	FALSE	FALSE	FALSE	FALSE	FALSE	FALSE	FALSE	FALSE	Control	NO_DIAGNOSIS	FALSE	NA	FALSE	FALSE	FALSE	FALSE	FALSE	FALSE		0	151400	matched_finrisk	0.660217642291137	0.142352188193006	-1.40404793700623	-0.000112735	0.012337	0.00662112	0.00073404	TRUE
false	TRUE	TRUE	FALSE	FALSE	FALSE	FALSE	TRUE	FALSE	TRUE	FALSE	TRUE	FALSE	FALSE	Control	POSSIBLE_DIAGNOSIS	FALSE	NA	FALSE	FALSE	FALSE	FALSE	FALSE	FALSE		0	143997	control	-1.25868877146441	-0.283363170699231	0.886215130813087	-0.00381491	0.0108258	-0.0105095	-0.0146991	FALSE
false	TRUE	TRUE	FALSE	FALSE	FALSE	FALSE	FALSE	FALSE	FALSE	FALSE	FALSE	TRUE	FALSE	Control	NO_DIAGNOSIS	FALSE	NA	FALSE	FALSE	FALSE	FALSE	FALSE	FALSE		0	0	matched_finrisk	0.523247412824534	-1.14537277935001	-2.51948174029788	3.10124e-05	0.0129268	0.0187419	0.00769482	TRUE
false	TRUE	TRUE	FALSE	FALSE	FALSE	FALSE	FALSE	FALSE	TRUE	FALSE	FALSE	TRUE	FALSE	Control	POSSIBLE_DIAGNOSIS	FALSE	NA	FALSE	FALSE	FALSE	FALSE	FALSE	FALSE		0	0	control	1.61292252293105	-1.05346304723355	0.669797341197164	0.00208816	-0.00748719	0.00635331	0.00124118	FALSE
false	TRUE	TRUE	FALSE	FALSE	FALSE	FALSE	TRUE	FALSE	FALSE	FALSE	FALSE	TRUE	FALSE	Control	NO_DIAGNOSIS	FALSE	NA	FALSE	FALSE	FALSE	FALSE	FALSE	FALSE		131660	0	matched_finrisk	1.18772126132164	-2.09062032150908	-0.737121019757883	0.00193501	0.0113539	0.00447275	0.0103291	TRUE
false	TRUE	TRUE	FALSE	FALSE	FALSE	FALSE	TRUE	FALSE	FALSE	FALSE	FALSE	FALSE	FALSE	Control	NO_DIAGNOSIS	FALSE	NA	FALSE	FALSE	FALSE	FALSE	FALSE	FALSE		0	0	control	0.598254019300311	-0.810310738309919	-0.391637950244112	-0.00188429	0.0161698	0.000530377	0.000171257	FALSE
false	TRUE	TRUE	FALSE	FALSE	FALSE	FALSE	TRUE	FALSE	TRUE	FALSE	FALSE	TRUE	FALSE	Control	NO_DIAGNOSIS	FALSE	NA	FALSE	FALSE	FALSE	FALSE	FALSE	FALSE		0	101508	matched_finrisk	0.503512811725565	0.0941863847474021	-1.37433430611751	-0.0011587	0.013755	-0.00538337	-0.0101397	TRUE
false	TRUE	TRUE	FALSE	FALSE	FALSE	FALSE	FALSE	FALSE	FALSE	FALSE	FALSE	TRUE	FALSE	Control	NO_DIAGNOSIS	FALSE	NA	FALSE	FALSE	FALSE	FALSE	FALSE	FALSE		172971	395549	matched_finrisk	1.4485053195222	-0.885289164671569	-2.71532338709518	0.00538847	0.0168189	0.0104891	0.0111443	TRUE
false	TRUE	TRUE	FALSE	FALSE	FALSE	FALSE	TRUE	FALSE	FALSE	FALSE	FALSE	FALSE	FALSE	Control	NO_DIAGNOSIS	FALSE	NA	FALSE	FALSE	FALSE	FALSE	FALSE	FALSE		0	0	control	0.545250358877408	1.20948363791907	0.155826258094729	-0.00804601	0.0125458	-0.00612339	-0.0122381	FALSE
false	TRUE	TRUE	FALSE	FALSE	FALSE	FALSE	TRUE	FALSE	TRUE	FALSE	FALSE	FALSE	FALSE	Control	NO_DIAGNOSIS	FALSE	NA	FALSE	FALSE	FALSE	FALSE	FALSE	FALSE		0	0	matched_finrisk	0.791668232369905	0.0614375463803308	-0.360791425067332	0.00480144	0.0123235	0.0111325	0.000305714	TRUE
false	TRUE	TRUE	FALSE	FALSE	FALSE	FALSE	TRUE	FALSE	FALSE	FALSE	FALSE	FALSE	FALSE	Control	NO_DIAGNOSIS	FALSE	NA	FALSE	FALSE	FALSE	FALSE	FALSE	FALSE		267956	258122	matched_finrisk	0.4448382889179	-0.400016252472153	-0.851911036612582	-0.000515352	0.0126349	0.00169973	-0.0046865	TRUE
false	TRUE	TRUE	FALSE	FALSE	FALSE	FALSE	FALSE	FALSE	FALSE	FALSE	FALSE	FALSE	FALSE	Control	NO_DIAGNOSIS	FALSE	NA	FALSE	FALSE	FALSE	FALSE	FALSE	FALSE		0	113422	control	0.960055039448086	0.461008546242053	1.35762933811445	-0.00819516	0.0162296	-0.00774247	-0.00632672	FALSE
false	TRUE	TRUE	FALSE	FALSE	FALSE	FALSE	TRUE	FALSE	FALSE	FALSE	FALSE	FALSE	FALSE	Control	NO_DIAGNOSIS	FALSE	NA	FALSE	FALSE	FALSE	FALSE	FALSE	FALSE		0	0	matched_finrisk	-0.64396728895628	-1.47157543893686	0.775554116131617	-0.00407076	0.000959468	-0.0106072	0.000810807	TRUE
false	TRUE	TRUE	FALSE	FALSE	FALSE	FALSE	FALSE	FALSE	FALSE	FALSE	FALSE	FALSE	FALSE	Control	NO_DIAGNOSIS	FALSE	NA	FALSE	FALSE	FALSE	FALSE	FALSE	FALSE		0	0	matched_finrisk	-0.0191894771525056	-0.126282077839512	1.43317450555689	-0.00355846	0.0109769	0.00597949	0.000347092	TRUE
false	TRUE	TRUE	FALSE	FALSE	FALSE	FALSE	FALSE	FALSE	FALSE	FALSE	FALSE	FALSE	FALSE	Control	NO_DIAGNOSIS	FALSE	NA	FALSE	FALSE	FALSE	FALSE	FALSE	FALSE		0	0	matched_finrisk	-0.0163540459601248	0.467241767864425	-0.312921672562001	-0.00178169	0.0164605	0.002058	-0.000193835	FALSE
false	TRUE	TRUE	FALSE	FALSE	FALSE	FALSE	TRUE	FALSE	FALSE	FALSE	FALSE	TRUE	FALSE	Control	NO_DIAGNOSIS	FALSE	NA	FALSE	FALSE	FALSE	FALSE	FALSE	FALSE		0	0	matched_finrisk	0.422948760112722	-1.30958788228599	-0.824463194299996	0.000521174	0.0120843	-0.00583357	-0.00176289	TRUE
false	TRUE	TRUE	FALSE	FALSE	FALSE	FALSE	FALSE	FALSE	FALSE	FALSE	FALSE	FALSE	FALSE	Control	NO_DIAGNOSIS	FALSE	NA	FALSE	FALSE	FALSE	FALSE	FALSE	FALSE		0	113422	matched_finrisk	-0.10043403225152	-2.54984383849329	-0.137279332167517	0.00205812	0.00764328	-0.00204454	-0.00231438	TRUE
false	TRUE	TRUE	FALSE	FALSE	FALSE	FALSE	TRUE	FALSE	FALSE	FALSE	FALSE	FALSE	FALSE	Control	NO_DIAGNOSIS	FALSE	NA	FALSE	FALSE	FALSE	FALSE	FALSE	FALSE		0	0	control	-1.25475697354431	-1.28231607219714	-0.35977778280959	0.00839878	-0.00194714	-0.00475336	-0.00289026	FALSE
false	TRUE	TRUE	FALSE	FALSE	FALSE	FALSE	TRUE	FALSE	FALSE	FALSE	TRUE	FALSE	FALSE	Control	POSSIBLE_DIAGNOSIS	FALSE	NA	FALSE	FALSE	FALSE	FALSE	FALSE	FALSE		0	0	control	-0.0165052689570514	-0.110630634204653	-0.692749326808682	0.005207	0.0204939	0.00890217	0.00445033	FALSE
false	TRUE	TRUE	FALSE	FALSE	FALSE	FALSE	FALSE	FALSE	FALSE	FALSE	TRUE	FALSE	FALSE	Control	POSSIBLE_DIAGNOSIS	FALSE	NA	FALSE	FALSE	FALSE	FALSE	FALSE	FALSE		0	160624	matched_finrisk	-0.436111279680162	-0.601982402976859	0.414363666067211	0.00092277	0.00736259	0.00175549	-0.0023942	TRUE
false	TRUE	TRUE	FALSE	FALSE	FALSE	FALSE	FALSE	FALSE	FALSE	FALSE	FALSE	TRUE	FALSE	Control	NO_DIAGNOSIS	FALSE	NA	FALSE	FALSE	FALSE	FALSE	FALSE	FALSE		0	161107	matched_finrisk	-0.511080080406705	0.172013725568432	-1.17815477856764	-0.00141744	0.0120449	0.00349188	0.000498464	TRUE
false	TRUE	TRUE	FALSE	FALSE	FALSE	FALSE	TRUE	FALSE	FALSE	FALSE	FALSE	FALSE	FALSE	Control	NO_DIAGNOSIS	FALSE	NA	FALSE	FALSE	FALSE	FALSE	FALSE	FALSE		0	0	control	-0.851785492483169	1.09251791807104	0.652741418936965	-0.00811057	-0.00249052	-0.00449226	-0.00322432	FALSE
false	TRUE	TRUE	FALSE	FALSE	FALSE	FALSE	TRUE	FALSE	FALSE	FALSE	FALSE	FALSE	FALSE	Control	NO_DIAGNOSIS	FALSE	NA	FALSE	FALSE	FALSE	FALSE	FALSE	FALSE		0	0	matched_finrisk	-1.74109013166145	0.757213582522744	0.274692706852621	-0.00222584	-0.00176063	0.00103843	0.0026799	TRUE
false	TRUE	NA	FALSE	FALSE	FALSE	FALSE	FALSE	FALSE	TRUE	FALSE	FALSE	TRUE	FALSE	Control	NO_DIAGNOSIS	FALSE	NA	FALSE	FALSE	FALSE	FALSE	FALSE	FALSE		0	266723	NA	NA	NA	NA	NA	NA	NA	NA	FALSE
false	TRUE	TRUE	FALSE	FALSE	FALSE	FALSE	TRUE	FALSE	FALSE	FALSE	FALSE	FALSE	FALSE	Control	NO_DIAGNOSIS	FALSE	NA	FALSE	FALSE	FALSE	FALSE	FALSE	FALSE		0	0	control	-0.542458852269051	0.0983092993628271	0.66346078518928	0.00479868	0.00393257	0.0045924	-0.00747701	FALSE
false	FALSE	TRUE	FALSE	FALSE	FALSE	FALSE	FALSE	FALSE	FALSE	FALSE	FALSE	FALSE	FALSE	Control	NO_DIAGNOSIS	NA	NA	NA	NA	NA	NA	NA	NA		NA	NA	matched_finrisk	0.209535305699536	0.628875652692836	0.73932485243615	-0.00125458	0.00904632	-0.00542554	-0.00705445	TRUE
false	TRUE	TRUE	FALSE	FALSE	FALSE	FALSE	TRUE	FALSE	FALSE	FALSE	FALSE	TRUE	FALSE	Control	NO_DIAGNOSIS	FALSE	NA	FALSE	FALSE	FALSE	FALSE	FALSE	FALSE		0	0	control	1.38434896307593	-1.1495171878331	0.842247901000063	-0.00694172	0.00537148	-0.0131325	-0.00238152	FALSE
false	TRUE	TRUE	FALSE	FALSE	FALSE	FALSE	FALSE	FALSE	FALSE	FALSE	FALSE	FALSE	FALSE	Control	NO_DIAGNOSIS	FALSE	NA	FALSE	FALSE	FALSE	FALSE	FALSE	FALSE		0	140620	control	0.0648905091388896	0.635089334435514	1.25837686704386	0.00812002	0.00104542	0.00657026	0.000184816	FALSE
false	TRUE	TRUE	FALSE	FALSE	FALSE	FALSE	FALSE	FALSE	FALSE	FALSE	FALSE	FALSE	FALSE	Control	NO_DIAGNOSIS	FALSE	NA	FALSE	FALSE	FALSE	FALSE	FALSE	FALSE		114777	212805	matched_finrisk	-2.74676086697502	-2.38537022294896	-0.727372166279011	0.00278378	0.0152056	0.00647443	0.000325665	TRUE
false	TRUE	TRUE	FALSE	FALSE	FALSE	FALSE	TRUE	FALSE	FALSE	FALSE	FALSE	FALSE	FALSE	Control	NO_DIAGNOSIS	FALSE	NA	FALSE	FALSE	FALSE	FALSE	FALSE	FALSE		0	160624	matched_finrisk	-0.964144179199906	0.276180824216916	1.17762833601167	0.00151402	0.0104979	0.00268173	0.000489195	TRUE
false	TRUE	TRUE	FALSE	FALSE	FALSE	FALSE	FALSE	FALSE	FALSE	FALSE	FALSE	FALSE	FALSE	Control	NO_DIAGNOSIS	FALSE	NA	FALSE	FALSE	FALSE	FALSE	FALSE	FALSE		257396	0	matched_finrisk	-1.02716636316922	-0.557656185891119	-2.51253530953159	-0.0034912	0.00310013	-0.00616107	0.00672417	TRUE
false	TRUE	TRUE	FALSE	FALSE	FALSE	FALSE	FALSE	FALSE	TRUE	FALSE	FALSE	TRUE	FALSE	Control	NO_DIAGNOSIS	FALSE	NA	FALSE	FALSE	FALSE	FALSE	FALSE	FALSE		0	0	matched_finrisk	0.728003350663651	1.39859059359718	0.829514765462367	-0.000753377	0.0125543	-0.0105232	-0.0065779	TRUE
false	TRUE	TRUE	FALSE	FALSE	FALSE	FALSE	FALSE	FALSE	FALSE	FALSE	FALSE	TRUE	FALSE	Control	NO_DIAGNOSIS	FALSE	NA	FALSE	FALSE	FALSE	FALSE	FALSE	FALSE		498337	190799	matched_finrisk	-0.1080329878471	0.970667228299528	1.22837106868086	-0.00150411	0.000699082	0.000682219	0.00186042	TRUE
false	TRUE	TRUE	FALSE	FALSE	FALSE	FALSE	TRUE	FALSE	FALSE	FALSE	FALSE	FALSE	FALSE	Control	NO_DIAGNOSIS	FALSE	NA	FALSE	FALSE	FALSE	FALSE	FALSE	FALSE		0	0	matched_finrisk	1.85030482235716	-0.16968015063979	0.456757762846896	-0.000903271	0.00259301	-0.00496656	-0.00501511	TRUE
false	TRUE	TRUE	FALSE	FALSE	FALSE	FALSE	FALSE	FALSE	FALSE	FALSE	FALSE	FALSE	FALSE	Control	NO_DIAGNOSIS	FALSE	NA	FALSE	FALSE	FALSE	FALSE	FALSE	FALSE		0	167496	control	0.0406948296305745	-0.475733286286235	-0.193832620014173	-0.00363236	-0.00308496	-0.0021189	0.000885702	FALSE
false	TRUE	NA	FALSE	FALSE	FALSE	FALSE	FALSE	FALSE	FALSE	FALSE	FALSE	FALSE	FALSE	Control	NO_DIAGNOSIS	FALSE	NA	FALSE	FALSE	FALSE	FALSE	FALSE	FALSE		0	121775	NA	NA	NA	NA	NA	NA	NA	NA	FALSE
false	TRUE	TRUE	FALSE	FALSE	FALSE	FALSE	FALSE	FALSE	FALSE	FALSE	FALSE	FALSE	FALSE	Control	NO_DIAGNOSIS	FALSE	NA	FALSE	FALSE	FALSE	FALSE	FALSE	FALSE		0	0	control	-0.0744236767800815	-0.38696361283659	-0.446990767652186	0.00256821	-0.00364401	0.0128257	-0.00687131	FALSE
false	TRUE	TRUE	FALSE	FALSE	FALSE	FALSE	FALSE	FALSE	TRUE	FALSE	FALSE	FALSE	FALSE	Control	NO_DIAGNOSIS	FALSE	NA	FALSE	FALSE	FALSE	FALSE	FALSE	FALSE		0	160624	control	1.84769622566017	1.47723860936536	-1.26123369302572	0.00495004	0.00236137	-0.00309859	-0.00433327	FALSE
false	TRUE	TRUE	FALSE	FALSE	FALSE	FALSE	FALSE	FALSE	FALSE	FALSE	FALSE	FALSE	FALSE	Control	NO_DIAGNOSIS	FALSE	NA	FALSE	FALSE	FALSE	FALSE	FALSE	FALSE		0	0	matched_finrisk	0.951510940121712	1.10064650802373	0.984738176964862	0.00413038	0.0105024	0.00543668	0.00489572	TRUE
false	TRUE	TRUE	FALSE	FALSE	FALSE	FALSE	FALSE	FALSE	FALSE	FALSE	FALSE	FALSE	FALSE	Control	NO_DIAGNOSIS	FALSE	NA	FALSE	FALSE	FALSE	FALSE	FALSE	FALSE		0	184758	matched_finrisk	-0.233699298293412	0.842055740153904	1.93072577660421	0.00643263	0.0100352	-0.00749744	-0.00104232	TRUE
false	TRUE	TRUE	FALSE	FALSE	FALSE	FALSE	TRUE	FALSE	FALSE	FALSE	FALSE	TRUE	FALSE	Control	NO_DIAGNOSIS	FALSE	NA	FALSE	FALSE	FALSE	FALSE	FALSE	FALSE		0	441425	matched_finrisk	1.14526540493439	-2.08853932432167	-1.70668971462661	-0.00231316	0.014236	-0.00741609	-0.0104257	TRUE
false	TRUE	TRUE	FALSE	FALSE	FALSE	FALSE	FALSE	FALSE	FALSE	FALSE	FALSE	FALSE	FALSE	Control	NO_DIAGNOSIS	FALSE	NA	FALSE	FALSE	FALSE	FALSE	FALSE	FALSE		0	0	matched_finrisk	0.338112658836692	-1.15909954483502	-1.0594195070431	-0.00518111	0.010822	-0.00442325	-0.0102572	TRUE
false	TRUE	TRUE	FALSE	FALSE	FALSE	FALSE	TRUE	FALSE	FALSE	FALSE	FALSE	TRUE	FALSE	Control	NO_DIAGNOSIS	FALSE	NA	FALSE	FALSE	FALSE	FALSE	FALSE	FALSE		0	0	control	-2.82668222085093	1.11154976089296	-0.362401327476687	0.00843123	0.00659572	-0.0111408	-0.00648165	FALSE
false	FALSE	TRUE	FALSE	FALSE	FALSE	FALSE	FALSE	FALSE	FALSE	FALSE	FALSE	TRUE	FALSE	Control	NO_DIAGNOSIS	NA	NA	NA	NA	NA	NA	NA	NA		NA	NA	control	-0.236496923736561	1.23402572681468	1.37263024976211	0.00659997	-0.00278525	0.00313682	-0.00893592	FALSE
false	TRUE	TRUE	FALSE	FALSE	FALSE	FALSE	TRUE	FALSE	FALSE	FALSE	FALSE	TRUE	FALSE	Control	NO_DIAGNOSIS	FALSE	NA	FALSE	FALSE	FALSE	FALSE	FALSE	FALSE		0	160624	control	-0.596596685168906	0.31842604411525	1.01030481849911	-0.00827949	-0.0016817	-0.00139936	-0.0070826	FALSE
false	TRUE	TRUE	FALSE	FALSE	FALSE	FALSE	FALSE	FALSE	FALSE	FALSE	FALSE	TRUE	FALSE	Control	NO_DIAGNOSIS	FALSE	NA	FALSE	FALSE	FALSE	FALSE	FALSE	FALSE		0	0	matched_finrisk	-0.917454078898704	-1.19973467864657	0.866573327652035	-0.00297571	0.00876735	0.000858303	-0.00567624	TRUE
false	TRUE	TRUE	FALSE	FALSE	FALSE	FALSE	FALSE	FALSE	TRUE	FALSE	FALSE	FALSE	FALSE	Control	POSSIBLE_DIAGNOSIS	FALSE	NA	FALSE	FALSE	FALSE	FALSE	FALSE	FALSE		0	0	matched_finrisk	-2.62944962710893	2.28065984274178	3.12851304450281	0.00578562	0.0192254	0.00503589	0.00745714	TRUE
false	TRUE	TRUE	FALSE	FALSE	FALSE	FALSE	FALSE	FALSE	FALSE	FALSE	FALSE	FALSE	FALSE	Control	NO_DIAGNOSIS	FALSE	NA	FALSE	FALSE	FALSE	FALSE	FALSE	FALSE		132858	162254	matched_finrisk	0.0870446781886901	0.411279552420933	-1.33755499243219	0.00260538	0.0103147	0.00234804	0.00296278	TRUE
false	TRUE	TRUE	FALSE	TRUE	FALSE	FALSE	TRUE	FALSE	FALSE	FALSE	FALSE	FALSE	FALSE	Control	LIKELY_DIAGNOSIS	FALSE	NA	FALSE	FALSE	FALSE	FALSE	FALSE	FALSE		248143	371348	matched_finrisk	2.11849880740714	1.3519684406474	-1.93977774556133	-1.90041e-06	0.0122159	0.022548	0.00861338	TRUE
false	TRUE	TRUE	FALSE	FALSE	FALSE	FALSE	FALSE	FALSE	FALSE	FALSE	FALSE	FALSE	FALSE	Control	NO_DIAGNOSIS	FALSE	NA	FALSE	FALSE	FALSE	FALSE	FALSE	FALSE		0	0	matched_finrisk	2.22616958121914	-1.12518026767428	-0.0408422027794676	0.00683658	0.0204877	0.000507333	0.0090884	TRUE
false	TRUE	TRUE	FALSE	FALSE	FALSE	TRUE	TRUE	FALSE	FALSE	FALSE	FALSE	TRUE	FALSE	Control	NO_DIAGNOSIS	FALSE	NA	FALSE	FALSE	FALSE	FALSE	FALSE	FALSE		0	0	control	0.7490233472365	-0.95098810216656	-1.03915659955745	-0.000600801	-0.00180253	-0.0130605	0.00468445	FALSE
false	TRUE	TRUE	FALSE	FALSE	FALSE	FALSE	TRUE	FALSE	FALSE	FALSE	TRUE	FALSE	FALSE	Control	POSSIBLE_DIAGNOSIS	FALSE	NA	FALSE	FALSE	FALSE	FALSE	FALSE	FALSE		0	221799	matched_finrisk	0.863499155910217	2.23964563526416	0.493586764878193	0.00324777	0.0071809	-0.0110048	-0.00196283	TRUE
false	TRUE	TRUE	FALSE	FALSE	FALSE	FALSE	FALSE	FALSE	FALSE	FALSE	FALSE	TRUE	FALSE	Control	NO_DIAGNOSIS	FALSE	NA	FALSE	FALSE	FALSE	FALSE	FALSE	FALSE		151574	160624	control	0.287150508872304	0.548508127511591	1.38471843056914	0.00162343	-0.00373655	-0.00425458	0.0114947	FALSE
false	FALSE	NA	FALSE	FALSE	FALSE	FALSE	TRUE	FALSE	FALSE	FALSE	FALSE	TRUE	FALSE	Control	NO_DIAGNOSIS	NA	NA	NA	NA	NA	NA	NA	NA		NA	NA	NA	NA	NA	NA	NA	NA	NA	NA	FALSE
false	FALSE	TRUE	FALSE	FALSE	FALSE	FALSE	TRUE	FALSE	FALSE	FALSE	FALSE	FALSE	FALSE	Control	NO_DIAGNOSIS	NA	NA	NA	NA	NA	NA	NA	NA		NA	NA	control	-0.51659971979454	1.26509413552807	0.0866809496129263	-0.00127625	-0.00528795	0.0128852	0.000302934	FALSE
false	FALSE	TRUE	FALSE	FALSE	FALSE	FALSE	TRUE	FALSE	FALSE	FALSE	FALSE	FALSE	FALSE	Control	NO_DIAGNOSIS	NA	NA	NA	NA	NA	NA	NA	NA		NA	NA	control	0.546989423342068	0.628250376542629	1.63708255843859	0.0091618	0.00870884	-0.00574685	0.00235508	FALSE
false	TRUE	TRUE	FALSE	FALSE	FALSE	FALSE	TRUE	FALSE	FALSE	FALSE	FALSE	FALSE	FALSE	Control	NO_DIAGNOSIS	FALSE	NA	FALSE	FALSE	FALSE	FALSE	FALSE	FALSE		0	121775	control	0.0507511589262173	-0.943887309885777	0.0267160599321252	0.0100373	0.012002	0.00040983	-4.98222e-05	FALSE
false	TRUE	TRUE	FALSE	FALSE	FALSE	FALSE	TRUE	FALSE	FALSE	FALSE	FALSE	FALSE	FALSE	Control	NO_DIAGNOSIS	FALSE	NA	FALSE	FALSE	FALSE	FALSE	FALSE	FALSE		119412	250178	matched_finrisk	-1.18508097771021	-0.0114657447578223	0.477025639167142	0.00368614	0.0130115	-0.00037935	0.00174338	TRUE
false	TRUE	TRUE	FALSE	FALSE	FALSE	FALSE	FALSE	FALSE	FALSE	FALSE	FALSE	FALSE	FALSE	Control	NO_DIAGNOSIS	FALSE	NA	FALSE	FALSE	FALSE	FALSE	FALSE	FALSE		0	0	matched_finrisk	0.863990630650228	-1.44265250901387	-1.10838240315972	-0.0034889	0.000458922	-0.00591279	-0.0102251	TRUE
false	TRUE	TRUE	FALSE	FALSE	FALSE	FALSE	TRUE	FALSE	TRUE	FALSE	FALSE	FALSE	FALSE	Control	POSSIBLE_DIAGNOSIS	FALSE	NA	FALSE	FALSE	FALSE	FALSE	FALSE	FALSE		0	0	matched_finrisk	-1.35917645292238	0.161110472699204	0.671718392028969	0.00551523	0.0186777	0.00856872	0.00934651	TRUE
false	TRUE	TRUE	FALSE	FALSE	FALSE	FALSE	FALSE	TRUE	FALSE	FALSE	FALSE	TRUE	FALSE	Control	NO_DIAGNOSIS	FALSE	NA	FALSE	FALSE	FALSE	FALSE	FALSE	FALSE		0	124669	matched_finrisk	0.844823115789735	-0.431006501666768	0.201349726903463	-0.00382419	0.0175908	0.0177422	0.0051815	TRUE
false	TRUE	TRUE	FALSE	TRUE	FALSE	FALSE	FALSE	FALSE	TRUE	FALSE	FALSE	FALSE	FALSE	Control	LIKELY_DIAGNOSIS	FALSE	NA	FALSE	FALSE	FALSE	FALSE	FALSE	FALSE		0	0	control	0.404121496995313	1.19303105921676	0.975731667374748	0.00897241	0.0173369	1.48704e-05	0.00832117	FALSE
false	TRUE	TRUE	FALSE	FALSE	FALSE	FALSE	TRUE	FALSE	FALSE	FALSE	FALSE	TRUE	FALSE	Control	NO_DIAGNOSIS	FALSE	NA	FALSE	FALSE	FALSE	FALSE	FALSE	FALSE		283353	0	matched_finrisk	1.69995135766252	-0.874884178734537	-1.77549813612275	0.00115031	0.0181712	0.00403628	0.0060103	FALSE
false	TRUE	TRUE	FALSE	FALSE	FALSE	FALSE	TRUE	FALSE	FALSE	FALSE	FALSE	FALSE	FALSE	Control	NO_DIAGNOSIS	FALSE	NA	FALSE	FALSE	FALSE	FALSE	FALSE	FALSE		0	160624	matched_finrisk	-1.4007627770773	0.349357673670784	1.2394684638693	0.00360047	0.00875738	-0.00830938	0.00472319	TRUE
false	TRUE	TRUE	FALSE	FALSE	FALSE	FALSE	TRUE	FALSE	FALSE	FALSE	FALSE	FALSE	FALSE	Control	NO_DIAGNOSIS	FALSE	NA	FALSE	FALSE	FALSE	FALSE	FALSE	FALSE		758340	0	matched_finrisk	1.46495082043801	-0.117645451014783	-0.579787841085597	0.0038932	0.0153088	0.00523487	0.00378864	TRUE
false	FALSE	TRUE	FALSE	FALSE	FALSE	FALSE	FALSE	FALSE	FALSE	FALSE	FALSE	FALSE	FALSE	Control	NO_DIAGNOSIS	NA	NA	NA	NA	NA	NA	NA	NA		NA	NA	control	-0.844791428875295	0.892918046997274	0.828221874700286	0.00771505	0.0123823	-0.000842595	0.00190885	FALSE
false	TRUE	TRUE	FALSE	FALSE	FALSE	FALSE	TRUE	FALSE	FALSE	FALSE	FALSE	FALSE	FALSE	Control	NO_DIAGNOSIS	FALSE	NA	FALSE	FALSE	FALSE	FALSE	FALSE	FALSE		116184	0	control	-0.414940060110385	-0.318183236313862	0.0625165132018897	0.00555441	-0.00671423	0.00334389	-0.00350079	FALSE
false	TRUE	TRUE	FALSE	FALSE	FALSE	FALSE	TRUE	FALSE	TRUE	FALSE	FALSE	FALSE	FALSE	Control	NO_DIAGNOSIS	FALSE	NA	FALSE	FALSE	FALSE	FALSE	FALSE	FALSE		0	107142	control	-0.171773481051818	-0.538458254091806	-0.368185050947333	0.00807295	0.00727758	-0.000646682	0.00125994	FALSE
false	TRUE	TRUE	FALSE	FALSE	FALSE	FALSE	FALSE	FALSE	FALSE	FALSE	FALSE	FALSE	FALSE	Control	NO_DIAGNOSIS	FALSE	NA	FALSE	FALSE	FALSE	FALSE	FALSE	FALSE		0	0	matched_finrisk	-0.583515895934724	2.6853893708427	0.602065069897992	0.00848565	0.0138194	-0.00199299	-0.00399209	TRUE
false	TRUE	TRUE	FALSE	FALSE	FALSE	FALSE	TRUE	FALSE	TRUE	FALSE	FALSE	FALSE	FALSE	Control	POSSIBLE_DIAGNOSIS	FALSE	NA	FALSE	FALSE	FALSE	FALSE	FALSE	FALSE		0	0	matched_finrisk	-1.13188828854115	0.426208020507116	1.25771899334325	0.00708555	0.0148174	0.00735651	0.00560967	FALSE
false	TRUE	NA	FALSE	FALSE	FALSE	FALSE	FALSE	FALSE	FALSE	FALSE	FALSE	TRUE	FALSE	Control	NO_DIAGNOSIS	FALSE	NA	FALSE	FALSE	FALSE	FALSE	FALSE	FALSE		0	160624	NA	NA	NA	NA	NA	NA	NA	NA	FALSE
false	TRUE	TRUE	FALSE	FALSE	FALSE	FALSE	FALSE	FALSE	FALSE	FALSE	FALSE	FALSE	FALSE	Control	NO_DIAGNOSIS	FALSE	NA	FALSE	FALSE	FALSE	FALSE	FALSE	FALSE		110581	167888	matched_finrisk	-0.863656497741935	2.46607376115773	0.209732150868223	-0.00363589	0.0119768	-0.00850438	-0.0138915	TRUE
false	FALSE	TRUE	FALSE	FALSE	FALSE	FALSE	FALSE	FALSE	FALSE	FALSE	TRUE	FALSE	FALSE	Control	POSSIBLE_DIAGNOSIS	NA	NA	NA	NA	NA	NA	NA	NA		NA	NA	matched_finrisk	0.951170688378627	0.926585259709961	1.22644812969191	-0.00163396	0.0157414	-0.00530918	-0.00879321	TRUE
false	TRUE	TRUE	FALSE	FALSE	FALSE	FALSE	TRUE	FALSE	FALSE	FALSE	FALSE	FALSE	FALSE	Control	NO_DIAGNOSIS	FALSE	NA	FALSE	FALSE	FALSE	FALSE	FALSE	FALSE		0	0	matched_finrisk	-2.13355161443616	0.510913398980419	-0.746730745868047	0.000898246	0.0109606	6.47755e-05	-0.00391693	TRUE
false	TRUE	TRUE	FALSE	FALSE	FALSE	FALSE	FALSE	FALSE	FALSE	FALSE	FALSE	FALSE	FALSE	Control	NO_DIAGNOSIS	FALSE	NA	FALSE	FALSE	FALSE	FALSE	FALSE	FALSE		153874	0	matched_finrisk	-1.71772617863623	-0.0533787867013596	2.13573989206715	-0.00075789	0.0158507	0.000122692	0.00741869	TRUE
false	TRUE	TRUE	FALSE	FALSE	FALSE	TRUE	FALSE	FALSE	TRUE	FALSE	FALSE	TRUE	FALSE	Control	POSSIBLE_DIAGNOSIS	FALSE	NA	FALSE	FALSE	FALSE	FALSE	FALSE	FALSE		248143	0	control	1.36408508148772	-0.798825197025811	-0.354272314076363	0.00353318	-0.00938895	0.0142712	-0.00863273	FALSE
false	TRUE	NA	FALSE	FALSE	FALSE	FALSE	TRUE	FALSE	FALSE	FALSE	FALSE	FALSE	FALSE	Control	NO_DIAGNOSIS	FALSE	NA	FALSE	FALSE	FALSE	FALSE	FALSE	FALSE		0	134948	NA	NA	NA	NA	NA	NA	NA	NA	FALSE
false	TRUE	TRUE	FALSE	FALSE	FALSE	FALSE	FALSE	FALSE	TRUE	FALSE	FALSE	FALSE	FALSE	Control	POSSIBLE_DIAGNOSIS	FALSE	NA	FALSE	FALSE	FALSE	FALSE	FALSE	FALSE		0	137075	matched_finrisk	0.397051821888978	0.883890622578665	0.943745291541468	-0.000142423	0.00418262	-0.00756539	-6.71829e-06	TRUE
false	TRUE	TRUE	FALSE	FALSE	FALSE	FALSE	TRUE	FALSE	FALSE	FALSE	FALSE	TRUE	FALSE	Control	NO_DIAGNOSIS	FALSE	NA	FALSE	FALSE	FALSE	FALSE	FALSE	FALSE		0	122488	control	-0.224285666734708	0.245776771413119	-1.05890274824504	-0.00382868	0.0130811	-0.0123212	-0.00456608	FALSE
false	TRUE	NA	FALSE	FALSE	FALSE	FALSE	FALSE	FALSE	FALSE	FALSE	FALSE	TRUE	FALSE	Control	LIKELY_DIAGNOSIS	TRUE	NA	FALSE	FALSE	FALSE	TRUE	FALSE	FALSE	Loss	334005	0	NA	NA	NA	NA	NA	NA	NA	NA	FALSE
false	TRUE	TRUE	FALSE	FALSE	FALSE	FALSE	FALSE	FALSE	FALSE	FALSE	FALSE	FALSE	FALSE	Control	NO_DIAGNOSIS	FALSE	NA	FALSE	FALSE	FALSE	FALSE	FALSE	FALSE		0	0	control	-0.946904757550231	0.443324955119022	0.265322478570023	0.00812356	-0.0014294	0.00150268	-0.00971074	FALSE
false	TRUE	TRUE	FALSE	FALSE	FALSE	FALSE	FALSE	FALSE	TRUE	FALSE	FALSE	FALSE	FALSE	Control	NO_DIAGNOSIS	FALSE	NA	FALSE	FALSE	FALSE	FALSE	FALSE	FALSE		0	160624	matched_finrisk	1.76766145453657	-0.509963247534109	0.44809310907704	0.000578271	0.0105383	-0.00805473	-0.00790676	TRUE
false	TRUE	TRUE	FALSE	FALSE	FALSE	FALSE	FALSE	FALSE	FALSE	FALSE	FALSE	TRUE	FALSE	Control	NO_DIAGNOSIS	FALSE	NA	FALSE	FALSE	FALSE	FALSE	FALSE	FALSE		0	0	matched_finrisk	0.596514954835651	1.08692951247857	1.2899915740493	0.000391248	0.0141225	0.00205637	-0.0025892	TRUE
false	TRUE	TRUE	FALSE	FALSE	FALSE	FALSE	FALSE	FALSE	FALSE	FALSE	FALSE	TRUE	FALSE	Control	NO_DIAGNOSIS	FALSE	NA	FALSE	FALSE	FALSE	FALSE	FALSE	FALSE		0	114065	matched_finrisk	0.388394305314909	-0.386553275363017	0.173453695710248	-0.000826059	0.00576702	-0.00999069	-0.00766808	TRUE
false	TRUE	TRUE	FALSE	FALSE	FALSE	FALSE	TRUE	FALSE	FALSE	FALSE	FALSE	FALSE	FALSE	Control	NO_DIAGNOSIS	FALSE	NA	FALSE	FALSE	FALSE	FALSE	FALSE	FALSE		179293	190799	matched_finrisk	-0.723056916349087	0.938485046443581	0.0969863125666378	0.0025621	0.0114911	0.000258467	-0.00569487	TRUE
false	TRUE	TRUE	FALSE	FALSE	FALSE	FALSE	FALSE	FALSE	TRUE	FALSE	FALSE	TRUE	FALSE	Control	POSSIBLE_DIAGNOSIS	FALSE	NA	FALSE	FALSE	FALSE	FALSE	FALSE	FALSE		0	0	matched_finrisk	-0.0798298989202201	-1.01665382186607	-0.315177523468936	-0.00237974	0.0128213	-0.00322954	-0.00393511	TRUE
false	TRUE	TRUE	FALSE	FALSE	FALSE	FALSE	FALSE	FALSE	FALSE	FALSE	FALSE	TRUE	FALSE	Control	NO_DIAGNOSIS	FALSE	NA	FALSE	FALSE	FALSE	FALSE	FALSE	FALSE		0	199162	matched_finrisk	-0.665705594764531	0.0675535287245389	-0.119689657694933	0.00197839	0.00854878	-0.0139198	-0.00814157	TRUE
false	TRUE	TRUE	FALSE	FALSE	FALSE	FALSE	FALSE	FALSE	FALSE	FALSE	FALSE	TRUE	FALSE	Control	NO_DIAGNOSIS	FALSE	NA	FALSE	FALSE	FALSE	FALSE	FALSE	FALSE		150040	0	control	-0.858439304347956	-0.612098198694421	-0.339952132768457	-0.00402166	0.013033	0.00474857	-0.00112403	FALSE
false	TRUE	TRUE	FALSE	FALSE	FALSE	TRUE	FALSE	FALSE	FALSE	FALSE	FALSE	FALSE	FALSE	Control	NO_DIAGNOSIS	FALSE	NA	FALSE	FALSE	FALSE	FALSE	FALSE	FALSE		0	160624	matched_finrisk	-0.851483046489316	-0.356305541596772	-1.75956805240549	0.00277001	0.0186706	0.0198871	0.0123933	TRUE
false	TRUE	TRUE	FALSE	FALSE	FALSE	TRUE	FALSE	FALSE	FALSE	FALSE	FALSE	FALSE	FALSE	Control	NO_DIAGNOSIS	FALSE	NA	FALSE	FALSE	FALSE	FALSE	FALSE	FALSE		0	111555	control	-0.428436712586117	1.12765062176078	-0.0304026812916432	0.00100063	-0.00413675	-0.0044461	0.0023202	FALSE
false	TRUE	TRUE	FALSE	FALSE	FALSE	FALSE	TRUE	FALSE	FALSE	FALSE	FALSE	FALSE	FALSE	Control	NO_DIAGNOSIS	FALSE	NA	FALSE	FALSE	FALSE	FALSE	FALSE	FALSE		0	0	control	0.437201527573089	0.358541417126943	-0.892814483013234	0.0052513	0.00209997	0.00773073	-0.00213156	FALSE
false	TRUE	TRUE	FALSE	FALSE	FALSE	FALSE	FALSE	FALSE	FALSE	FALSE	FALSE	FALSE	FALSE	Control	NO_DIAGNOSIS	FALSE	NA	FALSE	FALSE	FALSE	FALSE	FALSE	FALSE		0	162254	control	-0.096464428582187	1.61227871793029	-0.914766794261787	-0.0114558	0.0150579	-0.00872188	-0.0114677	FALSE
false	TRUE	TRUE	FALSE	FALSE	FALSE	FALSE	TRUE	FALSE	FALSE	FALSE	FALSE	FALSE	FALSE	Control	NO_DIAGNOSIS	FALSE	NA	FALSE	FALSE	FALSE	FALSE	FALSE	FALSE		0	0	control	0.0791810823484885	-1.61842935876477	-0.00685736167136479	-0.0125384	-0.00298695	-0.00510298	0.00547331	FALSE
false	TRUE	TRUE	FALSE	FALSE	FALSE	FALSE	FALSE	FALSE	FALSE	FALSE	FALSE	TRUE	FALSE	Control	NO_DIAGNOSIS	FALSE	NA	FALSE	FALSE	FALSE	FALSE	FALSE	FALSE		102989	229689	control	-0.271542853274386	-1.35231182923683	0.188282685680864	0.000837979	-0.00180738	0.0167812	-0.00855497	FALSE
false	TRUE	TRUE	FALSE	FALSE	FALSE	FALSE	FALSE	FALSE	FALSE	FALSE	FALSE	FALSE	FALSE	Control	NO_DIAGNOSIS	FALSE	NA	FALSE	FALSE	FALSE	FALSE	FALSE	FALSE		0	0	control	0.756962554575166	-0.427098525727977	-0.59992155887173	0.00151857	-0.00550918	0.00640958	0.000786282	FALSE
false	TRUE	NA	FALSE	FALSE	FALSE	FALSE	TRUE	FALSE	FALSE	FALSE	TRUE	FALSE	FALSE	Control	POSSIBLE_DIAGNOSIS	FALSE	NA	FALSE	FALSE	FALSE	FALSE	FALSE	FALSE		0	0	NA	NA	NA	NA	NA	NA	NA	NA	FALSE
false	TRUE	TRUE	FALSE	FALSE	FALSE	FALSE	TRUE	FALSE	FALSE	FALSE	FALSE	FALSE	FALSE	Control	NO_DIAGNOSIS	FALSE	NA	FALSE	FALSE	FALSE	FALSE	FALSE	FALSE		0	190451	control	0.00651843232507974	0.639954764479309	-0.786918680086764	-0.00339291	0.0145964	0.005258	0.000901255	FALSE
false	TRUE	TRUE	FALSE	FALSE	FALSE	FALSE	TRUE	FALSE	FALSE	FALSE	FALSE	FALSE	FALSE	Control	NO_DIAGNOSIS	FALSE	NA	FALSE	FALSE	FALSE	FALSE	FALSE	FALSE		267655	0	matched_finrisk	-0.608392078929212	0.162927681510742	-0.518979243290264	0.00300346	0.0107715	0.00012305	0.00120073	TRUE
false	TRUE	TRUE	FALSE	FALSE	FALSE	FALSE	FALSE	FALSE	FALSE	FALSE	FALSE	FALSE	FALSE	Control	NO_DIAGNOSIS	FALSE	NA	FALSE	FALSE	FALSE	FALSE	FALSE	FALSE		109126	0	matched_finrisk	0.597875961807994	1.55604294417108	-0.188993968883833	-0.00131957	0.00547562	-0.00318506	0.00301805	TRUE
false	TRUE	TRUE	FALSE	FALSE	FALSE	FALSE	FALSE	FALSE	FALSE	FALSE	FALSE	FALSE	FALSE	Control	NO_DIAGNOSIS	FALSE	NA	FALSE	FALSE	FALSE	FALSE	FALSE	FALSE		0	160624	matched_finrisk	-0.00123174626742819	-0.0742278383348114	-1.29998066521137	0.00407711	0.0167624	0.00535426	0.00586289	TRUE
false	TRUE	TRUE	FALSE	FALSE	FALSE	FALSE	TRUE	FALSE	FALSE	FALSE	FALSE	TRUE	FALSE	Control	NO_DIAGNOSIS	FALSE	NA	FALSE	FALSE	FALSE	FALSE	FALSE	FALSE		0	160624	matched_finrisk	0.100201078921337	-1.2577505354459	-1.07434588617182	0.00564045	0.0117488	0.00347058	0.00450592	TRUE
false	TRUE	TRUE	FALSE	FALSE	FALSE	FALSE	TRUE	FALSE	FALSE	FALSE	FALSE	FALSE	FALSE	Control	NO_DIAGNOSIS	FALSE	NA	FALSE	FALSE	FALSE	FALSE	FALSE	FALSE		215248	120152	matched_finrisk	1.49598934055727	-1.29370977604668	-0.0196173289158832	-0.00336991	0.0115211	-0.00553715	-0.00173111	TRUE
false	TRUE	TRUE	FALSE	FALSE	FALSE	FALSE	TRUE	FALSE	FALSE	FALSE	FALSE	FALSE	FALSE	Control	NO_DIAGNOSIS	FALSE	NA	FALSE	FALSE	FALSE	FALSE	FALSE	FALSE		144666	0	matched_finrisk	-0.390404128858984	-2.20779316408186	-0.308578911124419	0.00309406	0.0138577	-0.00125512	0.00337143	TRUE
false	TRUE	TRUE	FALSE	FALSE	FALSE	FALSE	FALSE	FALSE	FALSE	FALSE	FALSE	FALSE	FALSE	Control	NO_DIAGNOSIS	FALSE	NA	FALSE	FALSE	FALSE	FALSE	FALSE	FALSE		0	0	matched_finrisk	-0.500834722364904	-0.162411315393638	-1.46445902803382	6.2159e-06	0.0142971	-0.0121682	-0.00633281	TRUE
false	TRUE	TRUE	FALSE	FALSE	FALSE	FALSE	TRUE	FALSE	TRUE	FALSE	FALSE	FALSE	FALSE	Control	POSSIBLE_DIAGNOSIS	FALSE	NA	FALSE	FALSE	FALSE	FALSE	FALSE	FALSE		0	160624	matched_finrisk	-0.552137124072379	-1.42407203741289	-0.141221605536599	0.00214115	0.0122454	-0.00320627	-0.000543713	TRUE
false	TRUE	TRUE	FALSE	FALSE	FALSE	FALSE	FALSE	FALSE	FALSE	FALSE	FALSE	FALSE	FALSE	Control	NO_DIAGNOSIS	FALSE	NA	FALSE	FALSE	FALSE	FALSE	FALSE	FALSE		0	0	matched_finrisk	-0.306210725319894	0.139343046720136	1.80308635348225	0.00361506	0.0144815	-0.0127946	-0.00507085	TRUE
false	TRUE	TRUE	FALSE	FALSE	FALSE	FALSE	TRUE	FALSE	TRUE	FALSE	FALSE	FALSE	FALSE	Control	POSSIBLE_DIAGNOSIS	FALSE	NA	FALSE	FALSE	FALSE	FALSE	FALSE	FALSE		0	134640	matched_finrisk	-0.221412429793096	1.85197442213606	1.71351814104078	0.00347274	0.0147235	0.00218912	0.00296219	TRUE
false	TRUE	TRUE	FALSE	FALSE	FALSE	FALSE	FALSE	FALSE	FALSE	FALSE	FALSE	FALSE	FALSE	Control	NO_DIAGNOSIS	FALSE	NA	FALSE	FALSE	FALSE	FALSE	FALSE	FALSE		223658	0	control	-0.216611099640665	-0.949860651108219	-0.807698346370477	-0.0067531	0.00865057	-0.00572561	0.0046102	FALSE
false	TRUE	TRUE	FALSE	FALSE	FALSE	FALSE	FALSE	FALSE	FALSE	FALSE	FALSE	FALSE	FALSE	Control	NO_DIAGNOSIS	FALSE	NA	FALSE	FALSE	FALSE	FALSE	FALSE	FALSE		0	114181	matched_finrisk	-1.17502464841457	1.27912376914833	0.207817162014626	0.00233878	0.0110421	-0.00526729	-0.0060888	TRUE
false	TRUE	TRUE	FALSE	FALSE	FALSE	FALSE	TRUE	FALSE	FALSE	FALSE	FALSE	TRUE	FALSE	Control	NO_DIAGNOSIS	FALSE	NA	FALSE	FALSE	FALSE	FALSE	FALSE	FALSE		0	111726	matched_finrisk	-1.7903510229104	-1.0756017309268	0.213073195251094	0.00443758	0.0132962	0.00585857	0.0134045	TRUE
false	TRUE	TRUE	FALSE	FALSE	FALSE	FALSE	FALSE	FALSE	FALSE	FALSE	FALSE	FALSE	FALSE	Control	NO_DIAGNOSIS	FALSE	NA	FALSE	FALSE	FALSE	FALSE	FALSE	FALSE		0	233753	control	0.815485854385903	-0.613704376805264	-1.15216777362651	0.00805098	0.0113902	0.00264923	0.00374671	FALSE
false	TRUE	TRUE	FALSE	TRUE	FALSE	FALSE	TRUE	FALSE	FALSE	FALSE	FALSE	FALSE	FALSE	Control	LIKELY_DIAGNOSIS	FALSE	NA	FALSE	FALSE	FALSE	FALSE	FALSE	FALSE		0	160624	matched_finrisk	-0.25989868251101	0.0651110437627944	0.056513167242066	0.00318102	0.00318908	0.000820048	-0.00136276	TRUE
false	TRUE	TRUE	FALSE	FALSE	FALSE	TRUE	TRUE	FALSE	TRUE	FALSE	FALSE	FALSE	FALSE	Control	NO_DIAGNOSIS	FALSE	NA	FALSE	FALSE	FALSE	FALSE	FALSE	FALSE		0	193481	control	0.89570965425566	1.16770737513339	-0.319381157537808	-0.00127575	-0.00427648	0.00994945	0.00836262	FALSE
false	TRUE	NA	FALSE	FALSE	FALSE	FALSE	FALSE	FALSE	FALSE	FALSE	FALSE	FALSE	FALSE	Control	NO_DIAGNOSIS	FALSE	NA	FALSE	FALSE	FALSE	FALSE	FALSE	FALSE		0	0	NA	NA	NA	NA	NA	NA	NA	NA	FALSE
false	TRUE	TRUE	FALSE	FALSE	FALSE	FALSE	FALSE	FALSE	FALSE	FALSE	FALSE	TRUE	FALSE	Control	NO_DIAGNOSIS	FALSE	NA	FALSE	FALSE	FALSE	FALSE	FALSE	FALSE		0	107470	matched_finrisk	-0.213700056949821	-0.173490427180112	-0.450121133448154	0.000114251	0.0162113	0.00292007	0.00202632	TRUE
false	TRUE	TRUE	FALSE	FALSE	FALSE	FALSE	FALSE	FALSE	FALSE	FALSE	FALSE	TRUE	FALSE	Control	NO_DIAGNOSIS	FALSE	NA	FALSE	FALSE	FALSE	FALSE	FALSE	FALSE		0	156125	matched_finrisk	-0.133967731820075	-0.0214310834017401	0.043253335237112	-0.00545674	0.009957	-0.00480682	-0.00104091	TRUE
false	TRUE	TRUE	FALSE	FALSE	FALSE	FALSE	FALSE	TRUE	FALSE	FALSE	FALSE	FALSE	FALSE	Control	NO_DIAGNOSIS	FALSE	NA	FALSE	FALSE	FALSE	FALSE	FALSE	FALSE		0	0	control	-1.01276237271193	-1.44281273602736	-2.88606248150956	-0.00345822	0.00366205	-0.0103192	0.00173691	FALSE
false	TRUE	TRUE	FALSE	FALSE	FALSE	FALSE	FALSE	FALSE	FALSE	FALSE	FALSE	FALSE	FALSE	Control	NO_DIAGNOSIS	FALSE	NA	FALSE	FALSE	FALSE	FALSE	FALSE	FALSE		0	0	control	1.12938699025706	0.089672672538098	-0.431309125664764	0.00359824	0.00371436	0.000809712	-0.00498693	FALSE
false	TRUE	TRUE	FALSE	FALSE	FALSE	FALSE	TRUE	FALSE	FALSE	FALSE	FALSE	FALSE	FALSE	Control	NO_DIAGNOSIS	FALSE	NA	FALSE	FALSE	FALSE	FALSE	FALSE	FALSE		0	393627	matched_finrisk	-0.858666138843346	-0.433859324102086	0.688193060018036	0.00326779	0.00645252	0.00487093	0.0082662	TRUE
false	TRUE	TRUE	FALSE	FALSE	FALSE	FALSE	FALSE	FALSE	FALSE	FALSE	TRUE	TRUE	FALSE	Control	POSSIBLE_DIAGNOSIS	FALSE	NA	FALSE	FALSE	FALSE	FALSE	FALSE	FALSE		0	0	control	-1.07714556365359	0.0299001805542844	0.883443514875005	0.00511334	0.0038294	0.00255415	0.00419883	FALSE
false	TRUE	TRUE	FALSE	FALSE	FALSE	FALSE	FALSE	FALSE	FALSE	FALSE	FALSE	FALSE	FALSE	Control	NO_DIAGNOSIS	FALSE	NA	FALSE	FALSE	FALSE	FALSE	FALSE	FALSE		0	151400	control	0.128517585095912	-0.279943691752788	-0.103151388623027	-0.00874266	0.0138251	0.00544592	0.00107093	FALSE
false	TRUE	NA	FALSE	FALSE	FALSE	FALSE	FALSE	FALSE	FALSE	FALSE	FALSE	TRUE	FALSE	Control	NO_DIAGNOSIS	FALSE	NA	FALSE	FALSE	FALSE	FALSE	FALSE	FALSE		0	0	NA	NA	NA	NA	NA	NA	NA	NA	FALSE
false	TRUE	TRUE	FALSE	FALSE	FALSE	FALSE	FALSE	FALSE	FALSE	FALSE	TRUE	FALSE	FALSE	Control	POSSIBLE_DIAGNOSIS	FALSE	NA	FALSE	FALSE	FALSE	FALSE	FALSE	FALSE		0	0	matched_finrisk	0.0611099342157148	-1.36902428833907	-1.03222010646036	-0.00188873	0.00546574	-0.00701407	-0.00291466	TRUE
false	TRUE	TRUE	FALSE	FALSE	FALSE	FALSE	FALSE	FALSE	FALSE	FALSE	FALSE	FALSE	TRUE	Control	NO_DIAGNOSIS	FALSE	NA	FALSE	FALSE	FALSE	FALSE	FALSE	FALSE		221795	268297	matched_finrisk	1.83794234235838	-0.763669045480444	0.974847214816522	-0.000236258	0.00882272	-0.00804596	-0.00633949	TRUE
false	TRUE	TRUE	FALSE	FALSE	FALSE	FALSE	TRUE	FALSE	FALSE	FALSE	FALSE	FALSE	FALSE	Control	NO_DIAGNOSIS	FALSE	NA	FALSE	FALSE	FALSE	FALSE	FALSE	FALSE		111257	221535	control	-1.14478004902917	-1.71151734562678	-0.757612493634984	-0.00811002	0.0128531	-0.00349378	-0.00714741	FALSE
false	TRUE	TRUE	FALSE	FALSE	FALSE	FALSE	TRUE	FALSE	FALSE	FALSE	FALSE	TRUE	FALSE	Control	NO_DIAGNOSIS	FALSE	NA	FALSE	FALSE	FALSE	FALSE	FALSE	FALSE		160624	0	control	0.916729650828509	-2.11669042899676	0.120420330291948	0.00784376	0.00435892	-0.00523674	0.000766486	FALSE
false	TRUE	TRUE	FALSE	FALSE	FALSE	FALSE	TRUE	FALSE	FALSE	FALSE	TRUE	TRUE	FALSE	Control	POSSIBLE_DIAGNOSIS	FALSE	NA	FALSE	FALSE	FALSE	FALSE	FALSE	FALSE		0	143997	matched_finrisk	-1.00096697895162	-1.08514305418136	-0.32495618995539	0.000836318	0.00704181	-0.00537222	-0.00322052	TRUE
false	TRUE	TRUE	FALSE	FALSE	FALSE	FALSE	FALSE	FALSE	FALSE	FALSE	TRUE	TRUE	FALSE	Control	POSSIBLE_DIAGNOSIS	FALSE	NA	FALSE	FALSE	FALSE	FALSE	FALSE	FALSE		0	0	matched_finrisk	-0.270408680797434	-1.72326081332284	0.785564727817047	-0.000135314	0.00658961	-0.0117386	0.00559247	TRUE
false	TRUE	TRUE	FALSE	FALSE	FALSE	FALSE	FALSE	FALSE	FALSE	FALSE	TRUE	FALSE	FALSE	Control	POSSIBLE_DIAGNOSIS	FALSE	NA	FALSE	FALSE	FALSE	FALSE	FALSE	FALSE		0	154374	matched_finrisk	0.0913545336011094	-0.721214748869384	-1.93461015758068	0.00103467	0.0106176	0.000510289	-0.000897433	TRUE
false	TRUE	TRUE	FALSE	FALSE	FALSE	FALSE	FALSE	FALSE	FALSE	FALSE	FALSE	FALSE	FALSE	Control	NO_DIAGNOSIS	FALSE	NA	FALSE	FALSE	FALSE	FALSE	FALSE	FALSE		0	0	control	-1.77624947844696	-1.08322228400744	1.02365309575989	0.00773075	0.0131509	-0.00520108	0.00481276	FALSE
false	TRUE	TRUE	FALSE	FALSE	FALSE	FALSE	TRUE	FALSE	FALSE	FALSE	FALSE	TRUE	FALSE	Control	NO_DIAGNOSIS	FALSE	NA	FALSE	FALSE	FALSE	FALSE	FALSE	FALSE		122796	0	matched_finrisk	-0.292827490091857	-1.94274055799724	-0.225189941387501	0.00207872	0.0120755	0.000989021	-0.00675433	TRUE
false	TRUE	TRUE	FALSE	FALSE	FALSE	FALSE	TRUE	FALSE	FALSE	FALSE	FALSE	FALSE	FALSE	Control	NO_DIAGNOSIS	FALSE	NA	FALSE	FALSE	FALSE	FALSE	FALSE	FALSE		0	0	matched_finrisk	1.53886106018606	1.30229806646536	1.26684177366293	0.00555867	0.0142686	0.00467459	0.00563045	TRUE
false	TRUE	TRUE	FALSE	FALSE	FALSE	FALSE	FALSE	FALSE	FALSE	FALSE	FALSE	TRUE	FALSE	Control	NO_DIAGNOSIS	FALSE	NA	FALSE	FALSE	FALSE	FALSE	FALSE	FALSE		0	0	matched_finrisk	-1.00043769846238	-0.178375397103601	0.0995770629253964	-0.00623418	0.00130978	0.00244943	0.00561036	FALSE
false	TRUE	TRUE	FALSE	FALSE	FALSE	FALSE	TRUE	FALSE	FALSE	FALSE	FALSE	FALSE	FALSE	Control	NO_DIAGNOSIS	FALSE	NA	FALSE	FALSE	FALSE	FALSE	FALSE	FALSE		0	0	control	-1.15366440009863	-0.252587860181249	-1.43250942157656	-0.00310471	-0.00847363	0.00344976	0.00556307	FALSE
false	TRUE	TRUE	FALSE	FALSE	FALSE	FALSE	TRUE	FALSE	FALSE	FALSE	FALSE	TRUE	FALSE	Control	NO_DIAGNOSIS	FALSE	NA	FALSE	FALSE	FALSE	FALSE	FALSE	FALSE		0	122948	control	-0.806229564658919	-0.334811673933419	1.51953086331501	-0.00898312	0.00999496	-0.00836808	-0.01552	FALSE
false	TRUE	NA	FALSE	FALSE	FALSE	FALSE	FALSE	FALSE	FALSE	FALSE	FALSE	FALSE	FALSE	Control	NO_DIAGNOSIS	FALSE	NA	FALSE	FALSE	FALSE	FALSE	FALSE	FALSE		153874	0	NA	NA	NA	NA	NA	NA	NA	NA	FALSE
false	TRUE	NA	FALSE	FALSE	FALSE	FALSE	FALSE	FALSE	FALSE	FALSE	FALSE	FALSE	FALSE	Control	NO_DIAGNOSIS	FALSE	NA	FALSE	FALSE	FALSE	FALSE	FALSE	FALSE		0	0	NA	NA	NA	NA	NA	NA	NA	NA	FALSE
false	TRUE	TRUE	FALSE	FALSE	FALSE	FALSE	FALSE	FALSE	FALSE	FALSE	FALSE	FALSE	FALSE	Control	NO_DIAGNOSIS	FALSE	NA	FALSE	FALSE	FALSE	FALSE	FALSE	FALSE		0	0	matched_finrisk	-0.517885115268419	-1.10890354788921	-0.308191342025871	0.000129357	0.00298114	-0.00570706	0.00383522	TRUE
false	TRUE	TRUE	FALSE	FALSE	FALSE	FALSE	TRUE	FALSE	FALSE	FALSE	FALSE	TRUE	FALSE	Control	NO_DIAGNOSIS	FALSE	NA	FALSE	FALSE	FALSE	FALSE	FALSE	FALSE		0	0	control	-1.44541136691999	0.140359120464222	-1.2259847803962	0.00643532	-0.000228595	-0.00280662	0.00151316	FALSE
false	TRUE	TRUE	FALSE	FALSE	FALSE	FALSE	FALSE	FALSE	TRUE	FALSE	FALSE	TRUE	FALSE	Control	POSSIBLE_DIAGNOSIS	FALSE	NA	FALSE	FALSE	FALSE	FALSE	FALSE	FALSE		0	102654	matched_finrisk	1.47999750863224	-0.0783116731908482	-0.510909855905101	-0.0025733	0.00817813	-0.00517888	-0.0083523	TRUE
false	TRUE	TRUE	FALSE	FALSE	FALSE	FALSE	FALSE	FALSE	FALSE	FALSE	FALSE	FALSE	FALSE	Control	NO_DIAGNOSIS	FALSE	NA	FALSE	FALSE	FALSE	FALSE	FALSE	FALSE		0	160624	control	-0.784604676098362	0.679523020859572	0.58027504078737	0.00710433	0.0121817	0.00230615	0.00613894	FALSE
false	TRUE	TRUE	FALSE	FALSE	FALSE	FALSE	FALSE	FALSE	TRUE	FALSE	FALSE	TRUE	FALSE	Control	NO_DIAGNOSIS	FALSE	NA	FALSE	FALSE	FALSE	FALSE	FALSE	FALSE		0	368065	control	0.959109895717293	-0.417758463234266	-0.913166829521625	-0.00477192	0.0032766	-0.0150924	-0.0108606	FALSE
false	TRUE	TRUE	FALSE	FALSE	FALSE	FALSE	FALSE	FALSE	TRUE	FALSE	FALSE	FALSE	FALSE	Control	POSSIBLE_DIAGNOSIS	FALSE	NA	FALSE	FALSE	FALSE	FALSE	FALSE	FALSE		0	0	control	1.22167082413174	-0.636536726227653	-0.263840518181976	0.00847725	0.0154684	0.0123394	0.0119742	FALSE
false	TRUE	TRUE	FALSE	TRUE	FALSE	FALSE	FALSE	FALSE	FALSE	FALSE	FALSE	FALSE	FALSE	Control	LIKELY_DIAGNOSIS	FALSE	NA	FALSE	FALSE	FALSE	FALSE	FALSE	FALSE		0	160624	matched_finrisk	-0.998207159257706	0.0995012320241584	1.18051224761164	-0.00111324	0.0129917	-0.00720861	-0.00264633	TRUE
false	TRUE	TRUE	FALSE	FALSE	FALSE	FALSE	FALSE	FALSE	FALSE	FALSE	FALSE	FALSE	FALSE	Control	NO_DIAGNOSIS	FALSE	NA	FALSE	FALSE	FALSE	FALSE	FALSE	FALSE		225151	140620	matched_finrisk	0.396144483907417	-1.06243966796495	0.95332619841097	0.00300817	0.0172227	0.00988687	0.00683909	TRUE
false	TRUE	TRUE	FALSE	FALSE	FALSE	FALSE	FALSE	FALSE	TRUE	FALSE	FALSE	FALSE	FALSE	Control	POSSIBLE_DIAGNOSIS	FALSE	NA	FALSE	FALSE	FALSE	FALSE	FALSE	FALSE		206279	0	matched_finrisk	0.148630243687199	0.83566619949398	-0.300390271708934	0.000434938	0.0132604	4.33495e-05	-0.00716984	TRUE
false	TRUE	TRUE	FALSE	FALSE	FALSE	FALSE	TRUE	FALSE	FALSE	FALSE	FALSE	TRUE	FALSE	Control	NO_DIAGNOSIS	FALSE	NA	FALSE	FALSE	FALSE	FALSE	FALSE	FALSE		0	0	matched_finrisk	1.52060088330713	0.118415835567908	-0.307287014129258	0.00490466	0.0181588	0.00620577	0.0116249	TRUE
false	TRUE	TRUE	FALSE	FALSE	FALSE	FALSE	TRUE	FALSE	FALSE	FALSE	FALSE	TRUE	FALSE	Control	NO_DIAGNOSIS	FALSE	NA	FALSE	FALSE	FALSE	FALSE	FALSE	FALSE		0	0	matched_finrisk	-0.0580159816135046	1.54392821876083	-0.618505000263669	0.000594706	0.013517	-0.0042435	-0.00387155	TRUE
false	TRUE	TRUE	FALSE	FALSE	FALSE	FALSE	TRUE	FALSE	FALSE	FALSE	FALSE	FALSE	FALSE	Control	LIKELY_DIAGNOSIS	TRUE	NA	FALSE	FALSE	TRUE	FALSE	FALSE	FALSE	Loss	1404331	0	matched_finrisk	0.641390379173729	1.47964201456771	1.23555500974088	0.00362651	0.0155802	0.00758173	0.00972167	TRUE
false	TRUE	TRUE	FALSE	FALSE	FALSE	FALSE	FALSE	FALSE	FALSE	FALSE	FALSE	FALSE	TRUE	Control	NO_DIAGNOSIS	FALSE	NA	FALSE	FALSE	FALSE	FALSE	FALSE	FALSE		0	0	matched_finrisk	-1.40382504276507	-0.354449253025846	-0.0827036404903785	0.00457577	0.0101946	-0.001014	-0.00129457	TRUE
false	TRUE	TRUE	FALSE	FALSE	FALSE	FALSE	TRUE	FALSE	FALSE	FALSE	FALSE	TRUE	FALSE	Control	NO_DIAGNOSIS	FALSE	NA	FALSE	FALSE	FALSE	FALSE	FALSE	FALSE		0	123356	matched_finrisk	-1.17090382174831	0.511773153686953	0.948499472483662	0.000127685	0.00854173	0.00340131	-0.00418199	TRUE
false	TRUE	TRUE	FALSE	FALSE	FALSE	FALSE	FALSE	FALSE	FALSE	TRUE	FALSE	FALSE	FALSE	Control	NO_DIAGNOSIS	FALSE	NA	FALSE	FALSE	FALSE	FALSE	FALSE	FALSE		0	0	matched_finrisk	-0.11582097218884	0.595149820341066	1.50146418072113	-0.0012102	0.0148718	0.00297023	0.000545738	TRUE
false	TRUE	TRUE	FALSE	FALSE	FALSE	FALSE	TRUE	FALSE	FALSE	FALSE	FALSE	FALSE	FALSE	Control	NO_DIAGNOSIS	FALSE	NA	FALSE	FALSE	FALSE	FALSE	FALSE	FALSE		0	233032	control	-0.69296353996062	-0.607441845363351	1.23300798512657	-0.00463161	0.00790324	-0.00824815	-0.0137288	FALSE
false	TRUE	TRUE	FALSE	FALSE	FALSE	FALSE	TRUE	FALSE	FALSE	FALSE	FALSE	TRUE	FALSE	Control	NO_DIAGNOSIS	FALSE	NA	FALSE	FALSE	FALSE	FALSE	FALSE	FALSE		223105	0	matched_finrisk	1.58169497406563	0.071695983219658	0.0696885290588749	0.00362214	0.0136474	0.00770591	0.00677674	TRUE
false	TRUE	TRUE	FALSE	FALSE	FALSE	FALSE	TRUE	FALSE	FALSE	FALSE	FALSE	FALSE	FALSE	Control	NO_DIAGNOSIS	FALSE	NA	FALSE	FALSE	FALSE	FALSE	FALSE	FALSE		0	0	control	-0.0956705078483209	0.521992510766892	-0.983485776735186	-0.00299355	0.0193111	0.00380001	0.00357742	FALSE
false	TRUE	TRUE	FALSE	FALSE	FALSE	FALSE	TRUE	FALSE	FALSE	FALSE	FALSE	TRUE	FALSE	Control	NO_DIAGNOSIS	FALSE	NA	FALSE	FALSE	FALSE	FALSE	FALSE	FALSE		0	369120	matched_finrisk	-0.116123418182693	1.23674177009214	-0.59152422840318	-0.00334057	0.0112612	-0.00827149	-0.00269849	TRUE
false	TRUE	TRUE	FALSE	FALSE	FALSE	FALSE	TRUE	FALSE	TRUE	FALSE	FALSE	FALSE	FALSE	Control	POSSIBLE_DIAGNOSIS	FALSE	NA	FALSE	FALSE	FALSE	FALSE	FALSE	FALSE		0	0	control	-0.449078651666647	1.13749872112653	-0.831041931306126	-0.00189328	0.0182555	0.00290677	0.00669067	FALSE
false	TRUE	TRUE	FALSE	FALSE	FALSE	FALSE	FALSE	FALSE	FALSE	FALSE	FALSE	TRUE	FALSE	Control	NO_DIAGNOSIS	FALSE	NA	FALSE	FALSE	FALSE	FALSE	FALSE	FALSE		0	0	control	-1.92323823145998	0.101865557467127	-0.164944809435442	-0.00322409	0.0142323	0.00710009	0.00301936	FALSE
false	TRUE	NA	FALSE	FALSE	FALSE	FALSE	FALSE	FALSE	FALSE	FALSE	TRUE	FALSE	FALSE	Control	POSSIBLE_DIAGNOSIS	FALSE	NA	FALSE	FALSE	FALSE	FALSE	FALSE	FALSE		0	160624	NA	NA	NA	NA	NA	NA	NA	NA	FALSE
false	TRUE	TRUE	FALSE	FALSE	FALSE	FALSE	TRUE	FALSE	FALSE	FALSE	FALSE	FALSE	FALSE	Control	NO_DIAGNOSIS	FALSE	NA	FALSE	FALSE	FALSE	FALSE	FALSE	FALSE		0	162254	matched_finrisk	-0.297704431742752	1.85881338002895	0.40108395872387	-0.00279555	0.0139793	-0.00300088	0.00132047	FALSE
false	TRUE	TRUE	FALSE	FALSE	FALSE	TRUE	FALSE	TRUE	FALSE	FALSE	FALSE	FALSE	FALSE	Control	NO_DIAGNOSIS	FALSE	NA	FALSE	FALSE	FALSE	FALSE	FALSE	FALSE		0	151400	matched_finrisk	0.164508658364531	0.238273457610639	0.883393826529038	0.0102152	0.0159969	-0.00156722	0.00948214	TRUE
false	TRUE	TRUE	FALSE	FALSE	FALSE	FALSE	FALSE	FALSE	TRUE	FALSE	FALSE	TRUE	FALSE	Control	NO_DIAGNOSIS	FALSE	NA	FALSE	FALSE	FALSE	FALSE	FALSE	FALSE		0	160624	matched_finrisk	0.155888947539694	-0.730156197817338	-0.442737445237347	0.00383244	0.0110417	-0.00524671	-0.000888947	TRUE
false	TRUE	TRUE	FALSE	FALSE	FALSE	FALSE	FALSE	FALSE	FALSE	FALSE	FALSE	FALSE	FALSE	Control	NO_DIAGNOSIS	FALSE	NA	FALSE	FALSE	FALSE	FALSE	FALSE	FALSE		0	209491	control	0.253805838049907	2.2990273296541	2.04992811858084	-0.00607634	0.00768111	-0.00810171	0.000518407	FALSE
false	TRUE	TRUE	FALSE	FALSE	FALSE	FALSE	FALSE	FALSE	FALSE	FALSE	TRUE	TRUE	FALSE	Control	POSSIBLE_DIAGNOSIS	FALSE	NA	FALSE	FALSE	FALSE	FALSE	FALSE	FALSE		0	0	matched_finrisk	0.791327980626819	-1.86693559472454	-0.0371801716816445	0.00682761	0.00828168	-0.00138308	0.00987405	TRUE
false	TRUE	TRUE	FALSE	FALSE	FALSE	FALSE	TRUE	FALSE	FALSE	FALSE	FALSE	FALSE	FALSE	Control	NO_DIAGNOSIS	FALSE	NA	FALSE	FALSE	FALSE	FALSE	FALSE	FALSE		0	0	control	-0.152681577689789	-0.775686071492227	0.197481986053333	0.00282543	0.000332192	0.00401711	0.00206726	FALSE
false	TRUE	NA	FALSE	FALSE	FALSE	FALSE	FALSE	FALSE	TRUE	FALSE	TRUE	FALSE	FALSE	Control	POSSIBLE_DIAGNOSIS	FALSE	NA	FALSE	FALSE	FALSE	FALSE	FALSE	FALSE		0	0	NA	NA	NA	NA	NA	NA	NA	NA	FALSE
false	TRUE	NA	FALSE	FALSE	FALSE	FALSE	TRUE	FALSE	FALSE	FALSE	FALSE	FALSE	FALSE	Control	NO_DIAGNOSIS	FALSE	NA	FALSE	FALSE	FALSE	FALSE	FALSE	FALSE		0	0	NA	NA	NA	NA	NA	NA	NA	NA	FALSE
false	TRUE	TRUE	FALSE	FALSE	FALSE	FALSE	FALSE	FALSE	FALSE	FALSE	FALSE	TRUE	FALSE	Control	NO_DIAGNOSIS	FALSE	NA	FALSE	FALSE	FALSE	FALSE	FALSE	FALSE		0	0	control	0.194980092245316	1.49419922493971	-0.293958612206868	0.00295433	0.000666793	-0.00158862	0.00524839	FALSE
false	TRUE	TRUE	FALSE	FALSE	FALSE	FALSE	TRUE	FALSE	FALSE	FALSE	FALSE	FALSE	FALSE	Control	NO_DIAGNOSIS	FALSE	NA	FALSE	FALSE	FALSE	FALSE	FALSE	FALSE		0	101508	matched_finrisk	-0.157634130839146	1.22116848597605	-1.8751133321189	0.00433046	0.0076747	-0.00326069	-0.00279919	TRUE
false	TRUE	TRUE	FALSE	FALSE	FALSE	FALSE	FALSE	FALSE	TRUE	FALSE	FALSE	FALSE	FALSE	Control	POSSIBLE_DIAGNOSIS	FALSE	NA	FALSE	FALSE	FALSE	FALSE	FALSE	FALSE		0	0	matched_finrisk	0.236301776155609	0.438400905436145	0.944750983663855	0.00165151	0.0157863	-0.00153451	0.0025391	TRUE
false	TRUE	TRUE	FALSE	FALSE	FALSE	FALSE	FALSE	FALSE	FALSE	FALSE	FALSE	TRUE	FALSE	Control	LIKELY_DIAGNOSIS	TRUE	NA	FALSE	FALSE	TRUE	FALSE	FALSE	FALSE	Loss	1006515	0	control	-0.464654620350126	1.54574542757237	0.854853834372081	0.00526109	0.00392501	0.00296765	0.00966764	FALSE
false	TRUE	TRUE	FALSE	FALSE	FALSE	FALSE	TRUE	FALSE	FALSE	FALSE	FALSE	TRUE	FALSE	Control	NO_DIAGNOSIS	FALSE	NA	FALSE	FALSE	FALSE	FALSE	FALSE	FALSE		0	143997	matched_finrisk	0.518824140164421	-0.88884542277587	0.417968058683712	0.00164464	0.0172454	0.0124529	0.00877234	TRUE
false	TRUE	TRUE	FALSE	FALSE	FALSE	FALSE	TRUE	FALSE	FALSE	FALSE	FALSE	FALSE	FALSE	Control	NO_DIAGNOSIS	FALSE	NA	FALSE	FALSE	FALSE	FALSE	FALSE	FALSE		0	120124	control	1.26718894620676	1.51317244812254	-0.256506518317136	-0.00144762	0.00113447	-0.00552913	0.00448963	FALSE
false	TRUE	TRUE	FALSE	FALSE	FALSE	FALSE	FALSE	FALSE	FALSE	FALSE	FALSE	TRUE	FALSE	Control	NO_DIAGNOSIS	FALSE	NA	FALSE	FALSE	FALSE	FALSE	FALSE	FALSE		0	118398	matched_finrisk	-2.35671895215114	0.73611051245327	0.619597006512561	0.000703427	0.0144937	0.00157424	-0.000719135	FALSE
false	TRUE	TRUE	FALSE	FALSE	FALSE	FALSE	TRUE	FALSE	TRUE	FALSE	TRUE	FALSE	FALSE	Control	POSSIBLE_DIAGNOSIS	FALSE	NA	FALSE	FALSE	FALSE	FALSE	FALSE	FALSE		0	241245	matched_finrisk	-0.304925329846015	-0.357673333175348	-0.279095834160995	0.00493277	0.0144163	0.00427289	0.00796819	TRUE
false	TRUE	TRUE	FALSE	FALSE	FALSE	TRUE	FALSE	FALSE	TRUE	FALSE	FALSE	FALSE	FALSE	Control	NO_DIAGNOSIS	FALSE	NA	FALSE	FALSE	FALSE	FALSE	FALSE	FALSE		0	0	control	1.58415234776569	-0.000933749602779625	-0.115860673754659	0.00463253	0.00135701	0.00558913	-0.00169396	FALSE
false	TRUE	TRUE	FALSE	FALSE	FALSE	FALSE	TRUE	FALSE	FALSE	FALSE	TRUE	FALSE	FALSE	Control	POSSIBLE_DIAGNOSIS	FALSE	NA	FALSE	FALSE	FALSE	FALSE	FALSE	FALSE		0	167785	matched_finrisk	0.0144576396637446	-0.288482619179048	-1.57957698797191	0.00330729	0.0128418	-0.0029058	-0.00170808	TRUE
false	TRUE	TRUE	FALSE	FALSE	FALSE	FALSE	FALSE	FALSE	TRUE	FALSE	FALSE	FALSE	FALSE	Control	POSSIBLE_DIAGNOSIS	FALSE	NA	FALSE	FALSE	FALSE	FALSE	FALSE	FALSE		0	135077	control	0.146135064237904	0.222094437224043	-0.212546244872547	-0.00476674	0.0185108	-0.00266198	-0.0010707	FALSE
false	TRUE	TRUE	FALSE	FALSE	FALSE	FALSE	TRUE	FALSE	FALSE	FALSE	FALSE	TRUE	FALSE	Control	NO_DIAGNOSIS	FALSE	NA	FALSE	FALSE	FALSE	FALSE	FALSE	FALSE		0	0	control	0.425254910815858	1.4716111240135	0.350424702475909	-0.00772995	0.00014838	0.00728809	-0.00320351	FALSE
false	TRUE	TRUE	FALSE	FALSE	FALSE	FALSE	TRUE	TRUE	FALSE	FALSE	FALSE	TRUE	FALSE	Control	NO_DIAGNOSIS	FALSE	NA	FALSE	FALSE	FALSE	FALSE	FALSE	FALSE		0	0	matched_finrisk	-0.284510225260873	-1.35146575244608	1.01534818561484	0.00226585	0.00452007	-0.00169866	-2.24716e-05	TRUE
false	TRUE	TRUE	FALSE	FALSE	FALSE	FALSE	TRUE	FALSE	TRUE	FALSE	FALSE	FALSE	FALSE	Control	POSSIBLE_DIAGNOSIS	FALSE	NA	FALSE	FALSE	FALSE	FALSE	FALSE	FALSE		0	0	matched_finrisk	-0.16942952459945	0.782322327929478	0.275135926898654	0.00429124	0.0121303	-0.00460229	0.00336407	TRUE
false	TRUE	TRUE	FALSE	FALSE	FALSE	FALSE	TRUE	FALSE	FALSE	FALSE	FALSE	FALSE	FALSE	Control	NO_DIAGNOSIS	FALSE	NA	FALSE	FALSE	FALSE	FALSE	FALSE	FALSE		0	160624	matched_finrisk	0.55787747912081	-0.218002273122945	1.1460583485176	0.00328003	0.00999397	0.000139287	0.000792188	TRUE
false	TRUE	TRUE	FALSE	FALSE	FALSE	TRUE	FALSE	FALSE	FALSE	FALSE	FALSE	FALSE	FALSE	Control	NO_DIAGNOSIS	FALSE	NA	FALSE	FALSE	FALSE	FALSE	FALSE	FALSE		0	118229	matched_finrisk	-0.829064237194892	-0.98571633034663	-1.91612609288068	0.00303044	0.00991672	0.00372291	-0.00443698	TRUE
false	TRUE	TRUE	FALSE	FALSE	FALSE	FALSE	FALSE	FALSE	FALSE	FALSE	FALSE	TRUE	FALSE	Control	LIKELY_DIAGNOSIS	TRUE	NA	FALSE	FALSE	TRUE	FALSE	FALSE	FALSE	Loss	1626291	697248	matched_finrisk	-0.549377304378461	1.07557684237638	0.638123306306637	0.00431575	0.0162466	0.00151575	0.00586623	TRUE
false	TRUE	TRUE	FALSE	FALSE	FALSE	FALSE	FALSE	FALSE	FALSE	FALSE	FALSE	FALSE	FALSE	Control	NO_DIAGNOSIS	FALSE	NA	FALSE	FALSE	FALSE	FALSE	FALSE	FALSE		0	0	matched_finrisk	-1.19521291850432	-0.549250129646778	0.323744048225066	-0.00236476	0.00376549	-0.00740488	-0.00650033	TRUE
false	TRUE	TRUE	FALSE	FALSE	FALSE	FALSE	TRUE	FALSE	FALSE	TRUE	FALSE	FALSE	FALSE	Control	POSSIBLE_DIAGNOSIS	FALSE	NA	FALSE	FALSE	FALSE	FALSE	FALSE	FALSE		0	0	control	-0.478793970562797	0.526936100329463	0.00496150830052448	0.00761369	0.000194723	-0.00274475	-0.00131693	FALSE
false	TRUE	TRUE	FALSE	FALSE	FALSE	TRUE	FALSE	FALSE	FALSE	FALSE	FALSE	FALSE	FALSE	Control	NO_DIAGNOSIS	FALSE	NA	FALSE	FALSE	FALSE	FALSE	FALSE	FALSE		0	0	control	-0.994464390083765	-0.95794039136167	0.414621051699324	0.0119253	0.0115258	-0.0038859	0.00339319	FALSE
false	TRUE	TRUE	FALSE	FALSE	FALSE	FALSE	FALSE	FALSE	FALSE	FALSE	FALSE	FALSE	FALSE	Control	NO_DIAGNOSIS	FALSE	NA	FALSE	FALSE	FALSE	FALSE	FALSE	FALSE		0	160624	matched_finrisk	1.02871028005293	0.311333067786344	-0.536668294454783	-0.00169015	0.0121405	-0.00768454	-0.00717962	TRUE
false	TRUE	TRUE	FALSE	FALSE	FALSE	TRUE	TRUE	FALSE	FALSE	FALSE	FALSE	FALSE	FALSE	Control	NO_DIAGNOSIS	FALSE	NA	FALSE	FALSE	FALSE	FALSE	FALSE	FALSE		758340	0	matched_finrisk	0.606949341623611	-1.16025435172493	-1.26446343551362	0.00475724	0.0126248	0.00257935	-0.000670538	TRUE
false	TRUE	TRUE	FALSE	FALSE	FALSE	FALSE	TRUE	FALSE	FALSE	FALSE	FALSE	TRUE	FALSE	Control	NO_DIAGNOSIS	FALSE	NA	FALSE	FALSE	FALSE	FALSE	FALSE	FALSE		0	0	control	0.0692759760497709	0.940790752247468	1.09811207595948	-0.00721199	-0.00174627	0.00153456	0.00168704	FALSE
false	TRUE	TRUE	FALSE	FALSE	FALSE	FALSE	TRUE	FALSE	FALSE	FALSE	FALSE	FALSE	FALSE	Control	NO_DIAGNOSIS	FALSE	NA	FALSE	FALSE	FALSE	FALSE	FALSE	FALSE		0	123842	matched_finrisk	-1.71394560371305	-0.0498420684767532	0.150997544633583	0.000103498	0.0121335	-0.00114358	-0.00338682	TRUE
false	TRUE	TRUE	FALSE	FALSE	FALSE	FALSE	TRUE	FALSE	FALSE	FALSE	FALSE	TRUE	FALSE	Control	NO_DIAGNOSIS	FALSE	NA	FALSE	FALSE	FALSE	FALSE	FALSE	FALSE		116785	0	matched_finrisk	-1.22126107972499	-0.0704566415538777	-1.45165931011253	5.93778e-05	0.00654894	-0.00835867	-0.00906197	TRUE
false	TRUE	TRUE	FALSE	FALSE	FALSE	FALSE	FALSE	FALSE	FALSE	FALSE	FALSE	FALSE	FALSE	Control	NO_DIAGNOSIS	FALSE	NA	FALSE	FALSE	FALSE	FALSE	FALSE	FALSE		0	144037	matched_finrisk	0.0687088898112948	0.205895876957753	0.48682716229274	0.00735225	0.0155983	0.00630886	0.00771254	TRUE
false	TRUE	TRUE	FALSE	FALSE	FALSE	FALSE	FALSE	FALSE	FALSE	FALSE	TRUE	FALSE	FALSE	Control	POSSIBLE_DIAGNOSIS	FALSE	NA	FALSE	FALSE	FALSE	FALSE	FALSE	FALSE		0	0	matched_finrisk	-1.10897800450671	-0.0250459611451223	0.783290690975487	0.00539621	0.00723555	0.00355031	-0.00143294	FALSE
false	TRUE	TRUE	FALSE	FALSE	FALSE	FALSE	TRUE	FALSE	TRUE	FALSE	TRUE	FALSE	FALSE	Control	POSSIBLE_DIAGNOSIS	FALSE	NA	FALSE	FALSE	FALSE	FALSE	FALSE	FALSE		244754	0	control	1.51859717859785	0.100028808775895	-0.308996293230548	-0.00754702	-0.00435441	-0.00788357	0.0121799	FALSE
false	TRUE	TRUE	FALSE	FALSE	FALSE	FALSE	FALSE	FALSE	FALSE	FALSE	FALSE	TRUE	FALSE	Control	NO_DIAGNOSIS	FALSE	NA	FALSE	FALSE	FALSE	FALSE	FALSE	FALSE		0	0	control	-0.932651990089867	-1.2611661064164	-1.1081140860915	0.00125195	0.000844943	0.0117793	-0.00751561	FALSE
false	TRUE	TRUE	FALSE	FALSE	FALSE	FALSE	TRUE	FALSE	FALSE	FALSE	FALSE	TRUE	FALSE	Control	NO_DIAGNOSIS	FALSE	NA	FALSE	FALSE	FALSE	FALSE	FALSE	FALSE		0	0	matched_finrisk	0.587403769270802	0.871971295965352	1.05492495317815	-0.00305741	0.0111525	-0.00774872	-0.00769209	TRUE
false	TRUE	TRUE	FALSE	FALSE	FALSE	FALSE	FALSE	FALSE	TRUE	FALSE	FALSE	FALSE	FALSE	Control	NO_DIAGNOSIS	FALSE	NA	FALSE	FALSE	FALSE	FALSE	FALSE	FALSE		0	118398	matched_finrisk	0.108593955250784	-1.11310852999935	-0.504967129727358	-0.00346067	0.013283	-0.00908384	-0.00186628	TRUE
false	TRUE	TRUE	FALSE	FALSE	FALSE	FALSE	TRUE	FALSE	FALSE	FALSE	TRUE	FALSE	FALSE	Control	POSSIBLE_DIAGNOSIS	FALSE	NA	FALSE	FALSE	FALSE	FALSE	FALSE	FALSE		0	118229	matched_finrisk	0.134944562465308	0.202984434883353	0.773996982745679	0.000515496	0.0115113	-0.00140454	-0.00375639	TRUE
false	TRUE	TRUE	FALSE	FALSE	FALSE	FALSE	TRUE	FALSE	FALSE	FALSE	FALSE	FALSE	FALSE	Control	NO_DIAGNOSIS	FALSE	NA	FALSE	FALSE	FALSE	FALSE	FALSE	FALSE		0	0	control	-1.52370707357893	-1.39947914483007	-0.298343111855062	-0.00670021	0.00618172	-0.0139981	0.00458696	FALSE
false	TRUE	NA	FALSE	FALSE	FALSE	FALSE	FALSE	FALSE	FALSE	FALSE	FALSE	TRUE	FALSE	Control	NO_DIAGNOSIS	FALSE	NA	FALSE	FALSE	FALSE	FALSE	FALSE	FALSE		0	0	NA	NA	NA	NA	NA	NA	NA	NA	FALSE
false	TRUE	TRUE	FALSE	FALSE	FALSE	FALSE	TRUE	FALSE	FALSE	FALSE	FALSE	TRUE	FALSE	Control	NO_DIAGNOSIS	FALSE	NA	FALSE	FALSE	FALSE	FALSE	FALSE	FALSE		103580	102654	control	1.14382878646359	0.93823102800756	-0.0651109847170366	0.00238365	0.00362563	-0.00286344	-0.00970838	FALSE
false	TRUE	TRUE	FALSE	FALSE	FALSE	FALSE	FALSE	FALSE	TRUE	FALSE	TRUE	TRUE	FALSE	Control	POSSIBLE_DIAGNOSIS	FALSE	NA	FALSE	FALSE	FALSE	FALSE	FALSE	FALSE		0	136403	control	-0.0521938962318164	-1.57561943634328	-1.67786053629612	-0.0034956	0.0183643	0.00979178	0.000415532	FALSE
false	TRUE	TRUE	FALSE	FALSE	FALSE	FALSE	TRUE	FALSE	FALSE	FALSE	TRUE	FALSE	FALSE	Control	POSSIBLE_DIAGNOSIS	FALSE	NA	FALSE	FALSE	FALSE	FALSE	FALSE	FALSE		0	0	control	-1.39592364117564	-1.14296155819578	0.848272116065193	-0.00411639	0.0119934	0.00463679	0.00072763	FALSE
false	TRUE	TRUE	FALSE	FALSE	FALSE	FALSE	TRUE	FALSE	FALSE	FALSE	FALSE	FALSE	FALSE	Control	NO_DIAGNOSIS	FALSE	NA	FALSE	FALSE	FALSE	FALSE	FALSE	FALSE		0	160624	control	0.856505092302343	-1.31762658879209	-0.765821008388856	0.00924609	0.00590449	-0.00252301	0.00182134	FALSE
false	TRUE	TRUE	FALSE	FALSE	FALSE	FALSE	TRUE	FALSE	TRUE	FALSE	FALSE	FALSE	FALSE	Control	LIKELY_DIAGNOSIS	TRUE	NA	FALSE	FALSE	TRUE	FALSE	FALSE	FALSE	Loss	3227728	0	matched_finrisk	-1.18973108486571	-1.25857121039304	-1.56142086635529	0.00602508	0.0137876	0.00455333	0.00916116	TRUE
false	TRUE	TRUE	FALSE	FALSE	FALSE	FALSE	TRUE	FALSE	FALSE	FALSE	FALSE	FALSE	FALSE	Control	NO_DIAGNOSIS	FALSE	NA	FALSE	FALSE	FALSE	FALSE	FALSE	FALSE		0	107007	matched_finrisk	-0.406925241273256	0.312700859364921	-0.138182666297211	0.00131754	0.0100186	0.00368169	-0.00384752	TRUE
false	TRUE	NA	FALSE	FALSE	FALSE	FALSE	FALSE	TRUE	FALSE	FALSE	FALSE	FALSE	FALSE	Control	NO_DIAGNOSIS	FALSE	NA	FALSE	FALSE	FALSE	FALSE	FALSE	FALSE		0	0	NA	NA	NA	NA	NA	NA	NA	NA	FALSE
false	TRUE	TRUE	FALSE	FALSE	FALSE	FALSE	FALSE	FALSE	FALSE	FALSE	FALSE	FALSE	FALSE	Control	NO_DIAGNOSIS	FALSE	NA	FALSE	FALSE	FALSE	FALSE	FALSE	FALSE		0	0	matched_finrisk	0.799872079953193	-1.59533517495448	-1.69585765520564	0.00018097	0.0146249	0.00266947	-0.000548898	TRUE
false	TRUE	TRUE	FALSE	FALSE	FALSE	FALSE	TRUE	FALSE	FALSE	FALSE	FALSE	FALSE	FALSE	Control	NO_DIAGNOSIS	FALSE	NA	FALSE	FALSE	FALSE	FALSE	FALSE	FALSE		0	0	control	1.0143819010941	1.03788441444674	-0.0727073390485863	0.00808667	0.00768417	-0.00272046	0.00353061	FALSE
false	TRUE	TRUE	FALSE	FALSE	FALSE	FALSE	TRUE	FALSE	TRUE	FALSE	FALSE	FALSE	FALSE	Control	NO_DIAGNOSIS	FALSE	NA	FALSE	FALSE	FALSE	FALSE	FALSE	FALSE		0	0	control	-0.364620607882935	-0.809026968214026	-0.0507361462285663	-0.00373997	0.0155779	0.00437601	0.00670539	FALSE
false	TRUE	TRUE	FALSE	FALSE	FALSE	FALSE	TRUE	FALSE	FALSE	FALSE	FALSE	FALSE	FALSE	Control	NO_DIAGNOSIS	FALSE	NA	FALSE	FALSE	FALSE	FALSE	FALSE	FALSE		225151	0	matched_finrisk	1.86754424400683	0.648239673469547	0.195986366839704	0.00551058	0.00935197	-0.00650018	0.00338134	TRUE
false	TRUE	TRUE	FALSE	FALSE	FALSE	FALSE	FALSE	FALSE	FALSE	FALSE	FALSE	FALSE	FALSE	Control	NO_DIAGNOSIS	FALSE	NA	FALSE	FALSE	FALSE	FALSE	FALSE	FALSE		0	0	control	0.464081415276858	-0.490778993650582	0.56172439370377	0.00322639	-0.00518091	-0.00123242	0.00571112	FALSE
false	TRUE	TRUE	FALSE	FALSE	FALSE	FALSE	TRUE	FALSE	FALSE	FALSE	FALSE	FALSE	FALSE	Control	NO_DIAGNOSIS	FALSE	NA	FALSE	FALSE	FALSE	FALSE	FALSE	FALSE		0	172135	matched_finrisk	-1.64309762965277	0.0516480666536581	-1.03872927978213	0.00602903	0.018099	0.00354787	0.0114067	TRUE
false	TRUE	TRUE	FALSE	FALSE	FALSE	TRUE	TRUE	FALSE	FALSE	FALSE	FALSE	TRUE	FALSE	Control	NO_DIAGNOSIS	FALSE	NA	FALSE	FALSE	FALSE	FALSE	FALSE	FALSE		550961	132825	matched_finrisk	2.90361080170273	1.07204012415178	0.0826432746195868	0.00271104	0.00847103	0.00586452	0.000954324	TRUE
false	TRUE	TRUE	FALSE	FALSE	FALSE	FALSE	TRUE	FALSE	FALSE	FALSE	FALSE	TRUE	FALSE	Control	LIKELY_DIAGNOSIS	TRUE	NA	FALSE	FALSE	TRUE	FALSE	FALSE	FALSE	Loss	1404331	162254	control	0.0888215484025819	0.919433663741973	0.531059727873232	0.00235889	0.000587257	0.00752071	-0.000444431	FALSE
false	TRUE	TRUE	FALSE	FALSE	FALSE	FALSE	FALSE	FALSE	FALSE	FALSE	FALSE	FALSE	FALSE	Control	LIKELY_DIAGNOSIS	TRUE	NA	FALSE	FALSE	FALSE	TRUE	FALSE	FALSE	Gain	0	2419677	matched_finrisk	-0.402615385860837	0.0632938349512567	-0.844109966295645	0.00745602	0.015998	0.00849688	0.0118134	TRUE
false	TRUE	TRUE	FALSE	FALSE	FALSE	FALSE	TRUE	FALSE	FALSE	FALSE	FALSE	FALSE	FALSE	Control	NO_DIAGNOSIS	FALSE	NA	FALSE	FALSE	FALSE	FALSE	FALSE	FALSE		0	0	matched_finrisk	2.16564257669912	1.71466768752663	0.930998243266901	0.00416509	0.00635089	0.00328235	0.0061123	FALSE
false	TRUE	TRUE	FALSE	FALSE	FALSE	FALSE	TRUE	FALSE	FALSE	FALSE	FALSE	TRUE	FALSE	Control	NO_DIAGNOSIS	FALSE	NA	FALSE	FALSE	FALSE	FALSE	FALSE	FALSE		0	101508	matched_finrisk	0.830003262090892	0.708891460039588	0.725671687484516	-0.00159046	0.0157421	0.0136987	0.00952364	TRUE
false	TRUE	TRUE	FALSE	FALSE	FALSE	FALSE	FALSE	FALSE	TRUE	FALSE	FALSE	TRUE	FALSE	Control	POSSIBLE_DIAGNOSIS	FALSE	NA	FALSE	FALSE	FALSE	FALSE	FALSE	FALSE		115533	0	control	0.546271114106665	-0.118720144397951	0.716093861292464	-0.00226512	0.0181356	0.00464142	0.00353476	FALSE
[truncated: 14,492 more rows]
